# Supplementary material for: Illumina Synthetic Long Read Sequencing Allows Recovery of Missing Sequences even in the “Finished” C. elegans Genome
Source: Sci Rep. 2015 Jun 3;5:10814. doi: 10.1038/srep10814 (PMC4650653; doi:10.1038/srep10814)
Supplement: Supplementary Tables [file srep10814-s2.xls]

## Sheet: index
Supplementary Information
Illumina Synthetic Long Read Sequencing Allows Recovery of Missing Sequences even in the “Finished” C. elegans Genome
Runsheng Li1, Chia-Ling Hsieh2, Amanda Young2, Zhihong Zhang2, Xiaoliang Ren1, Zhongying Zhao1, 3, *
1Department of Biology, Hong Kong Baptist University, 224 Waterloo Road, Kowloon Tong, Hong Kong, China, 2Illumina Inc., 5200 Illumina Way, San Diego, 92122, USA, 3State Key Laboratory of Environmental and Biological Analysis, Hong Kong Baptist University, Hong Kong, China
* To whom correspondence should be addressed
Zhongying Zhao, Ph. D.
Email: zyzhao@hkbu.edu.hk
Phone: 852-3411-7058
This file includes: Supplementary Table S1 to S8
Supplementary Table S1. Filtered long reads with contamination in the two libraries.
Supplementary Table S2. Detailed characteristics of the gaps left by the long reads.
Supplementary Table S3. Details of the SNVs identified by long reads.
Supplementary Table S4. Details of the deletions identified in the long reads relative to the reference genome.
Supplementary Table S5. Details of the insertions identified in the long reads relative to the reference genome.
Supplementary Table S6. Details on the PCR validation results for long indels.
Supplementary Table S7. Details on the NGS validation results for long insertions.
Supplementary Table S8. List of missing sequences in C. elegans genome detected with the long reads followed by validation with PCR and/or NGS.

## Sheet: table S1
Supplemental Table 1. Filtered long reads with contamination in the two libraries
Species	Count
Escherichia coli	107
Homo sapiens	80
Caenorhabditis briggsae	5
Bacillus subtilis	2
Geobacillus thermoglucosidasius	1

## Sheet: table S2
Supplemental Table 2. Detailed characteristics of the gaps left by the long reads
"RepName" refers to the the name of repeat unit defined by Repeatmasker overlapped with the gap region
"RepClass" refers to the class/family of repeat unit defined by Repeatmasker
"Tandem_repeat" refers to the overlap of the gap region with the tandem repeat units defined by Tandem Repeats Finder (see Materials and Method for detail)
Chromosome	Start	End	Length	RepName	RepClass	Tandem_repeat
III	7405379	7453107	47729	CeRep59, AT_rich, PALTTAA3_CE, CeRep55, CeRep55, CeRep55, CeRep55, CeRep55, CeRep55, CeRep55, CeRep55, CeRep55, CeRep55, CeRep59, CeRep59	Satellite, Low_complexity, DNA, Satellite, Satellite, Satellite, Satellite, Satellite, Satellite, Satellite, Satellite, Satellite, Satellite, Satellite, Satellite	8 copies of 94mer, 2 copies of 424mer, 2 copies of 330mer, 2 copies of 236mer, 2 copies of 142mer, 2 copies of 48mer, 102 copies of 94mer, 3 copies of 142mer, 3 copies of 425mer, 3 copies of 330mer, 3 copies of 237mer, 2 copies of 236mer, 2 copies of 142mercopies of 329mer, 2 copies of 235mer, 2 copies of 142mer, 2 copies of 48mer, 8 copies of 94mer, 60 copies of 94mer, 47 copies of 282mer, 2 cop…
X	4026254	4055985	29732	CeRep56, CeRep56, CeRep56, CeRep56, CeRep56, CeRep56, CeRep56, CeRep56, (TATCG)n, (TATCG)n, (TATCG)n, (TATCG)n, (TATCG)n, (TATCG)n, (CCGTA)n, (TATCG)n, (TATCG)n, (TATCG)n, (TATCG)n, (TATCG)n, (TATCG)n, (TATCG)n, (TATCG)n, (TATCG)n, (CATAT)n, (TATCG)n, (TATCG)n, (CATAT)n, (TATCG)n, (TATCG)n, (TATCG)n, (TATCG)n, (TATCG)n, (TATCG)n, (TATCG)n, (TATCG)n, (TATCG)n, (CATAT)n, (TATCG)n, (TATCG)n, (CATAT)…	Satellite, Satellite, Satellite, Satellite, Satellite, Satellite, Satellite, Satellite, Simple_repeat, Simple_repeat, Simple_repeat, Simple_repeat, Simple_repeat, Simple_repeat, Simple_repeat, Simple_repeat, Simple_repeat, Simple_repeat, Simple_repeat, Simple_repeat, Simple_repeat, Simple_repeat, Simple_repeat, Simple_repeat, Simple_repeat, Simple_repeat, Simple_repeat, Simple_repeat, Simple_repe…	183 copies of 25mer, 37 copies of 25mer, 290 copies of 20mer, 963 copies of 20mer, 20 copies of 17mer, 26 copies of 17mer
V	6070636	6094836	24201	MSAT1_CE, HelitronY4_CE, MSAT1_CE, MSAT1_CE, MSAT1_CE, HelitronY4_CE, MSAT1_CE, HelitronY4_CE, HelitronY4_CE, MSAT1_CE	Satellite, RC, Satellite, Satellite, Satellite, RC, Satellite, RC, RC, Satellite	7 copies of 226mer, 3 copies of 9mer, 23 copies of 15mer, 9 copies of 35mer, 15 copies of 40mer, 5 copies of 11mer, 7 copies of 226mer, 31 copies of 226mer, 2 copies of 353mer, 31 copies of 226mer, 22 copies of 452mer, 11 copies of 40mer, 5 copies of 11mer, 8 copies of 226mer, 3 copies of 9mer, 28 copies of 15mer, 12 copies of 226mer
IV	6708960	6731248	22289	AT_rich, AT_rich	Low_complexity, Low_complexity	263 copies of 174mer, 26 copies of 182mer, 2 copies of 19mer, 21 copies of 174mer, 9 copies of 182mer
IV	6683042	6704238	21197			124 copies of 179mer, 263 copies of 174mer, 3 copies of 182mer, 5 copies of 182mer, 9 copies of 182mer
II	9808278	9824899	16622			68 copies of 59mer, 229 copies of 59mer
V	17952995	17967700	14706	AT_rich, AT_rich, AT_rich, AT_rich, AT_rich, AT_rich, HAT3_CE, CERP4, AT_rich, CeRep55, CERP16, MINISAT1_CE, LR9A, MINISAT1_CE, LR9A, CERP3, MINISAT1_CE, CELE12A, PALTTTAAA1, PALTTAA1_CE, PALTTAA3_CE, (TA)n, HelitronY1A_CE, PALTTAA1_CE, HelitronY4_CE, HelitronY1A_CE, (TGG)n, AT_rich, AT_rich, AT_rich, AT_rich, AT_rich, AT_rich, PALTTAA1_CE, PAL5A_CE	Low_complexity, Low_complexity, Low_complexity, Low_complexity, Low_complexity, Low_complexity, DNA, DNA, Low_complexity, Satellite, Unknown, Satellite, Unknown, Satellite, Unknown, Unknown, Satellite, DNA, DNA, DNA, DNA, Simple_repeat, RC, DNA, RC, RC, Simple_repeat, Low_complexity, Low_complexity, Low_complexity, Low_complexity, Low_complexity, Low_complexity, DNA, DNA	3 copies of 31mer, 3 copies of 22mer, 3 copies of 19mer, 4 copies of 16mer, 3 copies of 22mer, 2 copies of 25mer, 4 copies of 9mer, 3 copies of 105mer, 3 copies of 28mer, 9 copies of 35mer, 6 copies of 105mer, 4 copies of 70mer, 4 copies of 11mer, 3 copies of 22mer, 52 copies of 2mer, 3 copies of 29mer, 7 copies of 39mer, 7 copies of 3mer, 3 copies of 20mer
I	10204216	10218879	14664	AT_rich, AT_rich	Low_complexity, Low_complexity	112 copies of 136mer
I	4280829	4294400	13572	MSAT1_CE, (TTTA)n, CeRep59	Satellite, Simple_repeat, Satellite	6 copies of 226mer, 4 copies of 42mer, 8 copies of 19mer, 141 copies of 94mer
III	321989	333698	11710	AT_rich, (TA)n	Low_complexity, Simple_repeat	37 copies of 306mer, 3 copies of 136mer, 25 copies of 2mer
V	6171959	6182802	10844			95 copies of 48mer, 2 copies of 21mer, 20 copies of 117mer, 20 copies of 234mer, 18 copies of 351mer, 19 copies of 117mer, 3 copies of 483mer, 3 copies of 117mer, 8 copies of 117mer, 3 copies of 117mer
IV	16759147	16769293	10147	AT_rich, AT_rich, NPAL5A_CE, LINE2C1_CE, LONGPAL3, LONGPAL3, CERP1, LONGPAL3, LINE2C1_CE, (C)n, LINE2C1_CE, AT_rich	Low_complexity, Low_complexity, DNA, LINE, DNA, DNA, Unknown, DNA, LINE, Simple_repeat, LINE, Low_complexity	4 copies of 16mer, 3 copies of 44mer, 3 copies of 15mer, 3 copies of 61mer, 5 copies of 17mer, 3 copies of 31mer, 27 copies of 1mer, 3 copies of 9mer
I	10266723	10276598	9876			17 copies of 231mer
V	17384441	17394248	9808			50 copies of 59mer, 58 copies of 177mer, 3 copies of 205mer, 3 copies of 146mer, 3 copies of 87mer, 3 copies of 28mer, 123 copies of 59mer, 3 copies of 146mer
X	7351542	7361149	9608	CER9-I_CE-int, CeRep57, CER9-I_CE-int, CeRep57, CER9-I_CE-int, CeRep57, CER9-I_CE-int, CeRep57, CER9-I_CE-int, CeRep57, CER9-I_CE-int, CeRep57, CER9-I_CE-int, CeRep57, CER9-I_CE-int, CER9-I_CE-int, CeRep57, CER9-I_CE-int, CeRep57, CER9-I_CE-int, CeRep57, CER9-I_CE-int, CeRep57, CER9-I_CE-int, CeRep57, CER9-I_CE-int, CeRep57, CER9-I_CE-int, CER9-I_CE-int, CeRep57, CER9-I_CE-int, CeRep57, CER9-I_CE…	LTR, Satellite, LTR, Satellite, LTR, Satellite, LTR, Satellite, LTR, Satellite, LTR, Satellite, LTR, Satellite, LTR, LTR, Satellite, LTR, Satellite, LTR, Satellite, LTR, Satellite, LTR, Satellite, LTR, Satellite, LTR, LTR, Satellite, LTR, Satellite, LTR, Satellite, LTR, LTR, Satellite, LTR, Satellite, LTR, LTR, Satellite, LTR, Satellite, LTR, Satellite, LTR, Satellite, LTR	250 copies of 40mer
IV	688872	698032	9161
V	19658165	19667129	8965	CeRep4, PALTA5_CE, CeRep4, CeRep4, CeRep4, CeRep4, PALTTAA2_CE, CeRep4, CeRep4, CeRep4, CeRep4, CeRep4, CeRep4, CeRep4, CeRep4, CeRep4, CeRep4, AT_rich, AT_rich, AT_rich, (GCCTAA)n, AT_rich, A-rich, (G)n, AT_rich, AT_rich	Unknown, DNA, Unknown, Unknown, Unknown, Unknown, DNA, Unknown, Unknown, Unknown, Unknown, Unknown, Unknown, Unknown, Unknown, Unknown, Unknown, Low_complexity, Low_complexity, Low_complexity, Simple_repeat, Low_complexity, Low_complexity, Simple_repeat, Low_complexity, Low_complexity	3 copies of 9mer, 4 copies of 9mer, 3 copies of 190mer, 4 copies of 8mer, 6 copies of 190mer, 3 copies of 9mer, 2 copies of 16mer, 3 copies of 10mer, 50 copies of 6mer, 20 copies of 1mer, 5 copies of 185mer, 3 copies of 372mer, 3 copies of 14mer
X	10361358	10370067	8710	CeRep55, CeRep55, CeRep55, CeRep55, CeRep55, CeRep55, CeRep55, CeRep55, CeRep55, CeRep55, CeRep55, CeRep55, CeRep55, CeRep55, CeRep55, CeRep55, CeRep55, CeRep55, CeRep55, CeRep55, CeRep55, CeRep55	Satellite, Satellite, Satellite, Satellite, Satellite, Satellite, Satellite, Satellite, Satellite, Satellite, Satellite, Satellite, Satellite, Satellite, Satellite, Satellite, Satellite, Satellite, Satellite, Satellite, Satellite, Satellite	318 copies of 25mer, 35 copies of 33mer
X	5907048	5915674	8627	MSAT1_CE, TC5A, TC5A, IS10, IS10, TC5A	Satellite, DNA, DNA, ARTEFACT, ARTEFACT, DNA	3 copies of 453mer, 3 copies of 16mer, 3 copies of 11mer, 100 copies of 26mer
V	7916286	7924716	8431	HelitronY1_CE, HelitronY4_CE, HelitronY4_CE	RC, RC, RC	21 copies of 35mer, 4 copies of 17mer, 3 copies of 19mer, 203 copies of 40mer
X	5045955	5054354	8400	MSAT1_CE	Satellite	17 copies of 226mer, 6 copies of 226mer, 2 copies of 387mer, 2 copies of 161mer, 7 copies of 226mer, 2 copies of 418mer, 2 copies of 192mer, 8 copies of 226mer, 7 copies of 226mer
I	525250	533648	8399	CELE14B, (TA)n, TIR9TA1C_CE, HelitronY2_CE, (GA)n, MINISAT1_CE, CT-rich, (G)n, IR4, CELE42	DNA, Simple_repeat, DNA, RC, Simple_repeat, Satellite, Low_complexity, Simple_repeat, DNA, DNA	41 copies of 2mer, 13 copies of 2mer, 4 copies of 42mer, 4 copies of 7mer, 19 copies of 1mer
IV	8573115	8581482	8368	(CGATA)n, (CGATA)n, (CGATA)n, (CGATA)n, (CGATA)n, (CGATA)n, (CGATA)n, (CGATA)n, (CGATA)n, (CGATA)n, (CAATA)n, (CGATA)n, (CGATA)n, CeRep54, (CGATA)n, (CGATA)n, (CGATA)n, (CGATA)n, (CGATA)n, (TACGG)n	Simple_repeat, Simple_repeat, Simple_repeat, Simple_repeat, Simple_repeat, Simple_repeat, Simple_repeat, Simple_repeat, Simple_repeat, Simple_repeat, Simple_repeat, Simple_repeat, Simple_repeat, Simple_repeat, Simple_repeat, Simple_repeat, Simple_repeat, Simple_repeat, Simple_repeat, Simple_repeat	463 copies of 20mer, 2 copies of 14mer, 4 copies of 14mer, 4 copies of 14mer, 2 copies of 14mer, 4 copies of 14mer, 4 copies of 14mer, 4 copies of 14mer, 4 copies of 14mer
II	3159882	3168246	8365			28 copies of 326mer
III	2693406	2701713	8308	AT_rich, HelitronY4_CE, AT_rich, AT_rich, AT_rich, (TA)n, AT_rich, AT_rich, AT_rich, AT_rich, PAL5A_CE, AT_rich, (C)n, AT_rich, AT_rich, AT_rich, AT_rich, AT_rich, (T)n, AT_rich	Low_complexity, RC, Low_complexity, Low_complexity, Low_complexity, Simple_repeat, Low_complexity, Low_complexity, Low_complexity, Low_complexity, DNA, Low_complexity, Simple_repeat, Low_complexity, Low_complexity, Low_complexity, Low_complexity, Low_complexity, Simple_repeat, Low_complexity	3 copies of 30mer, 27 copies of 2mer, 2 copies of 13mer, 3 copies of 11mer, 21 copies of 1mer, 3 copies of 166mer, 3 copies of 9mer, 2 copies of 20mer, 4 copies of 10mer, 56 copies of 1mer
III	98173	106435	8263	LR9A, CERP16, LR9A, CERP3, NDNAX3_CE	Unknown, Unknown, Unknown, Unknown, DNA?	6 copies of 355mer, 3 copies of 152mer, 13 copies of 178mer, 7 copies of 356mer, 2 copies of 77mer, 11 copies of 178mer
I	4540644	4548654	8011	CeRep55, CeRep55, CeRep55, CeRep55, CeRep55, CeRep55, CeRep55, CeRep55, CeRep55, CeRep55, CeRep55, CeRep55, CeRep55, (TTTTTA)n	Satellite, Satellite, Satellite, Satellite, Satellite, Satellite, Satellite, Satellite, Satellite, Satellite, Satellite, Satellite, Satellite, Simple_repeat	173 copies of 26mer, 114 copies of 26mer, 3 copies of 43mer, 2 copies of 18mer, 3 copies of 161mer, 4 copies of 159mer, 6 copies of 25mer, 6 copies of 40mer, 2 copies of 13mer, 14 copies of 27mer, 58 copies of 6mer
II	1450807	1458668	7862	CeRep54	Simple_repeat	292 copies of 17mer, 96 copies of 52mer, 12 copies of 9mer, 4 copies of 16mer, 10 copies of 7mer, 32 copies of 103mer
I	10946146	10953833	7688	CELE46B	DNA	44 copies of 53mer, 73 copies of 32mer, 150 copies of 32mer, 56 copies of 85mer, 4 copies of 26mer
II	14324216	14331649	7434			44 copies of 185mer
IV	6668724	6676105	7382			28 copies of 178mer, 48 copies of 175mer, 5 copies of 182mer
IV	7591911	7599201	7291			19 copies of 282mer, 12 copies of 282mer
IV	14208132	14215231	7100	CeRep54, CeRep54, CeRep54, CeRep54, CeRep54, CeRep54, CeRep54, CeRep54, CeRep54	Simple_repeat, Simple_repeat, Simple_repeat, Simple_repeat, Simple_repeat, Simple_repeat, Simple_repeat, Simple_repeat, Simple_repeat	15 copies of 63mer, 70 copies of 14mer, 10 copies of 126mer, 4 copies of 49mer, 3 copies of 63mer, 12 copies of 14mer, 3 copies of 35mer, 3 copies of 35mer, 14 copies of 25mer, 27 copies of 7mer, 19 copies of 14mer, 2 copies of 15mer, 62 copies of 76mer
I	1117018	1124091	7074	LONGPAL3, LONGPAL3, LONGPAL3, LONGPAL3, LONGPAL3, LONGPAL3, LONGPAL3, LONGPAL2, LONGPAL3, LONGPAL3, LONGPAL3, LONGPAL3, LONGPAL3, LONGPAL3, LONGPAL3, LONGPAL3, LONGPAL3, LONGPAL3, LONGPAL3, LONGPAL3, LONGPAL3, LONGPAL3, LONGPAL3, LONGPAL3, LONGPAL3, LONGPAL3, LONGPAL3	DNA, DNA, DNA, DNA, DNA, DNA, DNA, DNA, DNA, DNA, DNA, DNA, DNA, DNA, DNA, DNA, DNA, DNA, DNA, DNA, DNA, DNA, DNA, DNA, DNA, DNA, DNA	12 copies of 34mer, 73 copies of 17mer, 3 copies of 380mer, 14 copies of 18mer, 4 copies of 89mer, 4 copies of 12mer, 2 copies of 24mer, 2 copies of 24mer, 3 copies of 13mer, 4 copies of 12mer, 63 copies of 52mer
X	16932602	16939568	6967			29 copies of 151mer, 2 copies of 15mer, 2 copies of 15mer, 2 copies of 15mer, 2 copies of 15mer, 2 copies of 15mer
X	288164	295060	6897	TC4, TC4	DNA, DNA	3 copies of 19mer, 18 copies of 119mer, 10 copies of 344mer
V	20080263	20087084	6822	(TTAA)n, (TA)n, AT_rich, AT_rich, AT_rich, AT_rich, AT_rich, AT_rich, AT_rich, (TA)n, AT_rich, AT_rich, AT_rich, AT_rich	Simple_repeat, Simple_repeat, Low_complexity, Low_complexity, Low_complexity, Low_complexity, Low_complexity, Low_complexity, Low_complexity, Simple_repeat, Low_complexity, Low_complexity, Low_complexity, Low_complexity	32 copies of 2mer, 3 copies of 9mer, 3 copies of 29mer, 3 copies of 21mer, 3 copies of 9mer, 3 copies of 20mer, 74 copies of 2mer, 3 copies of 7mer, 3 copies of 84mer, 3 copies of 32mer, 35 copies of 32mer, 2 copies of 85mer, 8 copies of 33mer, 4 copies of 33mer, 2 copies of 105mer, 3 copies of 21mer
III	1363130	1369855	6726			46 copies of 162mer, 3 copies of 17mer
V	9428608	9435298	6691	MSAT1_CE	Satellite	33 copies of 214mer
III	6567326	6573833	6508	Helitron2_CE, Helitron2_CE, Helitron2_CE, Helitron2_CE, Helitron2_CE, Helitron2_CE, Helitron2_CE, Helitron2_CE	RC, RC, RC, RC, RC, RC, RC, RC	5 copies of 123mer, 3 copies of 21mer, 5 copies of 11mer, 3 copies of 112mer, 8 copies of 122mer, 5 copies of 11mer, 5 copies of 11mer, 3 copies of 21mer, 3 copies of 21mer, 5 copies of 11mer, 5 copies of 11mer, 4 copies of 112mer, 5 copies of 122mer, 5 copies of 11mer, 5 copies of 11mer, 5 copies of 11mer, 5 copies of 112mer, 7 copies of 122mer, 5 copies of 11mer, 3 copies of 21mer, 3 copies of …
V	10605785	10612251	6467			175 copies of 39mer
II	2968057	2974390	6334	(CCTG)n, AT_rich, AT_rich, (TA)n, AT_rich, AT_rich, (TC)n, PALTA5_CE, PALTA5_CE, PALTA5_CE	Simple_repeat, Low_complexity, Low_complexity, Simple_repeat, Low_complexity, Low_complexity, Simple_repeat, DNA, DNA, DNA	24 copies of 14mer, 3 copies of 24mer, 2 copies of 20mer, 38 copies of 2mer, 2 copies of 16mer, 4 copies of 8mer, 112 copies of 2mer
V	20060755	20067024	6270	AT_rich, AT_rich, AT_rich, CELE14B, AT_rich, (TA)n, AT_rich, AT_rich, AT_rich, AT_rich, AT_rich	Low_complexity, Low_complexity, Low_complexity, DNA, Low_complexity, Simple_repeat, Low_complexity, Low_complexity, Low_complexity, Low_complexity, Low_complexity	3 copies of 189mer, 6 copies of 7mer, 40 copies of 2mer, 4 copies of 9mer, 2 copies of 12mer, 3 copies of 17mer, 3 copies of 179mer, 2 copies of 21mer
V	3434728	3440992	6265	RC123, Helitron2_CE, Helitron2_CE, Helitron2_CE, Helitron2_CE	Satellite, RC, RC, RC, RC	54 copies of 123mer, 5 copies of 11mer, 5 copies of 11mer, 5 copies of 11mer, 5 copies of 11mer, 5 copies of 11mer, 5 copies of 11mer, 5 copies of 11mer, 5 copies of 11mer, 5 copies of 11mer, 5 copies of 11mer, 5 copies of 11mer, 5 copies of 11mer, 5 copies of 11mer, 5 copies of 11mer, 5 copies of 11mer, 5 copies of 11mer, 5 copies of 11mer, 5 copies of 11mer, 5 copies of 11mer, 5 copies of 11mer…
V	19194272	19200371	6100	PAL5A_CE, (T)n, T-rich, CeRep3	DNA, Simple_repeat, Low_complexity, Unknown	75 copies of 18mer, 21 copies of 1mer, 4 copies of 33mer, 3 copies of 86mer, 5 copies of 292mer, 3 copies of 33mer, 3 copies of 119mer, 6 copies of 205mer, 5 copies of 119mer, 4 copies of 33mer, 9 copies of 87mer, 3 copies of 33mer, 3 copies of 33mer, 4 copies of 33mer, 3 copies of 33mer, 4 copies of 53mer, 3 copies of 86mer, 5 copies of 33mer
V	1198511	1204294	5784	AT_rich, CELE1, (G)n, AT_rich, TIR9TA1_CE, NPALTA1_CE, CELE42, AT_rich, CELE14A, IR4, CELE46B	Low_complexity, DNA, Simple_repeat, Low_complexity, DNA, DNA, DNA, Low_complexity, DNA, DNA, DNA	26 copies of 1mer, 3 copies of 114mer, 15 copies of 185mer
I	9817036	9822770	5735	MSAT1_CE, MSAT1_CE, MSAT1_CE, MSAT1_CE, MSAT1_CE, MSAT1_CE, MSAT1_CE, MSAT1_CE, MSAT1_CE, MSAT1_CE, MSAT1_CE, MSAT1_CE, HelitronY4_CE, RCD1, HelitronY1A_CE, RC123, Helitron2_CE	Satellite, Satellite, Satellite, Satellite, Satellite, Satellite, Satellite, Satellite, Satellite, Satellite, Satellite, Satellite, RC, Satellite, RC, Satellite, RC	15 copies of 200mer, 35 copies of 15mer, 3 copies of 20mer, 3 copies of 367mer, 5 copies of 11mer, 5 copies of 11mer, 5 copies of 11mer, 5 copies of 11mer, 5 copies of 11mer, 5 copies of 11mer, 5 copies of 11mer, 3 copies of 9mer, 8 copies of 198mer
X	17442017	17447630	5614			135 copies of 45mer
IV	4921129	4926712	5584	HelitronY4_CE, RCD1, HelitronY4_CE, RCD1, HelitronY4_CE, HelitronY1_CE, RC123, HelitronY4_CE, RCD1, HelitronY4_CE, RCD1, HelitronY4_CE, HelitronY1_CE, RC123, HelitronY4_CE, RCD1, HelitronY4_CE, RCD1, HelitronY4_CE	RC, Satellite, RC, Satellite, RC, RC, Satellite, RC, Satellite, RC, Satellite, RC, RC, Satellite, RC, Satellite, RC, Satellite, RC	17 copies of 35mer, 57 copies of 15mer, 5 copies of 40mer, 8 copies of 20mer, 3 copies of 123mer, 5 copies of 11mer, 5 copies of 11mer, 4 copies of 11mer, 9 copies of 35mer, 57 copies of 15mer, 5 copies of 40mer, 8 copies of 20mer, 3 copies of 123mer, 5 copies of 11mer, 5 copies of 11mer, 4 copies of 11mer, 9 copies of 35mer, 58 copies of 15mer
V	6937872	6943431	5560	MSAT1_CE, MSAT1_CE, MSAT1_CE, MSAT1_CE, MSAT1_CE, MSAT1_CE, MSAT1_CE, MSAT1_CE, MSAT1_CE, AT_rich, HelitronY4_CE, AT_rich, MSAT1_CE, MSAT1_CE	Satellite, Satellite, Satellite, Satellite, Satellite, Satellite, Satellite, Satellite, Satellite, Low_complexity, RC, Low_complexity, Satellite, Satellite	18 copies of 200mer, 4 copies of 118mer, 5 copies of 11mer, 4 copies of 40mer, 15 copies of 59mer, 3 copies of 393mer
X	1688562	1694059	5498	AT_rich, PALTTAA3_CE, PALTTAA3_CE, Chapaev-1_CE, T-rich, PALTTAA3_CE, PALTTAA3_CE, AT_rich	Low_complexity, DNA, DNA, DNA, Low_complexity, DNA, DNA, Low_complexity
I	2183697	2189100	5404	(TA)n, TIR54TA1_CE, TIR9TA1C_CE, CELE11, (TA)n, PAL3A_CE, HAT3_CE, (TA)n, (GCCTAA)n, AT_rich, AT_rich, (TAAAAA)n, (CATA)n, AT_rich, AT_rich, CELE1, (TA)n, (TAA)n	Simple_repeat, DNA, DNA, DNA, Simple_repeat, DNA, DNA, Simple_repeat, Simple_repeat, Low_complexity, Low_complexity, Simple_repeat, Simple_repeat, Low_complexity, Low_complexity, DNA, Simple_repeat, Simple_repeat	37 copies of 2mer, 18 copies of 2mer, 18 copies of 2mer, 9 copies of 6mer, 4 copies of 6mer, 6 copies of 4mer, 3 copies of 12mer, 29 copies of 2mer, 8 copies of 3mer
III	2497112	2502499	5388	CeRep55, CeRep55, CeRep55, CeRep55, CeRep55, CeRep55, CeRep55, CeRep55, CeRep55, HelitronY4_CE, HelitronY4_CE	Satellite, Satellite, Satellite, Satellite, Satellite, Satellite, Satellite, Satellite, Satellite, RC, RC	189 copies of 25mer, 5 copies of 40mer, 3 copies of 16mer, 4 copies of 34mer, 4 copies of 35mer, 3 copies of 40mer, 4 copies of 20mer, 6 copies of 10mer, 36 copies of 15mer
III	1784552	1789904	5353	PALTA3_CE, HelitronY1A_CE, CERP3, AT_rich, HAT1_CE, (TTC)n, (A)n, (C)n, (CA)n, AT_rich, AT_rich, AT_rich, PALTA5_CE, PALTA5_CE, AT_rich, AT_rich, AT_rich, PALTTAA2_CE, CeRep4, CeRep4, PALTTAA2_CE, A-rich, AT_rich, PALTTAA2_CE, AT_rich, PALTTAA2_CE	DNA, RC, Unknown, Low_complexity, DNA, Simple_repeat, Simple_repeat, Simple_repeat, Simple_repeat, Low_complexity, Low_complexity, Low_complexity, DNA, DNA, Low_complexity, Low_complexity, Low_complexity, DNA, Unknown, Unknown, DNA, Low_complexity, Low_complexity, DNA, Low_complexity, DNA	4 copies of 27mer, 20 copies of 1mer, 12 copies of 2mer, 3 copies of 15mer, 3 copies of 10mer, 2 copies of 16mer, 51 copies of 1mer, 4 copies of 13mer, 4 copies of 12mer, 3 copies of 26mer, 3 copies of 20mer
X	2058040	2063380	5341	HelitronY4_CE, HelitronY4_CE, RC123, Helitron2_CE, RC123, CERP1, Helitron2_CE, RC123, Helitron2_CE, Helitron2_CE	RC, RC, Satellite, RC, Satellite, Unknown, RC, Satellite, RC, RC	15 copies of 40mer, 4 copies of 35mer, 20 copies of 15mer, 4 copies of 40mer, 3 copies of 30mer, 8 copies of 15mer, 3 copies of 18mer, 3 copies of 40mer, 5 copies of 20mer, 3 copies of 30mer, 3 copies of 123mer, 3 copies of 369mer, 3 copies of 370mer, 4 copies of 246mer, 5 copies of 11mer, 5 copies of 11mer, 3 copies of 112mer, 4 copies of 11mer, 5 copies of 11mer, 5 copies of 11mer, 3 copies of …
II	14333795	14339048	5254	CeRep55, CeRep55, CeRep55, CeRep55	Satellite, Satellite, Satellite, Satellite	26 copies of 166mer, 60 copies of 27mer
IV	11610498	11615740	5243	CeRep56, CeRep56, CeRep56, CeRep56, CeRep56, CeRep56, CeRep56, CeRep56, CeRep54	Satellite, Satellite, Satellite, Satellite, Satellite, Satellite, Satellite, Satellite, Simple_repeat	3 copies of 163mer, 200 copies of 25mer, 8 copies of 7mer, 3 copies of 8mer, 23 copies of 17mer, 4 copies of 106mer, 5 copies of 87mer
II	3941115	3946319	5205	Tc3, CeRep53, CeRep53	DNA, Satellite, Satellite	16 copies of 79mer, 31 copies of 158mer, 6 copies of 79mer, 2 copies of 198mer, 2 copies of 119mer, 2 copies of 41mer, 38 copies of 79mer
X	2989615	2994808	5194	(AGTAG)n, (GA)n, CELE7, CELE7, AT_rich, AT_rich, CeRep58	Simple_repeat, Simple_repeat, DNA, DNA, Low_complexity, Low_complexity, Satellite	7 copies of 16mer, 4 copies of 32mer, 16 copies of 2mer, 9 copies of 48mer, 3 copies of 168mer, 4 copies of 363mer, 2 copies of 197mer, 8 copies of 363mer, 2 copies of 30mer, 3 copies of 166mer, 2 copies of 197mer, 2 copies of 30mer, 4 copies of 167mer, 2 copies of 197mer, 2 copies of 30mer, 4 copies of 167mer, 3 copies of 197mer, 2 copies of 30mer, 2 copies of 30mer, 3 copies of 168mer, 2 copies…
V	13640531	13645710	5180	HelitronY1A_CE	RC	354 copies of 16mer, 2 copies of 21mer, 2 copies of 21mer
IV	4416558	4421676	5119			8 copies of 26mer
I	14885780	14890885	5106
V	20072598	20077669	5072	AT_rich, AT_rich, (TA)n, (TA)n, AT_rich, AT_rich, AT_rich, AT_rich, (TA)n, AT_rich, AT_rich, LONGPAL1, LONGPAL1, LONGPAL1	Low_complexity, Low_complexity, Simple_repeat, Simple_repeat, Low_complexity, Low_complexity, Low_complexity, Low_complexity, Simple_repeat, Low_complexity, Low_complexity, DNA, DNA, DNA	43 copies of 2mer, 33 copies of 2mer, 3 copies of 9mer, 2 copies of 30mer, 3 copies of 23mer, 15 copies of 2mer, 3 copies of 9mer
III	5353256	5358259	5004			165 copies of 26mer, 37 copies of 26mer
II	693886	698834	4949	Helitron2_CE, HelitronY1A_CE, HelitronY4_CE, HelitronY4_CE, RCD1, HelitronY4_CE, RCD1, HelitronY4_CE, HelitronY4_CE, RCD1, HelitronY4_CE, HelitronY4_CE, HelitronY4_CE, HelitronY4_CE, HelitronY4_CE, HelitronY4_CE, HelitronY4_CE, Helitron1_CE, HelitronY4_CE, HelitronY4_CE, HelitronY4_CE, RCD1, HelitronY4_CE, RCD1, HelitronY1A_CE, HelitronY1_CE, HelitronY4_CE, RCD1, HelitronY4_CE, HelitronY4_CE, RCD1	RC, RC, RC, RC, Satellite, RC, Satellite, RC, RC, Satellite, RC, RC, RC, RC, RC, RC, RC, RC, RC, RC, RC, Satellite, RC, Satellite, RC, RC, RC, Satellite, RC, RC, Satellite	3 copies of 248mer, 6 copies of 123mer, 5 copies of 11mer, 5 copies of 11mer, 5 copies of 11mer, 2 copies of 40mer, 3 copies of 20mer, 316 copies of 15mer, 3 copies of 20mer
I	13610224	13615126	4903	HelitronY1A_CE, HelitronY4_CE	RC, RC	3 copies of 15mer, 36 copies of 40mer
X	14384895	14389740	4846	CeRep58	Satellite	110 copies of 48mer
IV	15077069	15081808	4740	HelitronY1A_CE, HelitronY1A_CE, HelitronY1A_CE	RC, RC, RC	26 copies of 105mer, 4 copies of 20mer, 3 copies of 231mer, 4 copies of 20mer, 4 copies of 20mer, 34 copies of 35mer, 3 copies of 284mer, 4 copies of 20mer, 4 copies of 20mer, 3 copies of 36mer, 4 copies of 20mer, 27 copies of 35mer, 4 copies of 20mer
X	1883057	1887757	4701	AT_rich, AT_rich, AT_rich, AT_rich, AT_rich, AT_rich, AT_rich, AT_rich, AT_rich, AT_rich, AT_rich, AT_rich, AT_rich, AT_rich, AT_rich, AT_rich, AT_rich, AT_rich, AT_rich, AT_rich, AT_rich, AT_rich, AT_rich, AT_rich, AT_rich, AT_rich, AT_rich, AT_rich, AT_rich, AT_rich	Low_complexity, Low_complexity, Low_complexity, Low_complexity, Low_complexity, Low_complexity, Low_complexity, Low_complexity, Low_complexity, Low_complexity, Low_complexity, Low_complexity, Low_complexity, Low_complexity, Low_complexity, Low_complexity, Low_complexity, Low_complexity, Low_complexity, Low_complexity, Low_complexity, Low_complexity, Low_complexity, Low_complexity, Low_complexity,…	6 copies of 487mer, 3 copies of 277mer, 2 copies of 115mer, 20 copies of 163mer
IV	1728215	1732872	4658	A-rich, (TGG)n, AT_rich, AT_rich, AT_rich, PAL5A_CE, AT_rich, AT_rich, AT_rich, PAL5A_CE, PAL5A_CE	Low_complexity, Simple_repeat, Low_complexity, Low_complexity, Low_complexity, DNA, Low_complexity, Low_complexity, Low_complexity, DNA, DNA	13 copies of 3mer, 2 copies of 19mer, 3 copies of 18mer
II	14019077	14023702	4626	(CGGGG)n, Helitron2_CE, RC123, IR4, Helitron2_CE	Simple_repeat, RC, Satellite, DNA, RC	21 copies of 22mer, 22 copies of 21mer, 37 copies of 11mer, 2 copies of 63mer, 12 copies of 22mer, 4 copies of 33mer, 6 copies of 22mer, 3 copies of 11mer
IV	12314714	12319298	4585	Mariner2_CE	DNA	3 copies of 287mer, 7 copies of 96mer
X	109602	114181	4580	CeRep55, CeRep55, CeRep55, CeRep55, CeRep55, CeRep55, CeRep55, CeRep55, CeRep55	Satellite, Satellite, Satellite, Satellite, Satellite, Satellite, Satellite, Satellite, Satellite	4 copies of 172mer, 84 copies of 54mer
X	9185176	9189678	4503	CeRep55, CeRep55, CeRep55, CeRep55, CeRep55, CeRep55, CeRep55, HelitronY1_CE, (TAAA)n, A-rich, (TAAA)n, A-rich	Satellite, Satellite, Satellite, Satellite, Satellite, Satellite, Satellite, RC, Simple_repeat, Low_complexity, Simple_repeat, Low_complexity	153 copies of 25mer, 3 copies of 108mer, 3 copies of 83mer, 3 copies of 58mer, 3 copies of 33mer, 3 copies of 104mer, 151 copies of 4mer, 32 copies of 19mer
V	14586416	14590887	4472			33 copies of 162mer
X	2006795	2011257	4463	RTE1, T-rich, (TTTA)n, AT_rich, T-rich, T-rich, (TTTA)n, T-rich, AT_rich, HelitronY2_CE, (TTTA)n, Mariner3_CE, T-rich, (TAAA)n	LINE, Low_complexity, Simple_repeat, Low_complexity, Low_complexity, Low_complexity, Simple_repeat, Low_complexity, Low_complexity, RC, Simple_repeat, DNA, Low_complexity, Simple_repeat	24 copies of 42mer, 53 copies of 19mer, 6 copies of 11mer, 4 copies of 22mer, 5 copies of 9mer, 3 copies of 23mer, 4 copies of 19mer, 3 copies of 23mer, 16 copies of 4mer, 119 copies of 4mer
IV	17059989	17064396	4408	AT_rich, AT_rich, AT_rich, AT_rich, NDNAX2_CE	Low_complexity, Low_complexity, Low_complexity, Low_complexity, DNA?	50 copies of 66mer, 3 copies of 132mer, 4 copies of 10mer
II	1034691	1039033	4343	HelitronY4_CE, HelitronY4_CE, RCD1, HelitronY4_CE, RCD1, HelitronY4_CE, HelitronY4_CE, HelitronY4_CE, RCD1, HelitronY4_CE, RCD1, HelitronY4_CE, HelitronY1_CE, HelitronY1A_CE, RCD1, HelitronY4_CE, HelitronY4_CE, RCD1, HelitronY4_CE, RCD1, HelitronY4_CE, RCD1	RC, RC, Satellite, RC, Satellite, RC, RC, RC, Satellite, RC, Satellite, RC, RC, RC, Satellite, RC, RC, Satellite, RC, Satellite, RC, Satellite	136 copies of 15mer, 3 copies of 35mer, 2 copies of 40mer, 4 copies of 20mer, 4 copies of 20mer, 101 copies of 15mer
IV	3101691	3105899	4209	PAL5A_CE, CELE1, CERP16, LR9A, AT_rich, AT_rich, AT_rich, AT_rich, AT_rich, AT_rich, AT_rich, PAL5A_CE, PAL5A_CE	DNA, DNA, Unknown, Unknown, Low_complexity, Low_complexity, Low_complexity, Low_complexity, Low_complexity, Low_complexity, Low_complexity, DNA, DNA	2 copies of 16mer, 3 copies of 20mer, 3 copies of 21mer, 3 copies of 17mer
IV	1644843	1648980	4138	AT_rich, AT_rich, CERP4, CELE14B, PAL3A_CE, (G)n, (TTAGGC)n, NTC2A, AT_rich	Low_complexity, Low_complexity, DNA, DNA, DNA, Simple_repeat, Simple_repeat, DNA, Low_complexity	27 copies of 1mer, 2 copies of 17mer
X	11975403	11979535	4133	MSAT1_CE, MSAT1_CE	Satellite, Satellite	20 copies of 226mer
V	18665997	18670117	4121	HelitronY1A_CE, AT_rich, AT_rich, (TATAA)n, (TA)n, AT_rich, AT_rich	RC, Low_complexity, Low_complexity, Simple_repeat, Simple_repeat, Low_complexity, Low_complexity	4 copies of 31mer, 3 copies of 36mer, 3 copies of 70mer, 3 copies of 25mer, 2 copies of 21mer, 3 copies of 9mer, 117 copies of 2mer, 3 copies of 26mer, 3 copies of 21mer, 3 copies of 21mer
I	810500	814604	4105	C-rich, HAT1_CE, (TGAA)n, (C)n, CELE11, PALTA5_CE, (GA)n, (TTAGGC)n	Low_complexity, DNA, Simple_repeat, Simple_repeat, DNA, DNA, Simple_repeat, Simple_repeat	5 copies of 4mer, 19 copies of 1mer, 34 copies of 6mer
V	19364408	19368492	4085	HelitronY1A_CE, HelitronY1A_CE, Helitron1_CE, HelitronY1A_CE, AT_rich, AT_rich, AT_rich, RC35, HelitronY1A_CE	RC, RC, RC, RC, Low_complexity, Low_complexity, Low_complexity, Satellite, RC	49 copies of 63mer, 2 copies of 23mer, 3 copies of 35mer, 3 copies of 21mer, 4 copies of 478mer
IV	11071611	11075693	4083	(ACTAG)n, (ACTAG)n, (ACTAG)n	Simple_repeat, Simple_repeat, Simple_repeat	163 copies of 9mer, 91 copies of 39mer
III	2078104	2082177	4074
X	1136435	1140488	4054			16 copies of 306mer
V	18862578	18866603	4026	PALTTAA1_CE, PAL5A_CE, PAL3A_CE, HelitronY1_CE	DNA, DNA, DNA, RC	8 copies of 40mer
II	8288530	8292508	3979	CeRep53	Satellite	57 copies of 79mer
I	13404407	13408362	3956			160 copies of 26mer
X	15807184	15811115	3932	(AATAG)n	Simple_repeat	24 copies of 20mer, 144 copies of 26mer
V	8705779	8709693	3915			10 copies of 114mer, 2 copies of 496mer, 2 copies of 382mer, 2 copies of 268mer, 2 copies of 154mer, 2 copies of 40mer, 29 copies of 114mer
I	1971596	1975483	3888	CELE14B, AT_rich, HelitronY1A_CE, CELE14B, (GCCTAA)n, RCS5, (GCCTAA)n, RCS5	DNA, Low_complexity, RC, DNA, Simple_repeat, Satellite, Simple_repeat, Satellite	3 copies of 16mer, 9 copies of 34mer, 3 copies of 61mer
V	20434029	20437861	3833			29 copies of 179mer, 4 copies of 9mer
IV	12321575	12325401	3827	MSAT1_CE, MSAT1_CE	Satellite, Satellite	10 copies of 226mer, 6 copies of 452mer
I	3761818	3765633	3816	PALTTTAAA3, PALTTTAAA3, CeRep55, CeRep55, CeRep55, CeRep55, CeRep55, CeRep55, CeRep55, CeRep55, CeRep55	DNA, DNA, Satellite, Satellite, Satellite, Satellite, Satellite, Satellite, Satellite, Satellite, Satellite	57 copies of 50mer
V	14766901	14770609	3709	CeRep55, T-rich, CeRep55, CeRep55, MSAT1_CE	Satellite, Low_complexity, Satellite, Satellite, Satellite	2 copies of 128mer, 11 copies of 49mer, 8 copies of 147mer, 3 copies of 160mer, 3 copies of 111mer, 3 copies of 62mer, 3 copies of 13mer, 13 copies of 49mer, 3 copies of 178mer, 3 copies of 128mer, 2 copies of 79mer, 2 copies of 30mer, 2 copies of 79mer, 2 copies of 30mer, 3 copies of 13mer, 3 copies of 31mer, 5 copies of 27mer, 14 copies of 6mer, 47 copies of 1mer, 43 copies of 27mer, 2 copies o…
II	501156	504852	3697	PALTTTAAA1, (TA)n, PALTTTAAA1	DNA, Simple_repeat, DNA	10 copies of 191mer, 186 copies of 4mer
II	14163495	14167137	3643	PAL5A_CE, AT_rich, (TGG)n, (TGG)n, CELE42, CELE14B, (CATAG)n, (TATATG)n, PAL5A_CE	DNA, Low_complexity, Simple_repeat, Simple_repeat, DNA, DNA, Simple_repeat, Simple_repeat, DNA	2 copies of 21mer, 3 copies of 15mer, 7 copies of 3mer, 3 copies of 12mer, 7 copies of 3mer, 3 copies of 9mer, 43 copies of 6mer
X	5229690	5233330	3641	HelitronY4_CE, HelitronY4_CE, HelitronY1A_CE, RC123, HelitronY4_CE, A-rich, (TAAA)n, A-rich, (TAAA)n, HelitronY4_CE, AT_rich, (TAAA)n, Mariner2_CE	RC, RC, RC, Satellite, RC, Low_complexity, Simple_repeat, Low_complexity, Simple_repeat, RC, Low_complexity, Simple_repeat, DNA	4 copies of 16mer, 3 copies of 35mer, 35 copies of 15mer, 3 copies of 40mer, 4 copies of 20mer, 3 copies of 30mer, 3 copies of 123mer, 5 copies of 11mer, 5 copies of 11mer, 5 copies of 11mer, 65 copies of 19mer, 56 copies of 22mer
IV	14776626	14780255	3630	CEMUDR2, LONGPAL3, LONGPAL3, CEMUDR2, LONGPAL2, LONGPAL3	DNA, DNA, DNA, DNA, DNA, DNA	14 copies of 62mer, 3 copies of 16mer, 3 copies of 44mer, 3 copies of 14mer, 7 copies of 178mer
X	6869442	6873043	3602			3 copies of 21mer
II	3465561	3469148	3588
X	12276119	12279680	3562	T-rich, (TTTA)n, T-rich, AT_rich, T-rich	Low_complexity, Simple_repeat, Low_complexity, Low_complexity, Low_complexity	2 copies of 77mer, 13 copies of 41mer, 31 copies of 19mer, 75 copies of 32mer, 32 copies of 95mer, 24 copies of 32mer
II	13429816	13433362	3547			8 copies of 495mer
II	5073570	5077091	3522	CeRep53, CeRep53, CeRep53, CeRep53, CeRep53, CeRep53, CeRep53	Satellite, Satellite, Satellite, Satellite, Satellite, Satellite, Satellite	3 copies of 161mer, 26 copies of 159mer, 19 copies of 228mer, 4 copies of 76mer, 2 copies of 85mer, 10 copies of 76mer, 4 copies of 161mer, 2 copies of 85mer, 3 copies of 76mer, 2 copies of 85mer, 9 copies of 76mer, 2 copies of 85mer, 4 copies of 152mer, 2 copies of 85mer, 15 copies of 76mer, 3 copies of 85mer, 5 copies of 76mer, 2 copies of 85mer, 5 copies of 76mer
V	17122052	17125565	3514	AT_rich, AT_rich, AT_rich, AT_rich	Low_complexity, Low_complexity, Low_complexity, Low_complexity
X	11785979	11789471	3493			69 copies of 26mer, 79 copies of 26mer
V	18680047	18683530	3484	AT_rich, AT_rich, AT_rich, AT_rich, AT_rich, AT_rich, AT_rich, AT_rich, AT_rich, AT_rich, AT_rich, AT_rich, AT_rich	Low_complexity, Low_complexity, Low_complexity, Low_complexity, Low_complexity, Low_complexity, Low_complexity, Low_complexity, Low_complexity, Low_complexity, Low_complexity, Low_complexity, Low_complexity	235 copies of 18mer
V	7989011	7992466	3456	MSAT1_CE	Satellite	91 copies of 29mer, 8 copies of 200mer
I	10308760	10312213	3454	AT_rich, AT_rich, (TCC)n	Low_complexity, Low_complexity, Simple_repeat	23 copies of 3mer, 3 copies of 449mer
IV	221277	224703	3427			11 copies of 307mer
IV	17000760	17004185	3426	CELE46B, CELE46B, CELE1, AT_rich, AT_rich, PAL5A_CE, AT_rich, AT_rich, AT_rich, AT_rich	DNA, DNA, DNA, Low_complexity, Low_complexity, DNA, Low_complexity, Low_complexity, Low_complexity, Low_complexity	3 copies of 28mer
V	14741757	14745138	3382	(TGG)n, (TGG)n, (TGG)n, (TGG)n, (TGG)n, (TGG)n, (TGG)n, (TGG)n, (TGG)n, (TGG)n, (TGG)n, (TGG)n, (TGG)n, (TGG)n, (TGG)n, (TGG)n, (TGG)n, (TGG)n, CT-rich, CT-rich	Simple_repeat, Simple_repeat, Simple_repeat, Simple_repeat, Simple_repeat, Simple_repeat, Simple_repeat, Simple_repeat, Simple_repeat, Simple_repeat, Simple_repeat, Simple_repeat, Simple_repeat, Simple_repeat, Simple_repeat, Simple_repeat, Simple_repeat, Simple_repeat, Low_complexity, Low_complexity	14 copies of 156mer, 5 copies of 6mer, 13 copies of 3mer, 4 copies of 9mer, 3 copies of 135mer, 5 copies of 6mer, 5 copies of 6mer, 13 copies of 3mer, 4 copies of 9mer, 5 copies of 6mer, 12 copies of 3mer, 4 copies of 9mer, 5 copies of 6mer, 13 copies of 3mer, 4 copies of 9mer, 5 copies of 6mer, 12 copies of 3mer, 4 copies of 9mer, 5 copies of 6mer, 3 copies of 147mer, 12 copies of 3mer, 4 copies…
II	13542628	13545986	3359	(TGG)n, AT_rich, T-rich, A-rich, T-rich, A-rich, T-rich, A-rich, T-rich, AT_rich, A-rich, T-rich, A-rich, T-rich, A-rich, T-rich, A-rich, T-rich, A-rich, (T)n, A-rich, T-rich, A-rich, T-rich, A-rich, T-rich	Simple_repeat, Low_complexity, Low_complexity, Low_complexity, Low_complexity, Low_complexity, Low_complexity, Low_complexity, Low_complexity, Low_complexity, Low_complexity, Low_complexity, Low_complexity, Low_complexity, Low_complexity, Low_complexity, Low_complexity, Low_complexity, Low_complexity, Simple_repeat, Low_complexity, Low_complexity, Low_complexity, Low_complexity, Low_complexity, L…	3 copies of 107mer, 3 copies of 21mer, 3 copies of 15mer, 10 copies of 11mer, 5 copies of 22mer, 3 copies of 13mer, 4 copies of 31mer, 8 copies of 200mer, 5 copies of 9mer, 4 copies of 9mer, 3 copies of 22mer, 3 copies of 32mer, 9 copies of 9mer, 8 copies of 10mer, 5 copies of 23mer, 11 copies of 10mer, 8 copies of 12mer, 3 copies of 31mer, 4 copies of 31mer, 3 copies of 32mer, 8 copies of 11mer,…
II	7447397	7450754	3358	AT_rich, HelitronY1A_CE, AT_rich	Low_complexity, RC, Low_complexity	3 copies of 467mer, 4 copies of 151mer, 3 copies of 14mer, 3 copies of 179mer, 5 copies of 14mer, 3 copies of 151mer, 3 copies of 14mer, 3 copies of 179mer, 5 copies of 14mer, 2 copies of 150mer, 3 copies of 14mer, 3 copies of 10mer, 17 copies of 34mer, 55 copies of 16mer, 5 copies of 35mer, 4 copies of 35mer, 2 copies of 71mer, 3 copies of 10mer
IV	2514043	2517393	3351	PAL5A_CE, PAL5A_CE, AT_rich, LR9A, CERP3, MINISAT1_CE, CERP3, MINISAT1_CE, LR9A, MINISAT1_CE, LR9A, LR9A, LR9A, LR9A, MINISAT1_CE	DNA, DNA, Low_complexity, Unknown, Unknown, Satellite, Unknown, Satellite, Unknown, Satellite, Unknown, Unknown, Unknown, Unknown, Satellite	3 copies of 8mer, 3 copies of 43mer, 3 copies of 8mer, 6 copies of 35mer, 3 copies of 70mer, 3 copies of 113mer, 4 copies of 78mer, 3 copies of 43mer, 2 copies of 70mer, 4 copies of 35mer, 3 copies of 43mer, 16 copies of 35mer, 9 copies of 105mer, 2 copies of 78mer
III	316149	319489	3341	PAL5A_CE, Helitron2_CE, RC123, Helitron2_CE, RC123, Helitron2_CE	DNA, RC, Satellite, RC, Satellite, RC	20 copies of 101mer, 3 copies of 22mer, 3 copies of 11mer, 3 copies of 11mer, 3 copies of 22mer, 3 copies of 11mer, 3 copies of 11mer
III	2215449	2218771	3323	PALTTAA2_CE, PALTTAA2_CE, PALTTAA2_CE, PALTTAA2_CE, PALTTAA2_CE, (TA)n	DNA, DNA, DNA, DNA, DNA, Simple_repeat	8 copies of 297mer, 3 copies of 21mer, 43 copies of 2mer, 30 copies of 32mer, 4 copies of 109mer, 3 copies of 80mer, 2 copies of 48mer, 2 copies of 16mer
II	6073980	6077274	3295			22 copies of 181mer
V	15906851	15910137	3287	PALTTTAAA3, Tc1, PALTTTAAA3, PALTTTAAA3, PALTTTAAA3	DNA, DNA, DNA, DNA, DNA
II	4641495	4644777	3283			11 copies of 118mer, 21 copies of 59mer, 2 copies of 99mer, 2 copies of 39mer, 9 copies of 175mer, 21 copies of 59mer
X	3073827	3077093	3267	HelitronY1A_CE, HelitronY1_CE, RC123, Helitron2_CE	RC, RC, Satellite, RC	60 copies of 34mer, 50 copies of 35mer, 5 copies of 262mer, 3 copies of 193mer, 4 copies of 191mer, 14 copies of 69mer, 5 copies of 104mer, 9 copies of 15mer, 4 copies of 20mer, 17 copies of 123mer, 5 copies of 11mer, 5 copies of 11mer, 5 copies of 11mer, 5 copies of 11mer, 5 copies of 11mer, 5 copies of 11mer, 5 copies of 11mer, 5 copies of 11mer, 5 copies of 11mer, 5 copies of 11mer, 5 copies o…
X	6826578	6829823	3246	CeRep59	Satellite	41 copies of 94mer
V	15681163	15684389	3227			27 copies of 162mer
I	5150582	5153804	3223	AT_rich, AT_rich, AT_rich, AT_rich, AT_rich, AT_rich, AT_rich, AT_rich, AT_rich, AT_rich, AT_rich	Low_complexity, Low_complexity, Low_complexity, Low_complexity, Low_complexity, Low_complexity, Low_complexity, Low_complexity, Low_complexity, Low_complexity, Low_complexity	14 copies of 163mer, 47 copies of 29mer
I	14021398	14024615	3218	(TA)n, Helitron2_CE, Tc1, PALTA5_CE	Simple_repeat, RC, DNA, DNA	3 copies of 9mer, 2 copies of 17mer, 33 copies of 2mer, 4 copies of 8mer, 5 copies of 179mer
V	20251080	20254266	3187	PALTTAA3_CE, PAL8D_CE, PALTTAA3_CE, HelitronY1_CE, HelitronY1A_CE	DNA, DNA, DNA, RC, RC	2 copies of 102mer, 3 copies of 100mer, 4 copies of 19mer, 3 copies of 30mer, 3 copies of 39mer, 3 copies of 9mer, 3 copies of 205mer, 3 copies of 206mer, 3 copies of 330mer, 2 copies of 32mer, 3 copies of 49mer, 3 copies of 123mer, 7 copies of 206mer, 2 copies of 33mer, 2 copies of 32mer, 2 copies of 32mer, 2 copies of 32mer, 2 copies of 32mer, 3 copies of 152mer
III	1299897	1303076	3180	CeRep55, CeRep55, CeRep55, CeRep55, CeRep55, CeRep55, CeRep55, CeRep55, CeRep55, CeRep55, CeRep55, CeRep55	Satellite, Satellite, Satellite, Satellite, Satellite, Satellite, Satellite, Satellite, Satellite, Satellite, Satellite, Satellite	65 copies of 25mer, 2 copies of 113mer, 72 copies of 25mer
IV	9410509	9413659	3151	HelitronY1A_CE, RCD1, HelitronY1A_CE, HelitronY4_CE, RCD1, HelitronY4_CE, HelitronY1_CE, RC123, HelitronY4_CE, AT_rich, Mariner2_CE	RC, Satellite, RC, RC, Satellite, RC, RC, Satellite, RC, Low_complexity, DNA	3 copies of 207mer, 16 copies of 34mer, 49 copies of 15mer, 4 copies of 40mer, 3 copies of 70mer, 3 copies of 30mer, 3 copies of 40mer, 3 copies of 134mer, 5 copies of 11mer, 6 copies of 11mer, 4 copies of 22mer, 6 copies of 11mer, 5 copies of 11mer, 2 copies of 32mer
II	3425499	3428586	3088	(TA)n, AT_rich, AT_rich, AT_rich, PALTA5_CE, AT_rich	Simple_repeat, Low_complexity, Low_complexity, Low_complexity, DNA, Low_complexity	33 copies of 2mer, 2 copies of 22mer, 4 copies of 9mer, 3 copies of 32mer, 5 copies of 16mer, 3 copies of 15mer
II	1361113	1364196	3084	AT_rich, CeRep5, (TA)n, AT_rich, LONGPAL1	Low_complexity, Unknown, Simple_repeat, Low_complexity, DNA	29 copies of 2mer, 8 copies of 18mer, 6 copies of 17mer, 3 copies of 34mer, 6 copies of 6mer, 3 copies of 21mer, 3 copies of 15mer
V	8699644	8702701	3058			7 copies of 60mer
V	4333383	4336439	3057	CeRep55, CeRep55, CeRep55, CeRep55, CeRep55, CeRep55, CeRep55	Satellite, Satellite, Satellite, Satellite, Satellite, Satellite, Satellite	136 copies of 25mer
X	4382228	4385281	3054	AT_rich, CELE46A, (G)n, CELE46A	Low_complexity, DNA, Simple_repeat, DNA	19 copies of 1mer
III	1855442	1858474	3033	AT_rich, (TTAGGC)n, PALTA5_CE, AT_rich, PALTA5_CE, AT_rich, PALTTAA2_CE, CeRep4, CeRep4, PALTTAA2_CE	Low_complexity, Simple_repeat, DNA, Low_complexity, DNA, Low_complexity, DNA, Unknown, Unknown, DNA	4 copies of 11mer, 4 copies of 12mer, 28 copies of 6mer, 3 copies of 14mer
I	13864783	13867808	3026	PALTTAA1_CE, (CAT)n, (TA)n, AT_rich, CELE45	DNA, Simple_repeat, Simple_repeat, Low_complexity, SINE	3 copies of 40mer, 3 copies of 18mer, 8 copies of 3mer, 4 copies of 17mer, 14 copies of 4mer
IV	14477466	14480483	3018	HelitronY1A_CE, HelitronY4_CE	RC, RC	5 copies of 40mer, 10 copies of 15mer, 9 copies of 35mer, 5 copies of 40mer, 10 copies of 15mer, 7 copies of 35mer, 3 copies of 40mer, 14 copies of 15mer, 7 copies of 35mer, 3 copies of 40mer, 12 copies of 15mer, 3 copies of 426mer, 5 copies of 35mer, 5 copies of 20mer, 3 copies of 40mer, 10 copies of 15mer, 5 copies of 35mer, 5 copies of 20mer, 3 copies of 40mer, 8 copies of 15mer, 6 copies of 3…
I	10852010	10855025	3016	AT_rich, AT_rich, AT_rich, AT_rich	Low_complexity, Low_complexity, Low_complexity, Low_complexity	24 copies of 163mer
V	18880742	18883751	3010	PALTTAA1_CE, CELE1, Helitron1_CE, CELETC2, CELE12B	DNA, DNA, RC, DNA, DNA	3 copies of 41mer, 3 copies of 106mer, 3 copies of 40mer, 3 copies of 40mer, 3 copies of 18mer, 25 copies of 52mer
III	11148527	11151525	2999	CELE2, AT_rich, HAT1_CE, CERP3, LR9A, HAT1_CE, CERP16, LR9A, LR9A, CERP16, LR9A, PAL5A_CE	DNA, Low_complexity, DNA, Unknown, Unknown, DNA, Unknown, Unknown, Unknown, Unknown, Unknown, DNA	3 copies of 26mer
I	11316148	11319141	2994	(TA)n, Tc3, AT_rich, Tc3, (TA)n	Simple_repeat, DNA, Low_complexity, DNA, Simple_repeat	4 copies of 153mer, 3 copies of 300mer, 2 copies of 21mer, 35 copies of 2mer, 6 copies of 26mer, 71 copies of 2mer, 3 copies of 63mer, 3 copies of 36mer
IV	6357934	6360913	2980	CeRep56, CeRep56, CeRep56, CeRep56, CeRep56, CeRep56, CeRep56	Satellite, Satellite, Satellite, Satellite, Satellite, Satellite, Satellite	134 copies of 25mer
X	53315	56293	2979	Mariner2_CE, AT_rich, PALTTTAAA2, PAL3A_CE, PAL3A_CE, PALTTAA1_CE, CELETC2, (TA)n	DNA, Low_complexity, DNA, DNA, DNA, DNA, DNA, Simple_repeat	3 copies of 8mer, 3 copies of 18mer, 21 copies of 2mer
V	1255105	1257985	2881	HelitronY1_CE	RC	5 copies of 45mer, 4 copies of 35mer, 3 copies of 40mer, 8 copies of 10mer, 8 copies of 10mer, 3 copies of 37mer, 3 copies of 35mer, 3 copies of 40mer, 5 copies of 45mer, 4 copies of 35mer, 8 copies of 40mer, 3 copies of 9mer, 5 copies of 45mer, 4 copies of 35mer, 5 copies of 40mer, 15 copies of 35mer, 4 copies of 160mer
IV	3147581	3150448	2868	PAL5A_CE, PAL5A_CE, MINISAT1_CE, CERP3, MINISAT1_CE, CERP3, MINISAT1_CE, CERP3, MINISAT1_CE	DNA, DNA, Satellite, Unknown, Satellite, Unknown, Satellite, Unknown, Satellite	9 copies of 35mer, 4 copies of 17mer, 3 copies of 43mer, 5 copies of 70mer, 3 copies of 105mer, 4 copies of 113mer, 4 copies of 78mer, 3 copies of 43mer, 4 copies of 78mer, 2 copies of 70mer, 2 copies of 70mer, 4 copies of 35mer, 2 copies of 69mer, 2 copies of 43mer, 8 copies of 35mer, 4 copies of 70mer, 12 copies of 104mer, 4 copies of 113mer, 3 copies of 78mer, 3 copies of 113mer, 3 copies of 4…
V	19495078	19497945	2868	(CA)n, PALTA5_CE, (C)n	Simple_repeat, DNA, Simple_repeat	9 copies of 10mer, 7 copies of 13mer, 16 copies of 2mer, 19 copies of 1mer
X	16758491	16761355	2865			45 copies of 76mer
V	840260	843097	2838	(GCCTAA)n, G-rich	Simple_repeat, Low_complexity	32 copies of 10mer
X	15786044	15788876	2833	PALTTAA3_CE, (G)n, CERP16, MINISAT1_CE, LR9A, CERP3, MINISAT1_CE, Tc3, (A)n	DNA, Simple_repeat, Unknown, Satellite, Unknown, Unknown, Satellite, DNA, Simple_repeat	20 copies of 1mer, 4 copies of 16mer, 4 copies of 18mer, 3 copies of 59mer, 3 copies of 16mer, 3 copies of 16mer, 45 copies of 1mer
I	1755774	1758595	2822			159 copies of 20mer
I	1025433	1028219	2787	PAL5A_CE, AT_rich, AT_rich, AT_rich, AT_rich, AT_rich, AT_rich, AT_rich, AT_rich, AT_rich	DNA, Low_complexity, Low_complexity, Low_complexity, Low_complexity, Low_complexity, Low_complexity, Low_complexity, Low_complexity, Low_complexity	3 copies of 41mer, 12 copies of 181mer, 6 copies of 361mer, 3 copies of 18mer, 3 copies of 62mer, 3 copies of 21mer, 2 copies of 62mer, 3 copies of 19mer, 3 copies of 62mer, 3 copies of 20mer, 2 copies of 20mer, 2 copies of 19mer
V	5073695	5076481	2787			137 copies of 26mer
IV	2363674	2366456	2783	HelitronY1A_CE, PAL5A_CE, AT_rich, CeRep5, PALTTAA2_CE	RC, DNA, Low_complexity, Unknown, DNA	3 copies of 20mer
IV	3627030	3629803	2774	PALTTAA1_CE, AT_rich, AT_rich, AT_rich, (TTAGGC)n, AT_rich, (G)n	DNA, Low_complexity, Low_complexity, Low_complexity, Simple_repeat, Low_complexity, Simple_repeat	3 copies of 12mer, 24 copies of 1mer, 6 copies of 7mer
IV	13930279	13933024	2746	HelitronY1A_CE, HelitronY1A_CE	RC, RC	21 copies of 170mer
IV	3206690	3209435	2746			171 copies of 19mer
V	1152696	1155428	2733	PALTTAA1_CE, AT_rich, CELE42, CELE42, CELE14B	DNA, Low_complexity, DNA, DNA, DNA	3 copies of 14mer, 3 copies of 13mer
III	1017650	1020380	2731			56 copies of 59mer
V	15034469	15037191	2723			2 copies of 18mer, 5 copies of 6mer
II	6505191	6507909	2719	CeRep53, CeRep53, CeRep53, CeRep53, CeRep53, CeRep53, CeRep53, CeRep53, CeRep53, CeRep53, CeRep53	Satellite, Satellite, Satellite, Satellite, Satellite, Satellite, Satellite, Satellite, Satellite, Satellite, Satellite	7 copies of 88mer, 4 copies of 346mer, 10 copies of 349mer, 8 copies of 89mer, 9 copies of 416mer, 5 copies of 170mer, 7 copies of 425mer, 9 copies of 169mer, 4 copies of 250mer, 3 copies of 89mer
V	2378456	2381171	2716	AT_rich, CELE1, CELE1, RC123, CELE1, NPALTA1_CE, NPALTA1_CE, CELE1	Low_complexity, DNA, DNA, Satellite, DNA, DNA, DNA, DNA
V	17860533	17863244	2712	CER8-I_CE-int, CER8-I_CE-int, HelitronY1A_CE, AT_rich, HelitronY1A_CE, HelitronY1A_CE	LTR, LTR, RC, Low_complexity, RC, RC	8 copies of 169mer, 6 copies of 268mer, 2 copies of 108mer, 3 copies of 98mer, 9 copies of 32mer, 2 copies of 108mer, 2 copies of 75mer, 2 copies of 44mer, 9 copies of 63mer, 6 copies of 98mer, 4 copies of 33mer
II	10336276	10338986	2711	MSAT1_CE	Satellite	9 copies of 26mer, 7 copies of 450mer
IV	2771997	2774700	2704	(AGGGGG)n, PALTA5_CE, PALTA5_CE	Simple_repeat, DNA, DNA	3 copies of 14mer, 3 copies of 9mer
III	10224818	10227501	2684	(TAAAAA)n, AT_rich, AT_rich, AT_rich, AT_rich, AT_rich, AT_rich, AT_rich, AT_rich	Simple_repeat, Low_complexity, Low_complexity, Low_complexity, Low_complexity, Low_complexity, Low_complexity, Low_complexity, Low_complexity	25 copies of 59mer, 12 copies of 6mer, 11 copies of 164mer
I	3390426	3393083	2658	HelitronY4_CE, HelitronY4_CE, RCD1, HelitronY4_CE, Helitron1_CE, RCD1, HelitronY4_CE, RCD1, HelitronY4_CE, RCD1, HelitronY4_CE, HelitronY4_CE, RCD1, HelitronY4_CE, RCD1, HelitronY1_CE, HelitronY4_CE, HelitronY4_CE	RC, RC, Satellite, RC, RC, Satellite, RC, Satellite, RC, Satellite, RC, RC, Satellite, RC, Satellite, RC, RC, RC	76 copies of 45mer
II	14026064	14028711	2648	RCS5, (TTAGGC)n, LONGPAL2, LONGPAL2	Satellite, Simple_repeat, DNA, DNA	2 copies of 23mer, 13 copies of 6mer, 3 copies of 17mer, 4 copies of 10mer, 4 copies of 17mer, 4 copies of 16mer, 3 copies of 63mer, 3 copies of 19mer, 3 copies of 18mer, 2 copies of 26mer
I	11264990	11267631	2642	(C)n, Helitron2_CE, RC123, Helitron2_CE	Simple_repeat, RC, Satellite, RC	3 copies of 9mer, 35 copies of 11mer, 4 copies of 11mer, 15 copies of 11mer
V	17915361	17917997	2637	LINE2H_CE, (TA)n, CELE46A, CELE46A, CEMUDR1, CERP3, CERP16, CERP16	LINE, Simple_repeat, DNA, DNA, DNA, Unknown, Unknown, Unknown	19 copies of 2mer, 12 copies of 35mer
III	3334245	3336864	2620	(TAAAAA)n, CeRep55, CeRep55, CeRep55	Simple_repeat, Satellite, Satellite, Satellite	38 copies of 6mer, 111 copies of 25mer
II	2400325	2402935	2611	CELE46A, CEMUDR1, Tc1A, (AGGGGG)n, (TA)n, AT_rich, AT_rich	DNA, DNA, DNA, Simple_repeat, Simple_repeat, Low_complexity, Low_complexity	5 copies of 21mer, 4 copies of 6mer, 2 copies of 28mer, 5 copies of 9mer, 43 copies of 2mer, 4 copies of 25mer, 4 copies of 118mer
X	11886808	11889416	2609	CeRep55, CeRep55, CeRep55, CeRep55, CeRep55, CeRep55, CeRep55, CeRep55, MSAT1_CE	Satellite, Satellite, Satellite, Satellite, Satellite, Satellite, Satellite, Satellite, Satellite	43 copies of 25mer, 33 copies of 25mer, 7 copies of 226mer
X	1602149	1604742	2594	AT_rich, GC_rich	Low_complexity, Low_complexity	3 copies of 12mer
X	1752365	1754956	2592	CeRep55, CeRep55, CeRep55, CeRep55, CeRep55, CeRep55	Satellite, Satellite, Satellite, Satellite, Satellite, Satellite	108 copies of 27mer
IV	13461753	13464343	2591	(TTTA)n, T-rich, (TTTA)n, HelitronY1_CE, HelitronY1_CE, HelitronY4_CE	Simple_repeat, Low_complexity, Simple_repeat, RC, RC, RC	33 copies of 19mer, 27 copies of 23mer, 154 copies of 4mer, 3 copies of 70mer, 2 copies of 69mer, 4 copies of 40mer, 4 copies of 39mer, 29 copies of 15mer, 20 copies of 35mer, 7 copies of 19mer, 6 copies of 23mer, 28 copies of 4mer, 11 copies of 40mer, 4 copies of 18mer, 3 copies of 16mer, 6 copies of 35mer, 3 copies of 69mer
X	12190997	12193562	2566	AT_rich, CELETC2, CELE12A, AT_rich	Low_complexity, DNA, DNA, Low_complexity
III	3016160	3018708	2549	(TA)n, CERP16, CERP16, CERP3, MINISAT1_CE, AT_rich, CELE7, CELE7, (TA)n, Tc3, Tc3	Simple_repeat, Unknown, Unknown, Unknown, Satellite, Low_complexity, DNA, DNA, Simple_repeat, DNA, DNA	59 copies of 2mer, 3 copies of 43mer, 3 copies of 35mer, 3 copies of 70mer, 3 copies of 70mer, 6 copies of 35mer, 67 copies of 2mer
I	1519538	1522074	2537	AT_rich, AT_rich, PALTTAA1_CE, AT_rich, PAL5A_CE	Low_complexity, Low_complexity, DNA, Low_complexity, DNA
III	132881	135393	2513	LR9A, MINISAT1_CE, CERP16, LR9A, CERP3, LR9A, AT_rich, Tc3	Unknown, Satellite, Unknown, Unknown, Unknown, Unknown, Low_complexity, DNA	8 copies of 34mer
III	198530	201030	2501	AT_rich, AT_rich, AT_rich, (A)n, AT_rich, AT_rich, AT_rich, A-rich, AT_rich, PAL5A_CE	Low_complexity, Low_complexity, Low_complexity, Simple_repeat, Low_complexity, Low_complexity, Low_complexity, Low_complexity, Low_complexity, DNA	3 copies of 20mer, 31 copies of 1mer, 3 copies of 10mer, 4 copies of 11mer, 3 copies of 49mer, 4 copies of 13mer, 3 copies of 14mer, 10 copies of 11mer, 3 copies of 22mer, 4 copies of 10mer
IV	2352343	2354840	2498	HelitronY1A_CE, TC5B	RC, DNA	3 copies of 126mer, 3 copies of 12mer, 3 copies of 9mer
V	969085	971581	2497	AT_rich, AT_rich, GC_rich, (TTAGGC)n, PALTTAA1_CE, (GCCTAA)n, PAL5A_CE	Low_complexity, Low_complexity, Low_complexity, Simple_repeat, DNA, Simple_repeat, DNA	3 copies of 24mer
V	17308857	17311341	2485	RCC9, HelitronY4_CE, RCC9, CELE46B, PAL5A_CE, CELE46B, CELE46B	Satellite, RC, Satellite, DNA, DNA, DNA, DNA	9 copies of 123mer, 6 copies of 11mer, 3 copies of 22mer, 5 copies of 11mer, 2 copies of 22mer, 3 copies of 22mer, 5 copies of 11mer, 2 copies of 22mer, 3 copies of 22mer, 5 copies of 11mer, 4 copies of 347mer, 6 copies of 224mer, 3 copies of 11mer, 3 copies of 101mer, 9 copies of 224mer, 3 copies of 123mer, 2 copies of 22mer, 5 copies of 11mer, 4 copies of 101mer, 3 copies of 346mer, 2 copies of…
III	450407	452888	2482	Helitron2_CE, RC123, Helitron2_CE, RC123, Helitron2_CE	RC, Satellite, RC, Satellite, RC	22 copies of 164mer
V	19927298	19929755	2458			17 copies of 2mer, 4 copies of 40mer, 22 copies of 20mer, 4 copies of 69mer, 3 copies of 32mer, 3 copies of 32mer, 3 copies of 79mer, 4 copies of 9mer, 2 copies of 126mer, 34 copies of 8mer, 4 copies of 69mer, 6 copies of 10mer, 3 copies of 8mer, 6 copies of 9mer, 4 copies of 10mer, 4 copies of 11mer
I	7843489	7845945	2457	CERP4, (TA)n, AT_rich, HelitronY1_CE, (CATATA)n, (TA)n	DNA, Simple_repeat, Low_complexity, RC, Simple_repeat, Simple_repeat	38 copies of 2mer
IV	3323894	3326348	2455	TC4, (TA)n, TC4	DNA, Simple_repeat, DNA	3 copies of 22mer, 3 copies of 118mer, 3 copies of 15mer, 5 copies of 246mer, 3 copies of 34mer, 4 copies of 42mer, 4 copies of 294mer, 3 copies of 50mer, 3 copies of 42mer, 3 copies of 34mer, 2 copies of 92mer, 13 copies of 50mer, 3 copies of 91mer
IV	17138802	17141254	2453	PAL9A_CE, AT_rich, LR9A, CERP3, CERP16, LR9A, CERP3, MINISAT1_CE, CERP3, MINISAT1_CE	DNA, Low_complexity, Unknown, Unknown, Unknown, Unknown, Unknown, Satellite, Unknown, Satellite	3 copies of 306mer, 3 copies of 489mer, 3 copies of 184mer, 4 copies of 305mer, 3 copies of 9mer, 65 copies of 15mer
II	15276970	15279421	2452	Tc6, HelitronY4_CE, HelitronY4_CE, HelitronY4_CE, HelitronY4_CE	DNA, RC, RC, RC, RC	3 copies of 120mer, 7 copies of 37mer, 3 copies of 21mer, 32 copies of 6mer
IV	8467703	8470149	2447	AT_rich, (TTAGGC)n	Low_complexity, Simple_repeat	15 copies of 40mer, 5 copies of 11mer, 4 copies of 11mer, 2 copies of 52mer, 16 copies of 40mer, 4 copies of 16mer, 7 copies of 35mer, 47 copies of 15mer
I	1361057	1363487	2431	HelitronY4_CE, RCD1, HelitronY4_CE, RCD1	RC, Satellite, RC, Satellite	6 copies of 32mer, 15 copies of 35mer
IV	9046212	9048637	2426	CELE46B, PALTTAA1_CE, Helitron1_CE, MINISAT1_CE, CERP3, MINISAT1_CE	DNA, DNA, RC, Satellite, Unknown, Satellite	106 copies of 26mer
IV	2700031	2702451	2421	CeRep55, CeRep55, CeRep55, CeRep55, CeRep55, CeRep55, CeRep55, CeRep55	Satellite, Satellite, Satellite, Satellite, Satellite, Satellite, Satellite, Satellite	3 copies of 62mer, 3 copies of 20mer, 3 copies of 59mer, 3 copies of 20mer, 2 copies of 22mer, 40 copies of 21mer
I	13486195	13488607	2413	AT_rich, AT_rich, AT_rich, AT_rich, AT_rich, AT_rich, AT_rich, (TA)n, (TTATA)n	Low_complexity, Low_complexity, Low_complexity, Low_complexity, Low_complexity, Low_complexity, Low_complexity, Simple_repeat, Simple_repeat	3 copies of 22mer
I	816110	818514	2405	CELE46B, PALTTAA3_CE, CELE46B, CeRep1A, CeRep1A	DNA, DNA, DNA, DNA, DNA	3 copies of 8mer, 3 copies of 121mer, 3 copies of 43mer, 3 copies of 43mer, 19 copies of 1mer, 14 copies of 2mer
V	14754887	14757288	2402	CERP16, LR9A, CERP3, (G)n, (GA)n, GC_rich, PALTTAA1_CE	Unknown, Unknown, Unknown, Simple_repeat, Simple_repeat, Low_complexity, DNA	73 copies of 6mer, 2 copies of 251mer, 5 copies of 27mer, 47 copies of 1mer, 7 copies of 18mer, 14 copies of 6mer, 24 copies of 27mer, 50 copies of 27mer
V	19063959	19066359	2401	A-rich, (TAAAAA)n, A-rich, CeRep55, A-rich, CeRep55, CeRep55, CeRep55, CeRep55, CeRep55	Low_complexity, Simple_repeat, Low_complexity, Satellite, Low_complexity, Satellite, Satellite, Satellite, Satellite, Satellite	28 copies of 62mer, 14 copies of 25mer, 19 copies of 52mer, 25 copies of 25mer
IV	1607803	1610193	2391
X	11441287	11443675	2389	PAL5A_CE, HelitronY1_CE, CELE1, PAL5A_CE	DNA, RC, DNA, DNA	70 copies of 25mer, 40 copies of 26mer
I	3427482	3429818	2337	CeRep56, CeRep56, CeRep56, CeRep56, CeRep56, CeRep56, CeRep56	Satellite, Satellite, Satellite, Satellite, Satellite, Satellite, Satellite	87 copies of 20mer
V	19950438	19952765	2328	(CCTAG)n, (CCTAG)n, (CCTAG)n, (GCCTG)n, (CCTAG)n	Simple_repeat, Simple_repeat, Simple_repeat, Simple_repeat, Simple_repeat	3 copies of 118mer, 3 copies of 118mer, 2 copies of 15mer, 4 copies of 52mer, 5 copies of 20mer, 4 copies of 135mer, 4 copies of 84mer, 3 copies of 32mer, 3 copies of 52mer, 5 copies of 20mer, 3 copies of 32mer, 3 copies of 52mer, 5 copies of 20mer, 4 copies of 33mer
III	388565	390885	2321	PAL9A_CE	DNA	14 copies of 197mer
V	18513285	18515568	2284			6 copies of 301mer, 3 copies of 8mer, 3 copies of 55mer, 4 copies of 16mer
IV	5909737	5912018	2282	AT_rich, AT_rich	Low_complexity, Low_complexity	39 copies of 2mer, 16 copies of 2mer
V	19037790	19040032	2243	LONGPAL2, LONGPAL2, A-rich, (G)n, CELE42	DNA, DNA, Low_complexity, Simple_repeat, DNA	23 copies of 35mer, 31 copies of 6mer, 3 copies of 378mer, 12 copies of 101mer
V	5283533	5285753	2221	HelitronY1_CE, (CATATA)n, HelitronY1A_CE	RC, Simple_repeat, RC	63 copies of 26mer, 32 copies of 78mer, 2 copies of 96mer, 2 copies of 44mer, 2 copies of 18mer, 34 copies of 26mer, 2 copies of 70mer, 2 copies of 44mer
V	17118785	17120987	2203			2 copies of 17mer
III	1906771	1908962	2192	PALTA2_CE, LONGPAL2, AT_rich	DNA, DNA, Low_complexity	31 copies of 1mer, 3 copies of 156mer, 3 copies of 30mer
I	13016584	13018772	2189			13 copies of 237mer, 11 copies of 79mer, 3 copies of 36mer, 3 copies of 44mer, 3 copies of 36mer, 3 copies of 44mer, 3 copies of 36mer, 3 copies of 44mer, 3 copies of 36mer, 3 copies of 44mer, 3 copies of 36mer, 3 copies of 44mer, 3 copies of 36mer, 3 copies of 44mer, 3 copies of 71mer, 6 copies of 36mer, 26 copies of 79mer, 3 copies of 44mer, 3 copies of 36mer, 3 copies of 44mer, 3 copies of 36m…
IV	16943264	16945452	2189	HelitronY1A_CE, CeRep5, CeRep5, CeRep5, HelitronY1A_CE, (C)n, HelitronY1A_CE	RC, Unknown, Unknown, Unknown, RC, Simple_repeat, RC	8 copies of 122mer, 3 copies of 132mer, 3 copies of 193mer, 3 copies of 31mer, 3 copies of 81mer, 6 copies of 39mer, 5 copies of 41mer, 4 copies of 151mer, 3 copies of 31mer, 3 copies of 81mer, 5 copies of 41mer, 3 copies of 153mer
II	12843896	12846078	2183	CERP3, MINISAT1_CE, CERP3, MINISAT1_CE, LR9A, MINISAT1_CE, LR9A, MINISAT1_CE, LR9A, MINISAT1_CE, CERP3, MINISAT1_CE, CERP3	Unknown, Satellite, Unknown, Satellite, Unknown, Satellite, Unknown, Satellite, Unknown, Satellite, Unknown, Satellite, Unknown	40 copies of 27mer, 52 copies of 25mer
III	273748	275921	2174	PALTTAA1_CE, PALTTTAAA3, CERP4	DNA, DNA, DNA	25 copies of 140mer, 8 copies of 35mer, 3 copies of 97mer, 3 copies of 62mer, 3 copies of 27mer, 18 copies of 35mer, 3 copies of 27mer, 8 copies of 35mer, 3 copies of 97mer, 3 copies of 62mer, 3 copies of 27mer, 20 copies of 35mer, 3 copies of 97mer, 3 copies of 62mer, 3 copies of 27mer, 18 copies of 35mer
II	11528063	11530229	2167	CELE14B, (TG)n, CELE14B, CELE14B, CELE14B	DNA, Simple_repeat, DNA, DNA, DNA	5 copies of 134mer, 14 copies of 45mer, 5 copies of 89mer, 3 copies of 134mer
IV	1279745	1281903	2159	LONGPAL2, AT_rich, LONGPAL2, LONGPAL2	DNA, Low_complexity, DNA, DNA	86 copies of 34mer, 28 copies of 96mer, 20 copies of 138mer, 32 copies of 68mer
I	3485319	3487444	2126	CERP3, CERP3, MINISAT1_CE, CERP3, MINISAT1_CE, CERP3, MINISAT1_CE, CERP3, MINISAT1_CE	Unknown, Unknown, Satellite, Unknown, Satellite, Unknown, Satellite, Unknown, Satellite	122 copies of 20mer
II	11772388	11774478	2091	CELE11, CERP16, LR9A, LR9A, (TA)n, CERP3, LR9A, CERP3, CERP3	DNA, Unknown, Unknown, Unknown, Simple_repeat, Unknown, Unknown, Unknown, Unknown	37 copies of 2mer
IV	12023278	12025366	2089	(TA)n, HelitronY2_CE	Simple_repeat, RC
IV	1668932	1671020	2089	HelitronY1A_CE	RC	4 copies of 9mer, 23 copies of 1mer, 4 copies of 11mer, 3 copies of 383mer, 3 copies of 89mer, 7 copies of 11mer, 3 copies of 22mer, 2 copies of 33mer
IV	1259774	1261862	2089	PAL5A_CE, (GAA)n, AT_rich, (C)n, Helitron2_CE	DNA, Simple_repeat, Low_complexity, Simple_repeat, RC	3 copies of 30mer, 3 copies of 13mer
I	11621513	11623596	2084	CELE42, TIR9TA1_CE, AT_rich	DNA, DNA, Low_complexity	22 copies of 6mer, 4 copies of 8mer, 4 copies of 8mer, 3 copies of 16mer
I	5461989	5464071	2083	(TTAGGC)n, CERP16, LR9A, CERP16	Simple_repeat, Unknown, Unknown, Unknown	37 copies of 2mer, 3 copies of 14mer, 4 copies of 13mer, 5 copies of 11mer, 3 copies of 23mer
II	12649282	12651353	2072	(TA)n, LINE2A_CE, CELE4	Simple_repeat, LINE, DNA	7 copies of 75mer, 141 copies of 15mer
IV	1186717	1188785	2069	Helitron1_CE, HelitronY4_CE, HelitronY4_CE, RCD1, HelitronY4_CE, RCD1, HelitronY4_CE, RCD1, HelitronY4_CE, HelitronY4_CE, HelitronY4_CE, HelitronY4_CE	RC, RC, RC, Satellite, RC, Satellite, RC, Satellite, RC, RC, RC, RC
I	14149634	14151694	2061	NPALTA1_CE, PAL5A_CE	DNA, DNA	3 copies of 24mer
IV	5692093	5694151	2059	CELE11, MINISAT1_CE	DNA, Satellite	4 copies of 12mer, 38 copies of 2mer
III	1103506	1105561	2056	NDNAX1_CE, AT_rich, Helitron2_CE, AT_rich, (TA)n	DNA?, Low_complexity, RC, Low_complexity, Simple_repeat	2 copies of 16mer, 5 copies of 6mer, 3 copies of 9mer
I	10130886	10132938	2053	AT_rich, (CCCCCG)n, PALTTAA2_CE, PALTTAA2_CE	Low_complexity, Simple_repeat, DNA, DNA	102 copies of 25mer
I	1935596	1937635	2040	CeRep56, CeRep56, CeRep56, CeRep56	Satellite, Satellite, Satellite, Satellite	81 copies of 35mer, 18 copies of 175mer
V	18410161	18412192	2032	CERP3, MINISAT1_CE, CERP3, CERP3, MINISAT1_CE, CERP3, MINISAT1_CE, CERP3	Unknown, Satellite, Unknown, Unknown, Satellite, Unknown, Satellite, Unknown	5 copies of 7mer, 4 copies of 9mer, 20 copies of 7mer, 6 copies of 7mer
X	9284891	9286921	2031	HAT3_CE, (CTGGGG)n	DNA, Simple_repeat
V	1215530	1217555	2026	GC_rich, AT_rich	Low_complexity, Low_complexity	9 copies of 293mer, 3 copies of 78mer, 8 copies of 43mer, 3 copies of 8mer, 3 copies of 78mer, 3 copies of 35mer, 8 copies of 43mer, 3 copies of 8mer, 3 copies of 78mer, 3 copies of 35mer, 8 copies of 43mer, 3 copies of 8mer, 3 copies of 78mer, 3 copies of 35mer, 8 copies of 43mer, 3 copies of 8mer, 3 copies of 78mer, 3 copies of 35mer, 8 copies of 43mer, 3 copies of 8mer, 3 copies of 78mer, 5 co…
III	2396365	2398388	2024	CERP3, MINISAT1_CE, CERP3, MINISAT1_CE, CERP3, MINISAT1_CE, CERP3, MINISAT1_CE	Unknown, Satellite, Unknown, Satellite, Unknown, Satellite, Unknown, Satellite	6 copies of 127mer, 4 copies of 187mer, 4 copies of 58mer, 3 copies of 89mer, 4 copies of 58mer, 3 copies of 67mer, 5 copies of 29mer, 3 copies of 58mer, 3 copies of 67mer, 7 copies of 29mer, 3 copies of 38mer, 5 copies of 29mer, 4 copies of 20mer, 2 copies of 39mer, 3 copies of 9mer, 2 copies of 15mer, 3 copies of 38mer, 3 copies of 107mer, 3 copies of 29mer, 4 copies of 20mer, 3 copies of 38mer…
V	16330766	16332786	2021	HelitronY1_CE, RC35, GC_rich	RC, Satellite, Low_complexity	17 copies of 164mer
I	1249620	1251622	2003	AT_rich, AT_rich, AT_rich, AT_rich, AT_rich, AT_rich, AT_rich, AT_rich, AT_rich, AT_rich, AT_rich, AT_rich	Low_complexity, Low_complexity, Low_complexity, Low_complexity, Low_complexity, Low_complexity, Low_complexity, Low_complexity, Low_complexity, Low_complexity, Low_complexity, Low_complexity	3 copies of 69mer, 4 copies of 35mer, 3 copies of 70mer, 8 copies of 35mer, 34 copies of 2mer, 13 copies of 2mer, 5 copies of 6mer
I	13149444	13151444	2001	PAL5A_CE, MINISAT1_CE, CERP3, CELE11, (TA)n, (TG)n, (CA)n	DNA, Satellite, Unknown, DNA, Simple_repeat, Simple_repeat, Simple_repeat	14 copies of 224mer
I	338893	340892	2000			15 copies of 184mer
III	7595083	7597082	2000	MSAT1_CE	Satellite	52 copies of 26mer, 2 copies of 96mer, 2 copies of 70mer, 2 copies of 44mer, 49 copies of 26mer
I	14452541	14454533	1993			70 copies of 35mer
I	1437141	1439131	1991	HelitronY1A_CE, MINISAT1_CE, CERP3, CERP3, HelitronY1A_CE, MINISAT1_CE, CERP3, HelitronY1A_CE, MINISAT1_CE, CERP3, HelitronY1A_CE	RC, Satellite, Unknown, Unknown, RC, Satellite, Unknown, RC, Satellite, Unknown, RC	3 copies of 16mer, 4 copies of 64mer, 12 copies of 13mer, 8 copies of 16mer, 3 copies of 14mer, 3 copies of 9mer
X	16219126	16221111	1986	AT_rich, A-rich, AT_rich, AT_rich, CELE1, CELE1, AT_rich, PALTTAA1_CE, PALTTAA1_CE	Low_complexity, Low_complexity, Low_complexity, Low_complexity, DNA, DNA, Low_complexity, DNA, DNA	23 copies of 2mer
II	4689716	4691698	1983	Tc1A, Tc1A, (TA)n, CELE46B	DNA, DNA, Simple_repeat, DNA	19 copies of 1mer, 21 copies of 1mer
IV	12730741	12732704	1964	(C)n, AT_rich, AT_rich, (C)n	Simple_repeat, Low_complexity, Low_complexity, Simple_repeat	86 copies of 26mer
III	425059	427019	1961			41 copies of 40mer, 3 copies of 17mer, 7 copies of 35mer, 10 copies of 15mer, 3 copies of 39mer, 5 copies of 20mer, 5 copies of 35mer
V	17973764	17975722	1959	HelitronY4_CE	RC	4 copies of 10mer
IV	11033899	11035848	1950	LR9A, CERP16, CELE14B, PALTTTAAA2, CERP3, MINISAT1_CE, CERP3	Unknown, Unknown, DNA, DNA, Unknown, Satellite, Unknown	32 copies of 79mer
X	14119865	14121812	1948	CeRep53	Satellite	15 copies of 112mer, 12 copies of 149mer, 77 copies of 15mer
III	2041877	2043816	1940	HelitronY1A_CE, RCD1, HelitronY4_CE, RCD1, HelitronY4_CE	RC, Satellite, RC, Satellite, RC	3 copies of 27mer, 3 copies of 17mer, 5 copies of 18mer, 3 copies of 20mer, 3 copies of 15mer, 3 copies of 18mer
V	11100551	11102486	1936	AT_rich	Low_complexity	3 copies of 117mer, 3 copies of 119mer
V	19762683	19764612	1930	PAL9A_CE, TC4, TC4, TC4, PAL9A_CE	DNA, DNA, DNA, DNA, DNA	5 copies of 346mer, 4 copies of 15mer, 4 copies of 15mer, 4 copies of 10mer, 4 copies of 11mer, 3 copies of 51mer, 8 copies of 69mer, 5 copies of 104mer
V	8328394	8330314	1921	HelitronY1A_CE	RC	39 copies of 69mer
III	3895406	3897323	1918			5 copies of 123mer, 2 copies of 241mer, 2 copies of 235mer, 2 copies of 22mer, 4 copies of 123mer, 5 copies of 11mer, 3 copies of 112mer, 2 copies of 22mer, 5 copies of 11mer, 3 copies of 40mer, 3 copies of 150mer, 3 copies of 70mer, 5 copies of 40mer, 3 copies of 70mer, 4 copies of 40mer, 34 copies of 15mer, 8 copies of 35mer, 4 copies of 101mer, 3 copies of 105mer
IV	15188846	15190761	1916	Helitron2_CE, RC123, HelitronY1_CE, HelitronY4_CE, HelitronY4_CE	RC, Satellite, RC, RC, RC	72 copies of 34mer
IV	13734807	13736718	1912	HelitronY1A_CE	RC	31 copies of 93mer
IV	3291739	3293641	1903	NDNAX2_CE, NDNAX2_CE, NDNAX2_CE, NDNAX2_CE, NDNAX2_CE	DNA?, DNA?, DNA?, DNA?, DNA?	27 copies of 1mer
III	2682190	2684086	1897	CELE14B, (G)n, CELE42, CELE14B, CELE2, NPAL5A_CE	DNA, Simple_repeat, DNA, DNA, DNA, DNA	6 copies of 80mer, 3 copies of 9mer, 21 copies of 1mer, 5 copies of 5mer, 34 copies of 6mer
V	17602572	17604467	1896	(C)n, T-rich, (TTAGGC)n, AT_rich	Simple_repeat, Low_complexity, Simple_repeat, Low_complexity	26 copies of 2mer, 2 copies of 28mer, 3 copies of 21mer, 6 copies of 11mer
II	1810822	1812711	1890	LR9A, CERP3, MINISAT1_CE, MINISAT1_CE, MINISAT1_CE, (TA)n, (TA)n	Unknown, Unknown, Satellite, Satellite, Satellite, Simple_repeat, Simple_repeat	3 copies of 17mer
II	11230046	11231931	1886	RTE1	LINE	7 copies of 45mer
II	1977216	1979101	1886	Mariner2_CE	DNA	24 copies of 62mer
V	17129091	17130966	1876	Helitron1_CE	RC
I	1341498	1343368	1871	AT_rich, AT_rich	Low_complexity, Low_complexity	29 copies of 1mer
IV	1931415	1933276	1862	(G)n, CELE14B	Simple_repeat, DNA	3 copies of 97mer, 3 copies of 62mer, 25 copies of 35mer, 4 copies of 96mer, 3 copies of 62mer, 3 copies of 27mer, 3 copies of 62mer, 3 copies of 27mer, 4 copies of 62mer, 4 copies of 27mer, 6 copies of 35mer, 2 copies of 16mer, 3 copies of 27mer, 7 copies of 35mer, 4 copies of 62mer, 4 copies of 27mer, 19 copies of 35mer
I	1045447	1047307	1861	Tc3, (G)n, HelitronY1A_CE	DNA, Simple_repeat, RC	2 copies of 34mer, 3 copies of 18mer, 5 copies of 19mer, 3 copies of 63mer
V	16691643	16693503	1861	CERP3, MINISAT1_CE, CERP3, MINISAT1_CE, CERP3, MINISAT1_CE, CERP3, MINISAT1_CE, CERP3, MINISAT1_CE, CERP3	Unknown, Satellite, Unknown, Satellite, Unknown, Satellite, Unknown, Satellite, Unknown, Satellite, Unknown	26 copies of 1mer
X	1642668	1644523	1856	CELE46B, AT_rich, AT_rich, AT_rich	DNA, Low_complexity, Low_complexity, Low_complexity	38 copies of 26mer, 13 copies of 11mer, 2 copies of 23mer, 29 copies of 11mer, 11 copies of 26mer
X	1636411	1638263	1853	AT_rich	Low_complexity	95 copies of 26mer
II	863965	865814	1850	Helitron2_CE, RC123, HelitronY1_CE, HelitronY1A_CE	RC, Satellite, RC, RC	8 copies of 72mer, 3 copies of 239mer, 5 copies of 72mer, 9 copies of 216mer, 8 copies of 72mer, 12 copies of 144mer, 14 copies of 72mer
IV	10262558	10264407	1850			8 copies of 123mer, 5 copies of 11mer, 5 copies of 11mer, 2 copies of 40mer, 3 copies of 20mer, 28 copies of 15mer, 38 copies of 35mer
I	1408064	1409910	1847			4 copies of 71mer, 5 copies of 71mer, 6 copies of 71mer
X	2002894	2004739	1846	CELE14B, GC_rich, CELE14B, NDNAX3_CE, NDNAX3_CE	DNA, Low_complexity, DNA, DNA?, DNA?	19 copies of 40mer, 5 copies of 11mer, 3 copies of 112mer, 4 copies of 11mer, 5 copies of 11mer, 16 copies of 42mer, 35 copies of 19mer, 11 copies of 61mer
V	15586505	15588336	1832	HelitronY4_CE, Helitron2_CE, RC123, HelitronY4_CE, (TTTA)n, T-rich, (TTTA)n, HelitronY2_CE	RC, RC, Satellite, RC, Simple_repeat, Low_complexity, Simple_repeat, RC	3 copies of 172mer, 6 copies of 10mer, 3 copies of 20mer, 6 copies of 344mer
V	4244775	4246606	1832	Chapaev-2_CE, Chapaev-2_CE	DNA, DNA	5 copies of 173mer, 8 copies of 200mer, 4 copies of 371mer, 3 copies of 173mer, 5 copies of 200mer
I	10415379	10417188	1810	LONGPAL2, LONGPAL2	DNA, DNA	3 copies of 76mer, 3 copies of 34mer, 3 copies of 42mer, 2 copies of 34mer, 4 copies of 66mer, 2 copies of 34mer, 10 copies of 64mer, 2 copies of 34mer, 5 copies of 66mer, 3 copies of 52mer, 3 copies of 8mer, 3 copies of 76mer, 3 copies of 8mer, 3 copies of 34mer, 3 copies of 42mer, 2 copies of 34mer, 3 copies of 170mer, 3 copies of 42mer, 3 copies of 66mer, 2 copies of 34mer, 3 copies of 43mer, …
I	12925681	12927486	1806	MINISAT1_CE, CERP3, CERP3, CERP3, MINISAT1_CE	Satellite, Unknown, Unknown, Unknown, Satellite
IV	14057234	14059027	1794	CeRep3, CELE2, PALTA1_CE	Unknown, DNA, DNA	18 copies of 127mer, 2 copies of 15mer, 2 copies of 15mer
V	1645713	1647497	1785	AT_rich, AT_rich, AT_rich, AT_rich, AT_rich, AT_rich, AT_rich, AT_rich, AT_rich, AT_rich, AT_rich, AT_rich, AT_rich, AT_rich	Low_complexity, Low_complexity, Low_complexity, Low_complexity, Low_complexity, Low_complexity, Low_complexity, Low_complexity, Low_complexity, Low_complexity, Low_complexity, Low_complexity, Low_complexity, Low_complexity	3 copies of 22mer, 4 copies of 11mer
V	1210299	1212070	1772	PALTTAA1_CE, PALTTAA1_CE	DNA, DNA	3 copies of 170mer, 2 copies of 31mer, 3 copies of 30mer, 3 copies of 217mer, 3 copies of 92mer, 5 copies of 45mer, 3 copies of 35mer, 14 copies of 40mer, 3 copies of 122mer, 2 copies of 43mer, 3 copies of 9mer
I	1376284	1378048	1765	CELE46B, PAL5A_CE, AT_rich, AT_rich, AT_rich, AT_rich, AT_rich, AT_rich, AT_rich	DNA, DNA, Low_complexity, Low_complexity, Low_complexity, Low_complexity, Low_complexity, Low_complexity, Low_complexity	3 copies of 8mer
I	1920175	1921937	1763	PAL5A_CE, CELE46B, CELE46B	DNA, DNA, DNA	5 copies of 472mer, 3 copies of 78mer, 5 copies of 35mer, 3 copies of 78mer, 3 copies of 43mer, 9 copies of 35mer, 5 copies of 78mer, 4 copies of 43mer, 3 copies of 8mer, 5 copies of 35mer, 14 copies of 105mer, 3 copies of 78mer, 3 copies of 43mer, 24 copies of 35mer, 3 copies of 8mer, 3 copies of 8mer, 11 copies of 35mer
III	414622	416383	1762	AT_rich	Low_complexity	12 copies of 103mer, 11 copies of 209mer, 3 copies of 110mer, 3 copies of 11mer, 3 copies of 110mer, 3 copies of 11mer, 4 copies of 11mer, 3 copies of 11mer, 3 copies of 11mer, 3 copies of 11mer, 3 copies of 11mer, 4 copies of 11mer, 8 copies of 103mer, 3 copies of 113mer, 3 copies of 11mer, 4 copies of 11mer, 3 copies of 11mer, 3 copies of 110mer, 4 copies of 11mer, 5 copies of 99mer, 3 copies o…
X	1451269	1453030	1762	CERP3, MINISAT1_CE, CERP3, MINISAT1_CE, CERP3, MINISAT1_CE, LR9A, MINISAT1_CE, CERP3, CERP16	Unknown, Satellite, Unknown, Satellite, Unknown, Satellite, Unknown, Satellite, Unknown, Unknown	3 copies of 10mer, 3 copies of 9mer
V	1712769	1714529	1761	Helitron2_CE, Helitron2_CE, RC123, Helitron2_CE, RC123	RC, RC, Satellite, RC, Satellite	16 copies of 104mer, 15 copies of 34mer, 14 copies of 102mer, 3 copies of 111mer, 3 copies of 77mer, 3 copies of 43mer, 6 copies of 34mer, 4 copies of 77mer, 3 copies of 43mer, 3 copies of 34mer, 3 copies of 43mer, 3 copies of 8mer, 4 copies of 69mer, 3 copies of 77mer, 3 copies of 42mer, 14 copies of 34mer, 4 copies of 77mer, 3 copies of 43mer, 3 copies of 34mer, 3 copies of 43mer, 7 copies of 3…
III	8482901	8484657	1757	MINISAT1_CE, LR9A, CERP3, CERP16, LR9A, MINISAT1_CE, CERP16, MINISAT1_CE, CERP3, MINISAT1_CE, CERP3, MINISAT1_CE	Satellite, Unknown, Unknown, Unknown, Unknown, Satellite, Unknown, Satellite, Unknown, Satellite, Unknown, Satellite	28 copies of 2mer
IV	1949837	1951590	1754	(TA)n, AT_rich, AT_rich, AT_rich	Simple_repeat, Low_complexity, Low_complexity, Low_complexity	126 copies of 21mer, 3 copies of 27mer
I	11655958	11657703	1746			127 copies of 6mer, 113 copies of 8mer
II	14159877	14161617	1741	(TTAGGC)n, (TTAGGC)n, (CAGG)n, (TAGG)n, CeRep52	Simple_repeat, Simple_repeat, Simple_repeat, Simple_repeat, Simple_repeat	3 copies of 174mer
II	8975642	8977379	1738	TC5A	DNA	24 copies of 86mer
II	6068304	6070034	1731			9 copies of 18mer, 7 copies of 17mer, 6 copies of 6mer, 3 copies of 21mer, 3 copies of 15mer
I	14805124	14806848	1725	LONGPAL1	DNA	69 copies of 2mer, 16 copies of 2mer
I	3664294	3666000	1707	(TC)n, (CA)n	Simple_repeat, Simple_repeat	75 copies of 26mer
IV	15420095	15421798	1704			3 copies of 18mer, 5 copies of 8mer
IV	11218922	11220625	1704	PAL3A_CE, AT_rich, AT_rich	DNA, Low_complexity, Low_complexity	3 copies of 19mer, 29 copies of 2mer
I	1371674	1373373	1700	(TA)n	Simple_repeat	7 copies of 123mer, 7 copies of 369mer, 5 copies of 11mer, 5 copies of 11mer, 3 copies of 219mer, 5 copies of 11mer, 3 copies of 96mer, 3 copies of 11mer, 10 copies of 123mer, 5 copies of 11mer, 5 copies of 11mer, 5 copies of 11mer, 5 copies of 11mer, 5 copies of 11mer, 5 copies of 11mer, 5 copies of 11mer, 5 copies of 11mer, 5 copies of 11mer, 3 copies of 22mer
V	18887441	18889135	1695	Helitron2_CE, RC123, Helitron2_CE	RC, Satellite, RC	5 copies of 65mer, 5 copies of 97mer, 4 copies of 118mer, 4 copies of 32mer, 3 copies of 53mer, 2 copies of 33mer, 5 copies of 96mer, 4 copies of 129mer, 15 copies of 32mer
II	14223108	14224791	1684	TC4, TC4	DNA, DNA	3 copies of 17mer
V	5004444	5006125	1682	PAL5A_CE, AT_rich, AT_rich, PALTTAA1_CE	DNA, Low_complexity, Low_complexity, DNA	13 copies of 123mer, 5 copies of 11mer, 3 copies of 21mer, 5 copies of 11mer, 3 copies of 11mer, 3 copies of 21mer, 5 copies of 11mer, 3 copies of 11mer, 3 copies of 21mer, 5 copies of 11mer, 5 copies of 11mer, 5 copies of 11mer, 5 copies of 11mer, 22 copies of 45mer
IV	15374183	15375856	1674	Helitron2_CE, Helitron2_CE, HelitronY4_CE, HelitronY4_CE	RC, RC, RC, RC	19 copies of 40mer, 3 copies of 17mer, 7 copies of 35mer, 14 copies of 15mer, 3 copies of 39mer, 5 copies of 20mer, 3 copies of 35mer, 48 copies of 15mer
I	11627107	11628773	1667	HelitronY4_CE	RC	3 copies of 9mer
IV	2828842	2830487	1646	HAT1_CE, HAT1_CE, (TA)n, HAT1_CE	DNA, DNA, Simple_repeat, DNA	76 copies of 27mer
I	1713514	1715149	1636			3 copies of 17mer, 3 copies of 29mer, 3 copies of 72mer
V	16450012	16451647	1636	CeRep55, CeRep55, CeRep55, CeRep55, CeRep55, CeRep55	Satellite, Satellite, Satellite, Satellite, Satellite, Satellite	18 copies of 121mer
I	2392265	2393897	1633	HelitronY1_CE	RC	3 copies of 78mer, 3 copies of 43mer, 4 copies of 35mer
X	188442	190073	1632	CERP3	Unknown	56 copies of 32mer
X	14060237	14061854	1618			32 copies of 2mer
I	6772107	6773719	1613	AT_rich, (TA)n, TC4	Low_complexity, Simple_repeat, DNA	80 copies of 25mer
II	5144811	5146413	1603	Tc3, (TA)n, HelitronY2_CE, (TATAA)n, (TA)n, (TATAA)n, HAT1_CE, CERP3, MINISAT1_CE, CERP3	DNA, Simple_repeat, RC, Simple_repeat, Simple_repeat, Simple_repeat, DNA, Unknown, Satellite, Unknown	19 copies of 19mer, 74 copies of 25mer
II	1162442	1164042	1601	CeRep55, CeRep55, CeRep55, CeRep55, CeRep55, CeRep55	Satellite, Satellite, Satellite, Satellite, Satellite, Satellite	2 copies of 21mer, 3 copies of 23mer, 4 copies of 24mer, 3 copies of 24mer, 4 copies of 12mer, 4 copies of 11mer
IV	15159761	15161356	1596	AT_rich, AT_rich, AT_rich	Low_complexity, Low_complexity, Low_complexity	3 copies of 11mer
III	8861920	8863514	1595	TC4, AT_rich	DNA, Low_complexity	12 copies of 198mer, 23 copies of 101mer, 8 copies of 105mer, 18 copies of 96mer
V	2079816	2081389	1574			5 copies of 8mer, 7 copies of 4mer
IV	5465292	5466854	1563	(CAGG)n, CELE42, PALTA5_CE	Simple_repeat, DNA, DNA	46 copies of 48mer
II	14993824	14995381	1558	CeRep58	Satellite	3 copies of 137mer, 50 copies of 2mer
I	14505623	14507173	1551	Helitron1_CE, (TA)n, CELE46A, AT_rich	RC, Simple_repeat, DNA, Low_complexity	17 copies of 2mer
I	956867	958417	1551	PAL8D_CE, (TA)n, CELE14A, CELE14B	DNA, Simple_repeat, DNA, DNA	3 copies of 88mer, 6 copies of 10mer, 3 copies of 87mer, 6 copies of 42mer, 7 copies of 9mer, 3 copies of 27mer, 3 copies of 51mer, 3 copies of 9mer, 3 copies of 69mer, 7 copies of 42mer, 3 copies of 16mer, 2 copies of 25mer
V	16707664	16709211	1548	AT_rich, GC_rich, HAT1_CE, HAT1_CE, HAT1_CE	Low_complexity, Low_complexity, DNA, DNA, DNA	38 copies of 60mer
V	265323	266862	1540	(TAGA)n, A-rich, (TAGA)n	Simple_repeat, Low_complexity, Simple_repeat	7 copies of 343mer
I	11797090	11798625	1536			20 copies of 1mer
V	20511028	20512540	1513	PALTA5_CE, (G)n, AT_rich, AT_rich	DNA, Simple_repeat, Low_complexity, Low_complexity	39 copies of 2mer
IV	2342438	2343943	1506	TC4, (TA)n, TC4	DNA, Simple_repeat, DNA	4 copies of 20mer, 3 copies of 31mer, 3 copies of 21mer
V	17265475	17266978	1504	AT_rich, CeRep5, CeRep5	Low_complexity, Unknown, Unknown	7 copies of 359mer, 2 copies of 13mer, 2 copies of 13mer, 2 copies of 13mer
V	15556391	15557884	1494	Helitron2_CE, Helitron1_CE, HelitronY4_CE, RCD1, HelitronY4_CE	RC, RC, RC, Satellite, RC
I	1658661	1660152	1492	TC5A, LONGPAL2	DNA, DNA	81 copies of 26mer
II	9632142	9633623	1482	MINISAT1_CE	Satellite	33 copies of 40mer, 3 copies of 17mer, 22 copies of 35mer
II	9391514	9392994	1481	HelitronY1_CE	RC	22 copies of 2mer, 5 copies of 11mer
I	855705	857180	1476	CELE1, (TA)n, NDNAX2_CE, NDNAX2_CE, PALTTAA3_CE	DNA, Simple_repeat, DNA?, DNA?, DNA	4 copies of 9mer, 3 copies of 9mer
II	11122656	11124123	1468	PALTTAA1_CE, AT_rich, AT_rich, AT_rich, AT_rich, AT_rich	DNA, Low_complexity, Low_complexity, Low_complexity, Low_complexity, Low_complexity	36 copies of 6mer, 8 copies of 6mer, 4 copies of 324mer, 2 copies of 123mer, 3 copies of 200mer, 5 copies of 124mer
III	11004793	11006259	1467	(TAAAAA)n, (TTTTTA)n, MSAT1_CE, MSAT1_CE, MSAT1_CE, MSAT1_CE, MSAT1_CE, MSAT1_CE, MSAT1_CE	Simple_repeat, Simple_repeat, Satellite, Satellite, Satellite, Satellite, Satellite, Satellite, Satellite	87 copies of 20mer
IV	16880967	16882418	1452	T-rich, T-rich, T-rich, (CTATT)n	Low_complexity, Low_complexity, Low_complexity, Simple_repeat	11 copies of 173mer
I	11384452	11385900	1449	HelitronY1A_CE	RC	101 copies of 20mer
V	18214356	18215803	1448	(ATTG)n, (ATTG)n, (ATTG)n, (ATTG)n, (ATTG)n	Simple_repeat, Simple_repeat, Simple_repeat, Simple_repeat, Simple_repeat	3 copies of 405mer, 3 copies of 13mer
I	670084	671521	1438	TIR9TA1A_CE, TIR9TA1A_CE, CELE14A, CELE14B	DNA, DNA, DNA, DNA	13 copies of 65mer, 13 copies of 96mer, 40 copies of 32mer
IV	1815633	1817061	1429			25 copies of 1mer
V	19122790	19124218	1429	HelitronY1A_CE	RC	3 copies of 120mer, 11 copies of 88mer, 6 copies of 252mer, 4 copies of 227mer, 3 copies of 33mer, 3 copies of 227mer, 3 copies of 33mer, 4 copies of 141mer, 3 copies of 33mer, 3 copies of 54mer, 3 copies of 33mer, 3 copies of 33mer, 3 copies of 54mer, 3 copies of 33mer, 3 copies of 252mer, 8 copies of 33mer, 4 copies of 252mer, 3 copies of 153mer, 20 copies of 33mer, 2 copies of 141mer, 4 copies…
II	15138612	15140039	1428	AT_rich, (G)n	Low_complexity, Simple_repeat	3 copies of 382mer, 9 copies of 15mer, 3 copies of 9mer, 4 copies of 34mer, 9 copies of 15mer, 3 copies of 9mer, 3 copies of 137mer, 13 copies of 34mer, 12 copies of 15mer, 3 copies of 9mer, 8 copies of 34mer
IV	17492404	17493829	1426	HelitronY1A_CE	RC	25 copies of 50mer, 36 copies of 6mer
IV	3125861	3127281	1421	CeRep55, CeRep55, CeRep55, CeRep55, (TTAGGC)n	Satellite, Satellite, Satellite, Satellite, Simple_repeat	25 copies of 8mer
V	18175008	18176424	1417	PAL5A_CE, CELE2, CELE2	DNA, DNA, DNA	25 copies of 95mer
V	18169743	18171158	1416			13 copies of 155mer
II	13985138	13986552	1415	HelitronY1A_CE	RC	97 copies of 19mer, 48 copies of 38mer
II	1423188	1424601	1414	(TCTG)n, (TCTG)n, (TCTG)n, (TCTA)n, (TCTA)n, (TCTG)n	Simple_repeat, Simple_repeat, Simple_repeat, Simple_repeat, Simple_repeat, Simple_repeat	4 copies of 128mer, 4 copies of 9mer, 5 copies of 301mer, 4 copies of 9mer, 4 copies of 9mer
I	13539820	13541228	1409			2 copies of 21mer, 27 copies of 2mer
IV	12254067	12255470	1404			8 copies of 16mer, 3 copies of 62mer, 3 copies of 16mer, 3 copies of 23mer, 3 copies of 22mer, 3 copies of 22mer
V	14108350	14109753	1404	AT_rich, AT_rich, AT_rich, (TA)n	Low_complexity, Low_complexity, Low_complexity, Simple_repeat	36 copies of 60mer
X	13840689	13842090	1402	LONGPAL3, LONGPAL2, LONGPAL2	DNA, DNA, DNA	30 copies of 2mer
IV	2574258	2575657	1400	(TA)n, CELE46A	Simple_repeat, DNA	13 copies of 164mer
V	4498865	4500261	1397			23 copies of 1mer, 7 copies of 3mer
X	16980581	16981971	1391	(C)n, (TCG)n, CT-rich	Simple_repeat, Simple_repeat, Low_complexity
V	3049043	3050427	1385
IV	2872182	2873559	1378	PAL5A_CE, HelitronY3_CE, CELE46B, CELE46B	DNA, RC, DNA, DNA	20 copies of 1mer, 7 copies of 35mer, 3 copies of 61mer, 4 copies of 103mer, 8 copies of 35mer, 3 copies of 62mer
V	16523962	16525327	1366	(G)n, CERP3, MINISAT1_CE, CERP3, HelitronY1_CE, PAL5A_CE	Simple_repeat, Unknown, Satellite, Unknown, RC, DNA	6 copies of 321mer, 4 copies of 481mer
V	3160250	3161609	1360	Mariner5_CE, Mariner5_CE	DNA, DNA
V	5847095	5848452	1358	LONGPAL2, TIR23T5A_CE, LONGPAL3, LONGPAL3, TIR23T5A_CE	DNA, DNA, DNA, DNA, DNA	2 copies of 41mer, 31 copies of 2mer
X	9605969	9607324	1356	CELE46A, (TA)n, TIR9TA1C_CE	DNA, Simple_repeat, DNA	16 copies of 127mer, 60 copies of 32mer
X	15227200	15228553	1354	HelitronY1A_CE	RC
II	13318246	13319598	1353			3 copies of 9mer, 50 copies of 20mer
IV	1987742	1989092	1351	PALTTAA3_CE, HelitronY1A_CE	DNA, RC	25 copies of 1mer
I	1356637	1357973	1337	(A)n	Simple_repeat	4 copies of 35mer, 3 copies of 43mer, 3 copies of 9mer, 4 copies of 140mer, 2 copies of 27mer, 3 copies of 27mer, 4 copies of 35mer, 3 copies of 17mer, 2 copies of 113mer, 3 copies of 178mer, 3 copies of 78mer, 3 copies of 174mer, 3 copies of 43mer, 3 copies of 8mer, 9 copies of 35mer, 3 copies of 136mer, 4 copies of 17mer, 3 copies of 27mer
X	11125433	11126767	1335	LINE2C1_CE, CERP3, MINISAT1_CE, LR9A, CERP3, MINISAT1_CE	LINE, Unknown, Satellite, Unknown, Unknown, Satellite
III	1598147	1599478	1332			3 copies of 27mer, 3 copies of 9mer
IV	16963496	16964822	1327	G-rich, AT_rich	Low_complexity, Low_complexity	79 copies of 19mer
V	18415651	18416976	1326			5 copies of 7mer, 18 copies of 31mer, 5 copies of 112mer, 2 copies of 20mer, 4 copies of 62mer, 3 copies of 92mer, 29 copies of 2mer
X	17310412	17311737	1326	(TA)n	Simple_repeat	8 copies of 123mer, 5 copies of 11mer, 5 copies of 11mer, 5 copies of 11mer, 5 copies of 40mer, 10 copies of 15mer, 10 copies of 35mer, 3 copies of 9mer, 9 copies of 40mer
V	4502998	4504312	1315	Helitron2_CE, RC123, HelitronY4_CE	RC, Satellite, RC	28 copies of 1mer
III	5028559	5029872	1314	CELE42, (C)n	DNA, Simple_repeat	24 copies of 1mer
X	7527836	7529148	1313	(C)n, AT_rich, AT_rich	Simple_repeat, Low_complexity, Low_complexity
IV	2097896	2099204	1309	G-rich	Low_complexity	14 copies of 131mer
I	14659997	14661296	1300	HelitronY1A_CE	RC	3 copies of 10mer
II	6982602	6983901	1300	PAL5A_CE	DNA	3 copies of 13mer, 3 copies of 23mer
II	2897178	2898477	1300	AT_rich, AT_rich, AT_rich, AT_rich, AT_rich, AT_rich, AT_rich	Low_complexity, Low_complexity, Low_complexity, Low_complexity, Low_complexity, Low_complexity, Low_complexity	34 copies of 63mer
IV	4823251	4824550	1300	LONGPAL3, LONGPAL2, LONGPAL2	DNA, DNA, DNA	10 copies of 163mer, 6 copies of 489mer, 7 copies of 163mer
II	1824838	1826135	1298			4 copies of 27mer, 3 copies of 38mer, 5 copies of 15mer
II	3590095	3591387	1293	HAT1_CE, CELE46B, (TTATA)n	DNA, DNA, Simple_repeat
I	13478859	13480150	1292	PALTTTAAA2, (T)n, TC5B, TC5B	DNA, Simple_repeat, DNA, DNA	24 copies of 2mer
III	290337	291626	1290	AT_rich, AT_rich, AT_rich, AT_rich, (TA)n	Low_complexity, Low_complexity, Low_complexity, Low_complexity, Simple_repeat	69 copies of 35mer
I	14324794	14326082	1289	MINISAT1_CE, CERP3, CERP3, MINISAT1_CE, CERP3	Satellite, Unknown, Unknown, Satellite, Unknown	23 copies of 19mer, 16 copies of 2mer
I	1388576	1389856	1281	CeRep52, CeRep52, (TG)n, CELE42, PALTA3_CE	Simple_repeat, Simple_repeat, Simple_repeat, DNA, DNA
IV	8066779	8068055	1277	PAL5A_CE	DNA	24 copies of 1mer
V	957851	959127	1277	(CTG)n, (G)n	Simple_repeat, Simple_repeat	3 copies of 20mer
I	2043364	2044639	1276	PAL5A_CE, PAL5A_CE	DNA, DNA
II	15095490	15096762	1273	CELE46B, HAT2_CE, CELE46B	DNA, DNA, DNA	57 copies of 35mer
X	15024294	15025561	1268	CERP3, MINISAT1_CE, CERP3, MINISAT1_CE, CERP3, MINISAT1_CE	Unknown, Satellite, Unknown, Satellite, Unknown, Satellite	4 copies of 6mer, 25 copies of 1mer
III	1326625	1327891	1267	CELE46A, (C)n	DNA, Simple_repeat	46 copies of 11mer, 5 copies of 160mer
I	13731312	13732574	1263	HelitronY2_CE, RC123, AT_rich	RC, Satellite, Low_complexity	2 copies of 19mer, 3 copies of 18mer
I	4475712	4476970	1259	CELETC2, AT_rich	DNA, Low_complexity	4 copies of 6mer, 22 copies of 1mer
I	1418317	1419574	1258	AT_rich, CELE4, (C)n	Low_complexity, DNA, Simple_repeat
V	18742718	18743968	1251	PALTTAA1_CE, PALTTAA1_CE, PAL5A_CE	DNA, DNA, DNA
I	1317785	1319026	1242			49 copies of 38mer
X	15307693	15308934	1242	Mariner2_CE, (TA)n	DNA, Simple_repeat
V	18095560	18096800	1241	HelitronY1A_CE	RC
IV	15594050	15595288	1239	PALTTTAAA3, PALTTTAAA3	DNA, DNA	3 copies of 24mer, 3 copies of 24mer
V	20273437	20274674	1238			3 copies of 115mer, 7 copies of 31mer, 6 copies of 84mer, 5 copies of 83mer, 3 copies of 52mer, 3 copies of 114mer, 4 copies of 31mer, 3 copies of 31mer, 5 copies of 52mer, 2 copies of 156mer, 5 copies of 104mer, 3 copies of 21mer, 4 copies of 31mer, 4 copies of 52mer, 3 copies of 21mer, 15 copies of 31mer, 3 copies of 52mer, 3 copies of 124mer, 4 copies of 73mer
V	3653647	3654884	1238			3 copies of 395mer, 343 copies of 7mer
V	2777363	2778598	1236			42 copies of 10mer, 34 copies of 10mer
I	1382021	1383255	1235	C-rich, C-rich, C-rich, C-rich	Low_complexity, Low_complexity, Low_complexity, Low_complexity
IV	15738643	15739873	1231	PALTTTAAA1, AT_rich, CELETC2, AT_rich, PALTTTAAA1, AT_rich	DNA, Low_complexity, DNA, Low_complexity, DNA, Low_complexity	4 copies of 15mer, 3 copies of 15mer, 3 copies of 64mer
X	171858	173085	1228	Helitron1_CE, RCC9, HelitronY1_CE, AT_rich	RC, Satellite, RC, Low_complexity
V	15029594	15030820	1227	CERP4, CERP4, PAL8A_CE	DNA, DNA, DNA	31 copies of 2mer
IV	16752918	16754135	1218	(TA)n	Simple_repeat	4 copies of 18mer, 7 copies of 63mer, 6 copies of 189mer, 3 copies of 19mer, 3 copies of 19mer, 3 copies of 19mer, 3 copies of 19mer, 2 copies of 56mer, 11 copies of 63mer
V	17736904	17738106	1203			24 copies of 96mer, 79 copies of 32mer, 35 copies of 64mer
I	10955824	10957023	1200	CELETC2, (TA)n	DNA, Simple_repeat
II	12078020	12079219	1200			3 copies of 17mer, 3 copies of 18mer, 3 copies of 18mer, 19 copies of 2mer
IV	16511576	16512774	1199	CERP4, NDNAX3_CE	DNA, DNA?	9 copies of 123mer, 5 copies of 11mer, 5 copies of 11mer, 5 copies of 11mer, 5 copies of 11mer, 5 copies of 11mer, 5 copies of 11mer, 5 copies of 11mer, 5 copies of 11mer
III	1351950	1353146	1197	Helitron2_CE	RC	13 copies of 9mer, 50 copies of 2mer
II	13191891	13193086	1196	(TA)n, CELE14B	Simple_repeat, DNA	7 copies of 324mer, 10 copies of 215mer, 46 copies of 36mer, 3 copies of 35mer, 5 copies of 16mer
IV	2013942	2015135	1194	CERP3, MINISAT1_CE, CERP3, LR9A, CERP3, LR9A, CERP3	Unknown, Satellite, Unknown, Unknown, Unknown, Unknown, Unknown
IV	16464191	16465382	1192	PAL5A_CE, PAL5A_CE	DNA, DNA
X	296848	298038	1191	PALTA3_CE, AT_rich	DNA, Low_complexity	35 copies of 2mer
I	280735	281916	1182	CELE46B, (TA)n	DNA, Simple_repeat	8 copies of 114mer, 57 copies of 15mer
III	1566676	1567855	1180	Helitron1_CE, HelitronY4_CE, HelitronY4_CE, RCD1	RC, RC, RC, Satellite	5 copies of 7mer, 3 copies of 9mer, 3 copies of 7mer, 28 copies of 2mer, 25 copies of 2mer
X	16398165	16399343	1179	PAL8D_CE, HAT2_CE, (TG)n, (TA)n	DNA, DNA, Simple_repeat, Simple_repeat	26 copies of 1mer
X	82186	83362	1177	(G)n, AT_rich	Simple_repeat, Low_complexity	2 copies of 70mer, 3 copies of 157mer, 4 copies of 61mer, 3 copies of 35mer, 3 copies of 27mer, 3 copies of 34mer, 3 copies of 61mer, 3 copies of 27mer, 4 copies of 35mer, 3 copies of 61mer, 3 copies of 27mer, 7 copies of 68mer, 10 copies of 103mer, 4 copies of 95mer, 6 copies of 61mer, 3 copies of 27mer, 3 copies of 35mer, 3 copies of 26mer, 3 copies of 87mer, 4 copies of 26mer, 4 copies of 34me…
V	9602195	9603367	1173	MINISAT1_CE, CERP3, CERP3, MINISAT1_CE, CERP3, MINISAT1_CE, CERP16, MINISAT1_CE, CERP3	Satellite, Unknown, Unknown, Satellite, Unknown, Satellite, Unknown, Satellite, Unknown	24 copies of 15mer, 35 copies of 35mer, 9 copies of 139mer
V	18429880	18431040	1161	MINISAT1_CE, LR9A, MINISAT1_CE, LR9A, MINISAT1_CE, LR9A, MINISAT1_CE	Satellite, Unknown, Satellite, Unknown, Satellite, Unknown, Satellite	2 copies of 21mer, 67 copies of 2mer
I	13883993	13885151	1159	Tc3, (TC)n	DNA, Simple_repeat	5 copies of 273mer
I	1508365	1509523	1159	AT_rich, AT_rich, AT_rich, AT_rich, AT_rich, AT_rich, AT_rich, AT_rich, AT_rich, AT_rich, AT_rich, AT_rich, AT_rich, AT_rich, AT_rich, AT_rich	Low_complexity, Low_complexity, Low_complexity, Low_complexity, Low_complexity, Low_complexity, Low_complexity, Low_complexity, Low_complexity, Low_complexity, Low_complexity, Low_complexity, Low_complexity, Low_complexity, Low_complexity, Low_complexity
V	151667	152812	1146	IR3_CE, HelitronY1A_CE, HelitronY1A_CE, IR3_CE	DNA, RC, RC, DNA
V	5640474	5641615	1142	Helitron1_CE, HelitronY4_CE, HelitronY4_CE, RCD1, HelitronY4_CE	RC, RC, RC, Satellite, RC	21 copies of 70mer, 2 copies of 29mer, 5 copies of 40mer
IV	12294532	12295672	1141	HelitronY1_CE	RC
X	12176906	12178046	1141
I	1661593	1662732	1140			4 copies of 159mer, 35 copies of 40mer, 8 copies of 230mer, 8 copies of 270mer
II	13701855	13702992	1138	HelitronY4_CE, HelitronY4_CE	RC, RC	4 copies of 122mer, 4 copies of 127mer, 3 copies of 23mer, 8 copies of 141mer, 4 copies of 36mer, 3 copies of 39mer, 2 copies of 21mer, 2 copies of 21mer, 2 copies of 21mer, 5 copies of 16mer
II	4259789	4260926	1138	AT_rich, AT_rich, AT_rich, AT_rich, AT_rich, AT_rich, AT_rich, AT_rich, AT_rich, AT_rich, AT_rich, AT_rich	Low_complexity, Low_complexity, Low_complexity, Low_complexity, Low_complexity, Low_complexity, Low_complexity, Low_complexity, Low_complexity, Low_complexity, Low_complexity, Low_complexity	3 copies of 226mer, 25 copies of 25mer, 50 copies of 15mer
V	7443378	7444511	1134	MSAT1_CE, CeRep55, HelitronY4_CE, RCD1, HelitronY4_CE	Satellite, Satellite, RC, Satellite, RC	13 copies of 123mer, 5 copies of 11mer, 5 copies of 11mer, 5 copies of 11mer, 5 copies of 11mer, 5 copies of 11mer, 5 copies of 11mer, 5 copies of 11mer, 5 copies of 11mer, 5 copies of 11mer
IV	3069103	3070235	1133	Helitron2_CE	RC	3 copies of 20mer, 3 copies of 20mer
I	9680246	9681377	1132	PAL5A_CE	DNA	35 copies of 2mer
X	1448622	1449749	1128	TC4, (TA)n	DNA, Simple_repeat	23 copies of 2mer, 4 copies of 8mer, 3 copies of 43mer, 3 copies of 8mer
IV	13360724	13361850	1127	(TA)n, MINISAT1_CE, CERP3, HAT1_CE	Simple_repeat, Satellite, Unknown, DNA	61 copies of 25mer
II	12259718	12260839	1122	CeRep55, CeRep55	Satellite, Satellite	15 copies of 2mer, 15 copies of 2mer, 24 copies of 2mer
X	15482604	15483722	1119	CELE6, (TA)n, (TATATG)n, (TA)n, (TA)n	DNA, Simple_repeat, Simple_repeat, Simple_repeat, Simple_repeat	104 copies of 15mer
III	3385380	3386497	1118	HelitronY4_CE, HelitronY4_CE, HelitronY4_CE, HelitronY4_CE, HelitronY4_CE, RCD1, HelitronY4_CE	RC, RC, RC, RC, RC, Satellite, RC	20 copies of 95mer
X	2731006	2732117	1112	NDNAX2_CE	DNA?	19 copies of 1mer
V	5160649	5161753	1105	PALTTAA3_CE, AT_rich, (G)n	DNA, Low_complexity, Simple_repeat
X	2379330	2380430	1101			56 copies of 26mer
IV	2139067	2140165	1099			6 copies of 43mer, 10 copies of 129mer, 3 copies of 188mer, 3 copies of 102mer, 3 copies of 8mer, 3 copies of 59mer, 4 copies of 85mer, 3 copies of 16mer, 7 copies of 43mer, 6 copies of 157mer, 3 copies of 8mer, 3 copies of 78mer, 3 copies of 8mer, 3 copies of 35mer, 10 copies of 43mer, 3 copies of 8mer, 3 copies of 8mer, 3 copies of 8mer, 3 copies of 35mer, 5 copies of 43mer, 3 copies of 78mer, …
V	4152922	4154019	1098	CERP16, CERP3, CERP3	Unknown, Unknown, Unknown	51 copies of 21mer, 5 copies of 231mer, 3 copies of 9mer
IV	16244198	16245289	1092			70 copies of 19mer, 23 copies of 58mer
I	4344287	4345377	1091	(TAGA)n, (TAGA)n, (TAGA)n, (TAGA)n	Simple_repeat, Simple_repeat, Simple_repeat, Simple_repeat
X	7077848	7078937	1090			87 copies of 20mer, 2 copies of 16mer
X	14378249	14379334	1086	(TCGTG)n, (TCGTG)n	Simple_repeat, Simple_repeat	2 copies of 168mer, 4 copies of 329mer
X	3902121	3903205	1085	AT_rich, A-rich, (TAAAAA)n, (CATATA)n	Low_complexity, Low_complexity, Simple_repeat, Simple_repeat
I	1078742	1079822	1081
IV	12935654	12936734	1081	GC_rich, CELE46A	Low_complexity, DNA
I	15071362	15072434	1073			28 copies of 6mer
X	14022902	14023974	1073	Helitron1_CE, (TTAGGC)n	RC, Simple_repeat
I	12469223	12470294	1072	PALTTTAAA3	DNA
IV	16514966	16516036	1071	LONGPAL3, CEMUDR2, LONGPAL3, CEMUDR2, LONGPAL3, CEMUDR2	DNA, DNA, DNA, DNA, DNA, DNA	4 copies of 123mer, 5 copies of 11mer, 5 copies of 11mer, 5 copies of 11mer, 5 copies of 11mer
IV	15213019	15214086	1068	RC123, Helitron2_CE	Satellite, RC
IV	15059367	15060433	1067	Tc3	DNA	18 copies of 40mer, 8 copies of 35mer, 48 copies of 15mer
IV	5244551	5245612	1062	HelitronY4_CE, RCD1, HelitronY4_CE	RC, Satellite, RC
X	14844710	14845770	1061			24 copies of 1mer
III	1879978	1881035	1058	CERP3, MINISAT1_CE, HelitronY1_CE, CERP3	Unknown, Satellite, RC, Unknown	3 copies of 151mer, 90 copies of 2mer
III	10381655	10382707	1053	HelitronY4_CE, RCD1, HelitronY4_CE	RC, Satellite, RC	35 copies of 2mer
V	15321005	15322056	1052	CeRep4, PALTTAA2_CE, (TC)n	Unknown, DNA, Simple_repeat	15 copies of 40mer, 3 copies of 34mer, 57 copies of 15mer
II	11826191	11827241	1051	CELE45, (TA)n	SINE, Simple_repeat	5 copies of 324mer, 13 copies of 110mer
V	11107921	11108970	1050	LONGPAL3, LONGPAL3, LONGPAL3, LONGPAL3, LONGPAL3, LONGPAL3, LONGPAL3, LONGPAL3, LONGPAL3, LONGPAL3	DNA, DNA, DNA, DNA, DNA, DNA, DNA, DNA, DNA, DNA	2 copies of 17mer, 3 copies of 24mer, 4 copies of 89mer, 3 copies of 89mer, 8 copies of 45mer, 5 copies of 134mer, 12 copies of 45mer
II	1981972	1983014	1043
III	8959352	8960387	1036	Helitron1_CE	RC	21 copies of 59mer
V	1987470	1988504	1035			4 copies of 11mer
X	503069	504100	1032	RC123, Helitron2_CE, AT_rich, LINE2C1_CE, AT_rich	Satellite, RC, Low_complexity, LINE, Low_complexity	26 copies of 2mer
II	2149160	2150187	1028	CELE45, (TA)n	SINE, Simple_repeat	59 copies of 2mer
V	18301607	18302632	1026	(TA)n	Simple_repeat
III	1089582	1090599	1018	NPAL5A_CE, TIR21T5A_CE, HelitronY1_CE, CELE45, TIR21T5A_CE, NPAL5A_CE	DNA, DNA, RC, SINE, DNA, DNA	9 copies of 320mer
III	4125555	4126568	1014			20 copies of 3mer
V	17850232	17851243	1012	(GAA)n	Simple_repeat
I	10456305	10457312	1008	HelitronY1_CE, HelitronY1A_CE	RC, RC
III	7235735	7236740	1006	PAL8C_4	DNA
II	6185387	6186391	1005			172 copies of 7mer
III	6778323	6779327	1005			3 copies of 435mer
X	142509	143510	1002	CeRep54	Simple_repeat	21 copies of 35mer, 20 copies of 40mer
V	18335731	18336731	1001	HelitronY1_CE	RC	18 copies of 35mer, 15 copies of 105mer, 22 copies of 70mer, 2 copies of 86mer, 4 copies of 8mer, 2 copies of 17mer, 3 copies of 35mer, 22 copies of 35mer
IV	11386108	11387107	1000	CERP3, MINISAT1_CE, CERP3, CERP3, MINISAT1_CE, CERP3, MINISAT1_CE, CERP3	Unknown, Satellite, Unknown, Unknown, Satellite, Unknown, Satellite, Unknown	21 copies of 2mer
II	13915356	13916354	999	(TA)n	Simple_repeat	9 copies of 29mer, 24 copies of 1mer
II	4554516	4555514	999	(C)n	Simple_repeat	15 copies of 40mer, 4 copies of 15mer, 22 copies of 32mer
X	16531505	16532500	996	HelitronY4_CE, HelitronY1_CE	RC, RC
IV	8256813	8257792	980
I	598601	599578	978	LONGPAL2, AT_rich, LONGPAL2	DNA, Low_complexity, DNA	41 copies of 2mer
IV	16808853	16809824	972	(TA)n, Tc3	Simple_repeat, DNA	3 copies of 16mer
V	7719270	7720238	969	PALTA3_CE, PALTA3_CE, AT_rich	DNA, DNA, Low_complexity	22 copies of 70mer
X	264037	265002	966	HelitronY1A_CE	RC
V	4516874	4517835	962	HelitronY3_CE, (G)n	RC, Simple_repeat
I	3566482	3567440	959	A-rich, CELE1	Low_complexity, DNA	4 copies of 17mer, 4 copies of 8mer
III	2113606	2114564	959	LONGPAL3, CERP3, AT_rich, AT_rich	DNA, Unknown, Low_complexity, Low_complexity	29 copies of 39mer, 14 copies of 116mer, 5 copies of 70mer, 3 copies of 31mer, 4 copies of 39mer, 4 copies of 30mer, 7 copies of 39mer
IV	13922766	13923722	957	HelitronY1A_CE	RC	14 copies of 104mer
IV	1592236	1593192	957	HelitronY1_CE, HelitronY1A_CE	RC, RC
V	20756025	20756969	945	PALTTAA1_CE	DNA	28 copies of 1mer
IV	1476238	1477178	941	IR3_CE, PALTTAA3_CE, (C)n	DNA, DNA, Simple_repeat	16 copies of 70mer
I	933548	934483	936	HelitronY1A_CE, HelitronY1_CE	RC, RC	55 copies of 27mer
III	10683334	10684266	933	CeRep55, CeRep55, CeRep55, CeRep55	Satellite, Satellite, Satellite, Satellite	34 copies of 35mer
IV	3807804	3808725	922	HelitronY1_CE	RC	4 copies of 22mer, 3 copies of 33mer
I	14137291	14138211	921	G-rich	Low_complexity	11 copies of 19mer
IV	10842777	10843697	921			34 copies of 2mer
V	16503419	16504337	919	(TA)n, AT_rich	Simple_repeat, Low_complexity	26 copies of 2mer
X	17579756	17580674	919	(TA)n, HelitronY2_CE	Simple_repeat, RC	35 copies of 2mer, 5 copies of 6mer
V	3212732	3213641	910	CELE1, (TA)n	DNA, Simple_repeat	7 copies of 3mer, 19 copies of 35mer, 6 copies of 17mer
X	17534782	17535686	905	(CCG)n, CERP3, MINISAT1_CE, CERP3, MINISAT1_CE	Simple_repeat, Unknown, Satellite, Unknown, Satellite	37 copies of 2mer
X	13774799	13775699	901	(GCCTAA)n, (TA)n, (GCCTAA)n	Simple_repeat, Simple_repeat, Simple_repeat	8 copies of 11mer, 30 copies of 1mer
V	20114533	20115426	894	(C)n	Simple_repeat	12 copies of 140mer
V	8314089	8314975	887	HelitronY1A_CE	RC	27 copies of 34mer
V	7710513	7711399	887	LONGPAL3, LONGPAL3, LONGPAL3, LONGPAL3, LONGPAL3, LONGPAL3, LONGPAL3, LONGPAL3, LONGPAL3, LONGPAL3	DNA, DNA, DNA, DNA, DNA, DNA, DNA, DNA, DNA, DNA
V	2291011	2291897	887	PALTTTAAA3, PALTTTAAA3, PALTTTAAA3	DNA, DNA, DNA	4 copies of 382mer, 3 copies of 43mer, 3 copies of 45mer, 3 copies of 43mer, 3 copies of 45mer
IV	12169579	12170463	885	CERP16, CERP16, CERP16, CERP16, CERP16, CERP16	Unknown, Unknown, Unknown, Unknown, Unknown, Unknown	24 copies of 59mer
IV	16128334	16129215	882			4 copies of 322mer, 5 copies of 36mer, 3 copies of 70mer, 4 copies of 20mer, 5 copies of 36mer, 3 copies of 70mer, 3 copies of 285mer, 4 copies of 20mer, 4 copies of 20mer, 5 copies of 36mer, 3 copies of 70mer
X	14707578	14708451	874	HelitronY1A_CE	RC	36 copies of 2mer
I	13268116	13268986	871	(TA)n, CT-rich	Simple_repeat, Low_complexity
IV	2017437	2018307	871	Tc3, AT_rich	DNA, Low_complexity	3 copies of 170mer
I	11013322	11014190	869	CeRep5, AT_rich	Unknown, Low_complexity	9 copies of 12mer, 43 copies of 2mer
V	5261821	5262689	869	(TA)n	Simple_repeat	22 copies of 1mer
III	1121378	1122243	866	(G)n, CELE7, AT_rich, CELE7	Simple_repeat, DNA, Low_complexity, DNA	3 copies of 117mer, 3 copies of 117mer, 3 copies of 15mer
IV	15226083	15226941	859	PAL9A_CE	DNA
II	5566762	5567619	858			2 copies of 14mer, 3 copies of 226mer
III	1245697	1246547	851	CELE42, CELE42	DNA, DNA	43 copies of 32mer, 126 copies of 11mer, 33 copies of 43mer
IV	1726263	1727113	851	MSAT1_CE, MSAT1_CE	Satellite, Satellite
II	10034043	10034892	850			3 copies of 22mer
II	9719234	9720079	846	CeRep1A, CeRep1A	DNA, DNA	16 copies of 41mer, 31 copies of 23mer, 11 copies of 61mer, 35 copies of 19mer
V	18662657	18663501	845	T-rich, (TTTA)n, (TTTA)n, T-rich, AT_rich, A-rich	Low_complexity, Simple_repeat, Simple_repeat, Low_complexity, Low_complexity, Low_complexity	3 copies of 20mer, 3 copies of 22mer
II	3132950	3133791	842			145 copies of 11mer, 5 copies of 362mer
X	9053334	9054174	841	RC123, HelitronY2_CE, RC123, HelitronY2_CE, HelitronY2_CE, RC123, HelitronY2_CE, RC123	Satellite, RC, Satellite, RC, RC, Satellite, RC, Satellite	15 copies of 2mer
I	2002551	2003389	839	(TA)n	Simple_repeat	3 copies of 20mer
I	13447457	13448294	838	CERP3, MINISAT1_CE, CERP16, MINISAT1_CE, CERP3, CERP16, MINISAT1_CE, CERP3	Unknown, Satellite, Unknown, Satellite, Unknown, Unknown, Satellite, Unknown
III	8570276	8571113	838	HelitronY1_CE	RC	25 copies of 1mer
V	17885621	17886458	838	PALTA3_CE, PAL5A_CE	DNA, DNA	19 copies of 44mer, 9 copies of 132mer, 10 copies of 131mer, 6 copies of 44mer, 3 copies of 79mer, 3 copies of 35mer, 6 copies of 44mer
V	5009477	5010314	838	TC4	DNA	38 copies of 35mer
I	14589178	14590007	830	(C)n	Simple_repeat	39 copies of 2mer
I	226498	227322	825	(TA)n	Simple_repeat
II	12826320	12827143	824	AT_rich	Low_complexity
V	963024	963846	823	CERP3, Helitron1_CE, (TA)n, CERP3, MINISAT1_CE, CELE1	Unknown, RC, Simple_repeat, Unknown, Satellite, DNA
I	11349464	11350285	822	PALTTAA1_CE, PAL8C_5, PALTTAA1_CE	DNA, DNA, DNA	53 copies of 35mer
III	5788306	5789123	818	LR9A, CERP3, MINISAT1_CE, CERP3, CERP3, MINISAT1_CE, CERP3	Unknown, Unknown, Satellite, Unknown, Unknown, Satellite, Unknown
IV	2567831	2568644	814	Tc6	DNA
I	8558320	8559130	811	CELE46B	DNA	23 copies of 2mer
IV	7128734	7129543	810	CELE7, CELE7, CELE2, (TA)n, CELE2	DNA, DNA, DNA, Simple_repeat, DNA	168 copies of 11mer
II	13761779	13762587	809	CeRep55, CeRep55, CeRep55	Satellite, Satellite, Satellite	24 copies of 35mer, 21 copies of 35mer
II	1962150	1962958	809	PALTTAA3_CE	DNA	17 copies of 62mer
IV	4473947	4474755	809	CERP3, Helitron1_CE, CERP3, LR9A, CERP3	Unknown, RC, Unknown, Unknown, Unknown
X	14908381	14909189	809			52 copies of 25mer
IV	1598302	1599106	805	Helitron1_CE	RC
IV	12607759	12608561	803	CELE46B, CELE46B	DNA, DNA
V	17287848	17288647	800	TC4	DNA
IV	15684968	15685765	798	TIR9TA1B_CE, TIR9TA1B_CE	DNA, DNA
IV	4110021	4110817	797	CERP4, CERP4, CERP4	DNA, DNA, DNA	31 copies of 2mer
V	13270680	13271474	795	CERP3, (TA)n	Unknown, Simple_repeat
V	10268336	10269130	795	TC5A	DNA	18 copies of 68mer
IV	1068930	1069723	794	HelitronY1A_CE	RC	11 copies of 6mer, 5 copies of 18mer
I	650324	651116	793	(GCCTAA)n	Simple_repeat	5 copies of 424mer, 97 copies of 19mer
I	11399087	11399875	789	CELE7, CELE7	DNA, DNA	6 copies of 310mer
X	13448137	13448922	786	CeRep5, CeRep5, CeRep5	Unknown, Unknown, Unknown	24 copies of 2mer
II	2892117	2892900	784	(TA)n, AT_rich	Simple_repeat, Low_complexity	3 copies of 21mer
X	2517459	2518242	784	PAL5A_CE	DNA	25 copies of 1mer
I	2543048	2543830	783	HelitronY4_CE, MINISAT1_CE, CERP3, HelitronY4_CE, MINISAT1_CE, GC_rich, AT_rich	RC, Satellite, Unknown, RC, Satellite, Low_complexity, Low_complexity	58 copies of 19mer
II	12769509	12770291	783	(C)n, CELE46B	Simple_repeat, DNA	11 copies of 35mer, 3 copies of 43mer, 3 copies of 61mer, 3 copies of 27mer, 3 copies of 33mer, 3 copies of 52mer
I	1237110	1237891	782
IV	16949057	16949837	781	PALTTTAAA1, AT_rich, PALTTTAAA1	DNA, Low_complexity, DNA	3 copies of 110mer
I	1617420	1618198	779	(TAGA)n, (TAGA)n, (TAGA)n	Simple_repeat, Simple_repeat, Simple_repeat	3 copies of 32mer, 3 copies of 21mer, 3 copies of 71mer
V	18400618	18401396	779	AT_rich	Low_complexity	74 copies of 20mer
V	3053166	3053943	778	HelitronY1A_CE, AT_rich, AT_rich, CERP3	RC, Low_complexity, Low_complexity, Unknown	9 copies of 123mer, 5 copies of 11mer, 3 copies of 21mer, 5 copies of 11mer, 3 copies of 21mer, 3 copies of 21mer, 5 copies of 11mer, 3 copies of 21mer, 5 copies of 11mer, 3 copies of 21mer, 5 copies of 11mer
X	6040544	6041320	777	Helitron2_CE	RC	2 copies of 12mer
II	13940335	13941110	776	AT_rich, AT_rich	Low_complexity, Low_complexity	4 copies of 448mer, 5 copies of 157mer, 5 copies of 22mer, 3 copies of 44mer, 4 copies of 292mer, 5 copies of 22mer, 6 copies of 11mer, 3 copies of 135mer, 4 copies of 291mer, 4 copies of 157mer, 4 copies of 22mer, 5 copies of 22mer, 3 copies of 44mer, 5 copies of 22mer, 6 copies of 11mer, 3 copies of 135mer, 4 copies of 157mer, 4 copies of 22mer
V	19075251	19076026	776			70 copies of 26mer
X	15417	16192	776	(TACTG)n, RC123, HelitronY2_CE, RC123, HelitronY4_CE, HelitronY2_CE, RC123	Simple_repeat, Satellite, RC, Satellite, RC, RC, Satellite
IV	13115452	13116225	774	PALTTAA2_CE, PALTTAA2_CE, PALTTAA3_CE	DNA, DNA, DNA	25 copies of 26mer, 72 copies of 4mer
I	2340574	2341346	773	(TAAA)n	Simple_repeat	4 copies of 9mer
X	5056383	5057153	771	PALTA1_CE, PALTA1_CE	DNA, DNA	10 copies of 27mer, 3 copies of 43mer, 2 copies of 18mer, 29 copies of 27mer
X	6612310	6613072	763	RCS5	Satellite	37 copies of 2mer, 3 copies of 10mer
I	4494580	4495340	761	CELE46A, AT_rich, (TA)n	DNA, Low_complexity, Simple_repeat	74 copies of 2mer
I	14351805	14352562	758	(TC)n	Simple_repeat	4 copies of 16mer, 3 copies of 16mer, 3 copies of 62mer, 3 copies of 20mer, 3 copies of 19mer
I	5676081	5676835	755	HelitronY1_CE	RC	23 copies of 1mer
IV	7735239	7735992	754	(C)n	Simple_repeat	26 copies of 45mer
IV	9066504	9067256	753			94 copies of 15mer
V	3520930	3521681	752	HelitronY4_CE, HelitronY4_CE, HelitronY4_CE, HelitronY4_CE, RCD1	RC, RC, RC, RC, Satellite	35 copies of 32mer
V	20804492	20805236	745	HelitronY1_CE	RC
V	14308290	14309033	744	TC4	DNA
II	1969091	1969833	743			27 copies of 32mer, 7 copies of 127mer, 5 copies of 15mer, 3 copies of 9mer
I	14092555	14093296	742	PAL5A_CE, CERP3	DNA, Unknown
III	1260571	1261312	742	RCS5	Satellite	70 copies of 20mer
V	19683300	19684041	742	Helitron1_CE	RC
IV	1966715	1967454	740	(CAGA)n, (CAGA)n, (CAGA)n	Simple_repeat, Simple_repeat, Simple_repeat	15 copies of 80mer, 8 copies of 160mer
I	11300295	11301031	737
V	19488656	19489389	734			58 copies of 17mer
II	4308345	4309073	729			21 copies of 42mer, 45 copies of 19mer
X	1375391	1376119	729	T-rich, (TTTA)n	Low_complexity, Simple_repeat	4 copies of 119mer, 21 copies of 35mer
III	3011331	3012055	725	HelitronY4_CE	RC	5 copies of 208mer, 29 copies of 35mer
I	13889339	13890058	720	MINISAT1_CE, CERP3, MINISAT1_CE, CERP3	Satellite, Unknown, Satellite, Unknown	6 copies of 35mer, 2 copies of 19mer
V	18093133	18093851	719	LONGPAL3, LONGPAL3, LONGPAL3	DNA, DNA, DNA
II	2008510	2009225	716	PAL5A_CE	DNA	20 copies of 62mer
X	15745775	15746488	714	Helitron1_CE	RC	32 copies of 2mer
I	2046642	2047354	713	(TA)n, PAL3A_CE, PAL3A_CE	Simple_repeat, DNA, DNA	4 copies of 15mer, 4 copies of 16mer, 3 copies of 9mer
V	3088173	3088884	712	HAT1_CE, HAT1_CE	DNA, DNA	24 copies of 1mer
II	2534198	2534908	711	(C)n, AT_rich, AT_rich	Simple_repeat, Low_complexity, Low_complexity
I	14147008	14147717	710	HAT1_CE	DNA	20 copies of 1mer
II	12369344	12370049	706	(C)n	Simple_repeat	8 copies of 39mer, 3 copies of 80mer
I	2296747	2297451	705	CeRep55, CeRep55, CeRep55, CeRep55, CeRep55	Satellite, Satellite, Satellite, Satellite, Satellite	6 copies of 4mer
V	14750881	14751585	705	HelitronY1_CE	RC	54 copies of 25mer
I	2380012	2380715	704	PAL8D_CE, (CGGG)n	DNA, Simple_repeat	4 copies of 142mer, 2 copies of 41mer, 2 copies of 40mer, 3 copies of 31mer, 4 copies of 43mer, 4 copies of 132mer, 3 copies of 20mer, 4 copies of 107mer, 3 copies of 20mer, 4 copies of 20mer
I	11659566	11660268	703	AT_rich	Low_complexity	61 copies of 13mer
I	11170704	11171406	703	(CCG)n, (CCG)n, (CCG)n, (CCG)n	Simple_repeat, Simple_repeat, Simple_repeat, Simple_repeat
I	610476	611172	697	Tc3	DNA	5 copies of 446mer
I	3962165	3962860	696
V	18982781	18983476	696			22 copies of 53mer
X	2301976	2302667	692	GA-rich, CELE7	Low_complexity, DNA	23 copies of 1mer
III	1252132	1252822	691	(C)n, PALTTAA3_CE	Simple_repeat, DNA	66 copies of 20mer
II	13377146	13377834	689	PALTA3_CE, CELE14B, AT_rich	DNA, DNA, Low_complexity	3 copies of 9mer
IV	14307879	14308567	689	(CAGA)n, (CAGA)n, (CAGA)n, A-rich, (CAGA)n	Simple_repeat, Simple_repeat, Simple_repeat, Low_complexity, Simple_repeat	3 copies of 317mer
III	267392	268079	688	(TA)n	Simple_repeat	14 copies of 101mer
X	3783120	3783807	688	AT_rich	Low_complexity	50 copies of 2mer
II	13598905	13599591	687	CeRep5, CeRep5, CeRep5, CeRep5, CeRep5, CeRep5, CeRep5, CeRep5	Unknown, Unknown, Unknown, Unknown, Unknown, Unknown, Unknown, Unknown	28 copies of 45mer
V	20101868	20102552	685	TC4, TC4	DNA, DNA	4 copies of 85mer, 4 copies of 370mer, 4 copies of 175mer, 4 copies of 32mer, 5 copies of 174mer, 3 copies of 53mer, 6 copies of 60mer, 2 copies of 53mer, 6 copies of 32mer, 2 copies of 53mer, 3 copies of 32mer, 5 copies of 60mer, 6 copies of 32mer, 3 copies of 113mer, 4 copies of 32mer
V	19540732	19541414	683			3 copies of 18mer, 21 copies of 1mer
I	14303531	14304210	680	CELE14B, (C)n	DNA, Simple_repeat	2 copies of 24mer, 5 copies of 35mer, 3 copies of 114mer, 5 copies of 79mer, 3 copies of 44mer, 3 copies of 191mer, 3 copies of 43mer, 5 copies of 35mer, 3 copies of 70mer, 4 copies of 77mer, 4 copies of 43mer, 3 copies of 8mer, 3 copies of 104mer, 8 copies of 35mer, 3 copies of 18mer, 4 copies of 43mer
I	3491844	3492522	679	(TA)n, CERP4	Simple_repeat, DNA
II	12096081	12096759	679	(C)n	Simple_repeat	36 copies of 2mer, 3 copies of 19mer
X	17140970	17141648	679	CERP3, MINISAT1_CE, CERP3, MINISAT1_CE, CERP3	Unknown, Satellite, Unknown, Satellite, Unknown	3 copies of 371mer, 19 copies of 1mer
IV	15512328	15513005	678	Tc3, Tc3	DNA, DNA	11 copies of 168mer
II	2362310	2362984	675			9 copies of 163mer
II	3127492	3128165	674	AT_rich	Low_complexity	13 copies of 6mer
X	282425	283098	674	(TTAGGC)n	Simple_repeat	3 copies of 320mer, 3 copies of 31mer
V	14360250	14360921	672	HelitronY1A_CE, Helitron1_CE, HelitronY1A_CE	RC, RC, RC
I	13600816	13601486	671	PAL9A_CE	DNA	144 copies of 7mer
II	1827751	1828419	669	(TATG)n, (TATG)n	Simple_repeat, Simple_repeat
III	161178	161845	668	Tc6	DNA
V	19796114	19796779	666	TC5A	DNA	21 copies of 35mer, 8 copies of 175mer, 2 copies of 113mer, 2 copies of 78mer, 3 copies of 43mer, 19 copies of 35mer
I	1569531	1570195	665	TC4, TC4	DNA, DNA	3 copies of 21mer
IV	11362320	11362984	665
V	19933282	19933946	665	CERP3, MINISAT1_CE, CERP3, MINISAT1_CE, CERP3	Unknown, Satellite, Unknown, Satellite, Unknown	6 copies of 159mer, 8 copies of 128mer
IV	5280134	5280791	658	(G)n	Simple_repeat
V	18025785	18026442	658	PAL5A_CE	DNA
V	14952295	14952952	658	CERP4	DNA	20 copies of 1mer
I	6088150	6088805	656			4 copies of 62mer, 4 copies of 17mer, 3 copies of 23mer
II	141419	142067	649	PAL5A_CE	DNA	3 copies of 10mer
I	11273919	11274564	646	PAL9A_CE, NDNAX3_CE	DNA, DNA?	143 copies of 8mer
III	7306536	7307181	646
I	11572141	11572783	643	TC5A	DNA
V	980287	980928	642	AT_rich	Low_complexity	23 copies of 1mer
II	15084876	15085516	641	CELE1, CELE14B, CELE1, (G)n	DNA, DNA, DNA, Simple_repeat	22 copies of 1mer, 4 copies of 43mer, 2 copies of 16mer, 3 copies of 111mer
IV	2203295	2203931	637	(C)n, CERP3	Simple_repeat, Unknown
III	10317011	10317645	635	TIR9TA1A_CE, (CGG)n, (CGG)n, TIR9TA1_CE	DNA, Simple_repeat, Simple_repeat, DNA	25 copies of 40mer
X	1225995	1226628	634	PAL5A_CE	DNA	19 copies of 1mer, 3 copies of 12mer
I	6590798	6591430	633	TC5A, TC5A	DNA, DNA	2 copies of 13mer
V	8999552	9000184	633	(C)n, AT_rich, HAT3_CE	Simple_repeat, Low_complexity, DNA
I	923902	924532	631			19 copies of 104mer, 3 copies of 9mer, 3 copies of 9mer
IV	8373971	8374601	631
X	5994461	5995091	631	PALTA1_CE, PALTA1_CE	DNA, DNA
IV	128254	128883	630	AT_rich, AT_rich, HelitronY1_CE	Low_complexity, Low_complexity, RC
IV	1665779	1666407	629			3 copies of 20mer
II	14064820	14065447	628	PAL5A_CE	DNA	3 copies of 21mer
IV	1501121	1501746	626	PAL5A_CE	DNA
II	14067251	14067875	625	PAL5A_CE	DNA
V	3185637	3186259	623	AT_rich	Low_complexity	29 copies of 1mer
IV	8350395	8351015	621	PAL5A_CE	DNA
I	2385321	2385940	620	PAL5A_CE	DNA
III	2722728	2723347	620
I	8784871	8785489	619	Tc6	DNA	29 copies of 2mer
II	12286126	12286744	619	PAL5A_CE	DNA
II	2905985	2906603	619	(TA)n, AT_rich	Simple_repeat, Low_complexity
I	1151338	1151955	618	PAL5A_CE	DNA
IV	15460467	15461084	618	CERP3, HelitronY1_CE, HelitronY1_CE	Unknown, RC, RC
V	17867351	17867968	618	PAL5A_CE	DNA	3 copies of 21mer
I	1399636	1400251	616	PAL5A_CE	DNA
X	11034185	11034799	615	PAL5A_CE	DNA	27 copies of 1mer
IV	2046276	2046889	614	(G)n	Simple_repeat
IV	3729445	3730057	613	Tc3	DNA
X	17538154	17538766	613	PAL5A_CE	DNA
X	15487215	15487826	612	PAL5A_CE	DNA
IV	15320280	15320887	608	CT-rich	Low_complexity	28 copies of 35mer
V	8839501	8840108	608	HelitronY1_CE	RC
V	2670149	2670752	604	CER9-I_CE-int	LTR	3 copies of 78mer, 3 copies of 19mer, 3 copies of 43mer, 3 copies of 140mer, 9 copies of 35mer
II	10380602	10381204	603	AT_rich, CERP3	Low_complexity, Unknown
IV	2777570	2778171	602	TC4	DNA
V	18043860	18044459	600	PAL5A_CE, IR4	DNA, DNA
V	13489968	13490567	600	PAL5A_CE	DNA	22 copies of 2mer
I	728046	728644	599	CELE2, (TA)n	DNA, Simple_repeat	3 copies of 74mer
I	9637007	9637604	598			18 copies of 44mer, 7 copies of 132mer, 3 copies of 81mer, 2 copies of 37mer
III	2340465	2341062	598
V	18009731	18010328	598	DNA-3-1_CE, DNA-3-1_CE, RCS5	DNA, DNA, Satellite	4 copies of 117mer
X	164540	165136	597	PAL5A_CE	DNA	3 copies of 415mer, 3 copies of 85mer, 3 copies of 32mer, 3 copies of 277mer, 5 copies of 53mer, 3 copies of 20mer, 4 copies of 31mer, 5 copies of 53mer, 5 copies of 84mer, 3 copies of 20mer, 3 copies of 32mer, 3 copies of 32mer
I	4201760	4202355	596			23 copies of 2mer
IV	822460	823055	596	(TA)n	Simple_repeat
II	13381318	13381912	595	PAL5A_CE	DNA	6 copies of 207mer, 3 copies of 86mer, 5 copies of 43mer, 7 copies of 121mer, 3 copies of 357mer, 8 copies of 121mer, 3 copies of 35mer, 3 copies of 35mer, 4 copies of 43mer, 3 copies of 35mer, 3 copies of 35mer, 3 copies of 43mer, 3 copies of 35mer, 3 copies of 86mer, 5 copies of 43mer, 3 copies of 121mer
IV	2232369	2232962	594	CERP3, MINISAT1_CE, CERP3	Unknown, Satellite, Unknown	4 copies of 112mer, 9 copies of 69mer, 4 copies of 195mer, 3 copies of 20mer, 4 copies of 175mer
IV	1603701	1604294	594	AT_rich, AT_rich	Low_complexity, Low_complexity	3 copies of 20mer
III	1935080	1935672	593	PAL5A_CE	DNA	26 copies of 63mer, 40 copies of 42mer
X	14923842	14924433	592	CER15-1-I_CE-int, CER15-1-I_CE-int	LTR, LTR	20 copies of 2mer
II	13963168	13963754	587	(GAA)n, AT_rich	Simple_repeat, Low_complexity	8 copies of 206mer, 18 copies of 7mer, 16 copies of 7mer, 16 copies of 7mer, 16 copies of 7mer
II	6636765	6637351	587			25 copies of 2mer
V	9243984	9244568	585	(TA)n, AT_rich	Simple_repeat, Low_complexity	44 copies of 2mer
II	12711476	12712058	583	CELE2, (TC)n	DNA, Simple_repeat	17 copies of 2mer, 14 copies of 2mer, 5 copies of 34mer, 3 copies of 25mer
X	10844735	10845317	583	(TA)n, (CA)n, MINISAT1_CE, CERP3	Simple_repeat, Simple_repeat, Satellite, Unknown
I	543124	543700	577	PAL5A_CE	DNA
IV	1642208	1642782	575	(TA)n	Simple_repeat
V	16466255	16466829	575	CELE42, CELE42	DNA, DNA	21 copies of 2mer
I	12026837	12027410	574	PAL5A_CE	DNA	25 copies of 42mer, 3 copies of 9mer, 3 copies of 9mer, 3 copies of 9mer, 3 copies of 9mer, 3 copies of 9mer, 3 copies of 9mer
II	2001069	2001642	574			56 copies of 6mer, 3 copies of 14mer
II	1303308	1303880	573	(TAGA)n, (TAGA)n, (TAGA)n	Simple_repeat, Simple_repeat, Simple_repeat	11 copies of 127mer
V	18727929	18728501	573	(TATATG)n	Simple_repeat	10 copies of 100mer
IV	3747309	3747880	572	HelitronY4_CE	RC	4 copies of 9mer, 3 copies of 8mer
X	13795536	13796107	572			17 copies of 40mer, 3 copies of 17mer, 7 copies of 35mer, 12 copies of 15mer
IV	349204	349774	571	AT_rich, GC_rich, AT_rich	Low_complexity, Low_complexity, Low_complexity	4 copies of 45mer, 3 copies of 44mer, 2 copies of 15mer, 3 copies of 178mer, 12 copies of 45mer, 4 copies of 133mer
IV	8072932	8073501	570	AT_rich, AT_rich	Low_complexity, Low_complexity	6 copies of 20mer, 3 copies of 40mer, 21 copies of 35mer
IV	4092291	4092854	564	(TA)n, MINISAT1_CE	Simple_repeat, Satellite	3 copies of 20mer
I	12633585	12634147	563	(GA)n, CERP3	Simple_repeat, Unknown	3 copies of 16mer
II	13020504	13021066	563			45 copies of 2mer, 3 copies of 43mer, 3 copies of 156mer, 3 copies of 35mer
V	15749979	15750541	563	PAL5A_CE	DNA
V	7303828	7304389	562	CELE14B	DNA	2 copies of 22mer
I	4526216	4526774	559	PAL5A_CE	DNA	20 copies of 2mer
III	2034414	2034972	559	(TA)n, A-rich	Simple_repeat, Low_complexity	19 copies of 1mer
X	1291704	1292262	559	PALTTAA2_CE, CeRep4, AT_rich, (G)n	DNA, Unknown, Low_complexity, Simple_repeat	19 copies of 2mer
III	1996591	1997147	557	(TA)n	Simple_repeat	3 copies of 15mer, 37 copies of 1mer
I	1074765	1075320	556	PAL5A_CE	DNA
V	18878231	18878785	555	AT_rich	Low_complexity	18 copies of 32mer, 6 copies of 33mer, 8 copies of 32mer
I	1969041	1969592	552
I	1012712	1013261	550	PAL5A_CE	DNA	27 copies of 35mer
III	3836535	3837082	548	CERP3, LR9A, CERP3	Unknown, Unknown, Unknown
I	12824435	12824980	546			15 copies of 2mer
IV	15798906	15799451	546
I	2336113	2336657	545			3 copies of 278mer
II	3937974	3938518	545	(TC)n	Simple_repeat	6 copies of 45mer
I	867876	868419	544	AT_rich	Low_complexity	3 copies of 20mer
V	18968007	18968549	543	CERP4	DNA	20 copies of 1mer, 4 copies of 54mer, 6 copies of 54mer, 4 copies of 86mer, 3 copies of 119mer, 13 copies of 32mer
II	12052686	12053220	535	(G)n	Simple_repeat	21 copies of 2mer
IV	8962191	8962723	533	AT_rich	Low_complexity	2 copies of 25mer
IV	6981459	6981991	533	LONGPAL3	DNA
V	16943386	16943918	533	(TC)n	Simple_repeat	5 copies of 9mer
V	6219867	6220398	532	AT_rich	Low_complexity	18 copies of 59mer
I	1472218	1472747	530	PAL5A_CE	DNA
V	3216938	3217467	530
IV	3721100	3721628	529	RCS5	Satellite
I	1462494	1463020	527	PAL5A_CE	DNA	5 copies of 247mer, 5 copies of 11mer, 5 copies of 11mer, 5 copies of 11mer
IV	2784534	2785060	527	PAL5A_CE	DNA
IV	1078248	1078774	527	Helitron2_CE	RC
II	12181834	12182359	526	PAL5A_CE	DNA	29 copies of 2mer, 8 copies of 11mer, 5 copies of 9mer, 37 copies of 2mer
II	2566137	2566662	526			2 copies of 39mer
X	3007307	3007832	526	(TA)n, HelitronY2_CE, (TA)n, AT_rich	Simple_repeat, RC, Simple_repeat, Low_complexity	10 copies of 58mer, 44 copies of 19mer, 3 copies of 88mer, 2 copies of 69mer, 3 copies of 50mer, 2 copies of 31mer
IV	5114197	5114720	524	PALTA3_CE, HelitronY1A_CE, AT_rich	DNA, RC, Low_complexity	23 copies of 2mer
I	14648767	14649288	522			24 copies of 2mer
V	15583118	15583637	520	(TA)n, PALTA4_CE, DNA-3-1_CE	Simple_repeat, DNA, DNA	19 copies of 35mer, 13 copies of 35mer, 4 copies of 140mer
IV	15445913	15446431	519	HelitronY1A_CE	RC
I	3442868	3443383	516	PALTTAA1_CE	DNA	41 copies of 35mer, 3 copies of 9mer
I	2180682	2181194	513	(CAA)n, (CAA)n, (CCA)n	Simple_repeat, Simple_repeat, Simple_repeat
IV	14426956	14427468	513	MINISAT1_CE, MINISAT1_CE	Satellite, Satellite	42 copies of 21mer
V	182420	182932	513	AT_rich, AT_rich	Low_complexity, Low_complexity
IV	2011636	2012147	512	TC4	DNA	3 copies of 31mer
I	8160390	8160900	511	HelitronY1A_CE, AT_rich	RC, Low_complexity	34 copies of 2mer
IV	2187386	2187894	509
V	8714227	8714735	509	(TA)n	Simple_repeat	13 copies of 78mer
V	5755542	5756049	508	(C)n	Simple_repeat
X	14956051	14956558	508	T-rich	Low_complexity
IV	6257906	6258412	507
II	15249790	15250294	505	Tc3	DNA
X	12855342	12855845	504	CERP4	DNA
V	15433409	15433911	503	TC5A	DNA
X	338276	338778	503	AT_rich	Low_complexity	3 copies of 18mer, 22 copies of 2mer
IV	6355570	6356071	502	TC2, CELE42, (TA)n, CELE42	DNA, DNA, Simple_repeat, DNA
II	14145193	14145693	501	LONGPAL3	DNA	3 copies of 23mer
V	17970788	17971287	500	CEMUDR1, CEMUDR1	DNA, DNA	3 copies of 20mer
V	15106929	15107427	499	PAL5A_CE	DNA
X	10750198	10750695	498	TC4, TC4	DNA, DNA	4 copies of 363mer, 2 copies of 149mer, 2 copies of 149mer, 3 copies of 214mer
I	2410796	2411292	497	CeRep55	Satellite
V	20590773	20591269	497	MSAT1_CE	Satellite	50 copies of 2mer, 18 copies of 2mer, 5 copies of 5mer
V	10449830	10450326	497	(TA)n, CELE14B, PALTTAA3_CE, (TA)n, AT_rich	Simple_repeat, DNA, DNA, Simple_repeat, Low_complexity	51 copies of 25mer
V	1638133	1638629	497	LONGPAL3	DNA	26 copies of 48mer
II	13619697	13620192	496	CeRep58	Satellite
V	799167	799662	496
IV	1503932	1504426	495
V	18530332	18530826	495			4 copies of 312mer
V	18230148	18230642	495
I	7780229	7780722	494	(CTAGGG)n, (CTAGGG)n	Simple_repeat, Simple_repeat	23 copies of 32mer
IV	15636317	15636810	494	PAL9A_CE	DNA	95 copies of 7mer, 2 copies of 137mer
I	4816541	4817033	493	HelitronY1A_CE, HelitronY1A_CE	RC, RC
V	10128326	10128816	491
II	1250663	1251152	490	(TAG)n, (TAG)n, (TAG)n	Simple_repeat, Simple_repeat, Simple_repeat	157 copies of 6mer
IV	3940463	3940952	490	CERP4, CERP4, CERP4	DNA, DNA, DNA	11 copies of 78mer, 10 copies of 39mer, 6 copies of 117mer, 3 copies of 147mer, 3 copies of 108mer, 10 copies of 39mer
III	11253058	11253546	489	(GCCTAA)n, (CTATG)n, (CTATG)n	Simple_repeat, Simple_repeat, Simple_repeat	82 copies of 17mer
X	15891873	15892358	486			31 copies of 1mer, 19 copies of 1mer
V	16547922	16548406	485	PALTTAA1_CE, PALTTAA1_CE, PALTTAA1_CE, CELE14B	DNA, DNA, DNA, DNA	23 copies of 40mer
IV	17128471	17128953	483	HelitronY1_CE	RC	21 copies of 44mer
V	11273920	11274402	483			18 copies of 45mer
X	15688107	15688589	483			35 copies of 26mer
I	633147	633626	480
I	12527751	12528229	479	CERP3, MINISAT1_CE, CERP3	Unknown, Satellite, Unknown
V	17880816	17881294	479	PAL5A_CE	DNA	42 copies of 35mer, 38 copies of 35mer, 4 copies of 379mer
III	583164	583638	475	(TCTA)n	Simple_repeat
IV	6469185	6469659	475	PAL5A_CE, PAL5A_CE	DNA, DNA	6 copies of 137mer
I	1614153	1614626	474	PAL5A_CE	DNA
V	11395267	11395737	471	PAL5A_CE	DNA	6 copies of 11mer, 33 copies of 2mer
I	11941744	11942211	468	CELE4	DNA	7 copies of 173mer
II	3320716	3321182	467	PALTA5_CE, PALTA5_CE, PALTA5_CE	DNA, DNA, DNA
III	2845856	2846320	465			4 copies of 122mer, 4 copies of 34mer, 3 copies of 54mer, 4 copies of 34mer, 3 copies of 87mer, 8 copies of 69mer, 3 copies of 239mer, 4 copies of 8mer, 4 copies of 15mer
IV	15456094	15456557	464	MINISAT1_CE, CERP3, MINISAT1_CE	Satellite, Unknown, Satellite	2 copies of 28mer, 3 copies of 25mer
I	11161255	11161716	462	AT_rich	Low_complexity	3 copies of 123mer
X	4662511	4662972	462	CERP3, MINISAT1_CE, CERP3, MINISAT1_CE	Unknown, Satellite, Unknown, Satellite	72 copies of 2mer
III	3180973	3181433	461	CT-rich, (GA)n	Low_complexity, Simple_repeat
II	12135213	12135672	460	Tc3	DNA
V	19109359	19109818	460	LONGPAL2	DNA
I	893247	893705	459	PALTTAA3_CE	DNA	75 copies of 22mer
I	14686663	14687120	458			22 copies of 40mer
I	3171758	3172214	457	HelitronY1_CE, HelitronY4_CE	RC, RC	30 copies of 26mer
IV	12929915	12930370	456			3 copies of 12mer, 3 copies of 11mer
I	1524915	1525369	455	LONGPAL3, AT_rich, TIR23T5A_CE	DNA, Low_complexity, DNA	3 copies of 97mer, 4 copies of 62mer, 3 copies of 26mer, 3 copies of 69mer, 5 copies of 35mer, 5 copies of 121mer, 3 copies of 78mer, 3 copies of 43mer, 3 copies of 35mer, 4 copies of 43mer, 3 copies of 8mer, 3 copies of 75mer, 8 copies of 35mer, 2 copies of 43mer, 2 copies of 27mer, 3 copies of 78mer
III	3280031	3280484	454	MSAT1_CE, MSAT1_CE	Satellite, Satellite
IV	14418177	14418630	454	MINISAT1_CE, CERP3	Satellite, Unknown	8 copies of 200mer, 4 copies of 400mer
I	13552407	13552859	453	LINE2C_CE	LINE
IV	1748813	1749265	453	PAL5A_CE	DNA	3 copies of 31mer
V	17652101	17652553	453	PAL5A_CE	DNA
I	13415775	13416226	452			3 copies of 7mer
IV	8090042	8090491	450	PAL5A_CE	DNA
IV	3000870	3001319	450	TC4	DNA	3 copies of 21mer
I	1491867	1492315	449	(TA)n	Simple_repeat
X	11872508	11872956	449	PAL5A_CE	DNA	37 copies of 2mer
IV	13043426	13043873	448	PALTTAA1_CE	DNA
I	13858638	13859084	447	TC4	DNA	6 copies of 142mer
I	1369284	1369728	445	PAL5A_CE	DNA
III	1845556	1846000	445
V	19811813	19812256	444	PAL5A_CE	DNA	40 copies of 2mer
V	8473660	8474103	444	(TA)n	Simple_repeat	3 copies of 23mer
V	12957266	12957708	443	CELE45	SINE
X	14655626	14656068	443	LONGPAL2, LONGPAL2	DNA, DNA
V	19984313	19984754	442	PAL9A_CE	DNA
I	2255192	2255632	441	DNA-3-1_CE	DNA	74 copies of 12mer
I	14437552	14437991	440	(CAACG)n	Simple_repeat	8 copies of 127mer, 7 copies of 131mer
II	2430493	2430932	440	(GCCTAA)n	Simple_repeat
III	1852903	1853342	440	AT_rich	Low_complexity
I	11838135	11838573	439	CeRep5	Unknown	4 copies of 9mer, 3 copies of 8mer
II	777793	778231	439	CELE46B	DNA	7 copies of 326mer
X	7449482	7449919	438
I	2147048	2147482	435
IV	12932262	12932696	435	Tc3	DNA	4 copies of 168mer
III	8441857	8442290	434	TC5	DNA
V	12375540	12375972	433	HelitronY1_CE	RC	3 copies of 39mer
I	1720511	1720941	431			11 copies of 3mer
X	1328626	1329055	430	(TTC)n, CELE14B	Simple_repeat, DNA	4 copies of 6mer
II	11996047	11996475	429	MINISAT1_CE, (CCCCCT)n	Satellite, Simple_repeat	6 copies of 226mer, 4 copies of 302mer, 4 copies of 77mer, 3 copies of 35mer, 5 copies of 35mer, 3 copies of 71mer, 4 copies of 77mer, 3 copies of 35mer, 3 copies of 8mer, 5 copies of 35mer, 3 copies of 288mer, 4 copies of 104mer
II	14304461	14304888	428	CERP3, MINISAT1_CE, CERP3, LR9A, CERP3	Unknown, Satellite, Unknown, Unknown, Unknown
III	2564634	2565061	428	(G)n, AT_rich, Helitron1_CE	Simple_repeat, Low_complexity, RC	2 copies of 21mer
IV	3625071	3625498	428	CERP4	DNA	21 copies of 1mer
II	4963863	4964289	427	Chapaev-1_CE, PALTA3_CE	DNA, DNA
II	1950546	1950971	426			3 copies of 10mer
III	1651466	1651890	425	NDNAX3_CE	DNA?	3 copies of 96mer, 3 copies of 35mer, 3 copies of 60mer, 2 copies of 26mer, 3 copies of 35mer, 3 copies of 77mer, 2 copies of 43mer, 3 copies of 35mer, 18 copies of 2mer
I	1900420	1900842	423	LR9A, CERP3, CERP16, (TA)n	Unknown, Unknown, Unknown, Simple_repeat
I	14501089	14501510	422	(TA)n	Simple_repeat
X	14776086	14776507	422	PALTTTAAA3, PALTTTAAA3	DNA, DNA	26 copies of 2mer
I	11314129	11314549	421	PAL5A_CE	DNA	50 copies of 32mer
II	15049560	15049976	417	PAL5A_CE	DNA
II	10921215	10921631	417	LONGPAL3, LONGPAL3	DNA, DNA
X	105650	106065	416
III	4255645	4256056	412	RCS5	Satellite
IV	7564999	7565410	412	TIR43YW1_CE, TIR43YW1_CE, TIR43YW1_CE	DNA, DNA, DNA	3 copies of 71mer
I	11733279	11733689	411	LONGPAL2, LONGPAL2	DNA, DNA
II	228484	228894	411	TC5A, TC5A	DNA, DNA
V	5598124	5598534	411
III	2913012	2913421	410
V	16658090	16658499	410	PAL5A_CE	DNA
II	11197467	11197874	408	PALTA5_CE, PALTA5_CE	DNA, DNA
II	5240392	5240795	404	TC5A	DNA	10 copies of 133mer, 5 copies of 268mer, 3 copies of 17mer
I	13231082	13231484	403			17 copies of 40mer, 4 copies of 180mer, 3 copies of 144mer
II	3796728	3797130	403	HelitronY4_CE	RC	3 copies of 252mer, 4 copies of 96mer, 4 copies of 96mer, 3 copies of 36mer, 3 copies of 36mer, 8 copies of 60mer, 3 copies of 180mer
III	6185472	6185872	401			48 copies of 19mer
I	11325252	11325650	399	DNA-3-1_CE, DNA-3-1_CE, RCS5	DNA, DNA, Satellite
II	12317887	12318285	399
X	13980745	13981143	399
III	5282849	5283246	398	PAL5A_CE	DNA
III	1407482	1407879	398	Tc6, Tc6	DNA, DNA
II	3106467	3106863	397			36 copies of 27mer
III	7673953	7674345	393
V	5278888	5279280	393	Tc3	DNA	4 copies of 368mer, 12 copies of 123mer, 3 copies of 21mer, 5 copies of 11mer, 5 copies of 11mer
I	1245709	1246099	391	Helitron2_CE	RC
IV	8441987	8442376	390	PAL5A_CE	DNA
IV	2755599	2755988	390	Tc6	DNA	46 copies of 40mer
IV	1288902	1289291	390	HelitronY4_CE	RC
II	891495	891883	389	CERP3, MINISAT1_CE	Unknown, Satellite	13 copies of 59mer
IV	1743327	1743715	389	LONGPAL3	DNA
V	18313436	18313824	389	PAL5A_CE	DNA	3 copies of 14mer
V	1273765	1274153	389	PAL5A_CE	DNA	21 copies of 35mer, 3 copies of 277mer
IV	8224366	8224753	388
I	14773049	14773434	386	HelitronY1A_CE	RC	24 copies of 34mer
I	930536	930921	386	CERP3, MINISAT1_CE, CERP3	Unknown, Satellite, Unknown
V	19863722	19864107	386	PAL9A_CE	DNA	20 copies of 31mer, 12 copies of 93mer, 2 copies of 134mer, 2 copies of 103mer, 3 copies of 71mer, 3 copies of 39mer
X	1945659	1946042	384	NPAL5A_CE, NPAL5A_CE	DNA, DNA	34 copies of 20mer
I	12479361	12479742	382	(TAGA)n, (TAGA)n, (TAGA)n	Simple_repeat, Simple_repeat, Simple_repeat	55 copies of 12mer
X	9235393	9235774	382	HelitronY1A_CE	RC	44 copies of 2mer
I	3258854	3259234	381			27 copies of 30mer
V	3985908	3986288	381	(TC)n	Simple_repeat
I	6762393	6762772	380	TC5A	DNA
V	13037802	13038181	380	(GCCTAA)n	Simple_repeat
I	1426120	1426498	379
V	3155594	3155972	379	CERP4	DNA	3 copies of 17mer
V	4469954	4470330	377	TIR21T5A_CE	DNA	3 copies of 259mer, 4 copies of 224mer, 5 copies of 35mer, 5 copies of 35mer
II	14135698	14136073	376
IV	1855237	1855612	376	PAL5A_CE	DNA
V	18028136	18028511	376	CERP3, MINISAT1_CE, CERP3	Unknown, Satellite, Unknown
III	5460333	5460707	375	PAL9A_CE	DNA
III	1656597	1656970	374	RCS5	Satellite	104 copies of 6mer
I	6932436	6932808	373	Tc6	DNA
II	1632618	1632990	373	AT_rich	Low_complexity	4 copies of 7mer
I	1909164	1909535	372			2 copies of 19mer, 3 copies of 9mer
II	2224983	2225354	372	TC5A	DNA	4 copies of 40mer
V	14205145	14205516	372			13 copies of 64mer
V	6711715	6712086	372	CEMUDR1, CEMUDR1	DNA, DNA
X	169453	169823	371	CELE14B, CELE42	DNA, DNA	31 copies of 15mer, 7 copies of 40mer
III	1700383	1700752	370			2 copies of 23mer
IV	2190334	2190703	370	HelitronY4_CE, HelitronY1_CE	RC, RC
I	7741110	7741477	368	(TTAGGC)n	Simple_repeat	28 copies of 35mer
I	938043	938410	368	AT_rich, AT_rich	Low_complexity, Low_complexity
II	15165750	15166117	368	(GCCTAA)n, (AGCTG)n	Simple_repeat, Simple_repeat
II	13926423	13926787	365	PAL5A_CE	DNA
IV	16423884	16424248	365	CERP3, MINISAT1_CE, CERP3	Unknown, Satellite, Unknown	3 copies of 20mer
III	11125113	11125476	364	PAL5A_CE	DNA	3 copies of 19mer
IV	14206083	14206445	363			14 copies of 76mer
I	3063572	3063932	361			7 copies of 222mer, 49 copies of 31mer, 10 copies of 154mer
II	2950430	2950790	361			10 copies of 155mer
III	2612172	2612532	361	CeRep3, CeRep3, CeRep3	Unknown, Unknown, Unknown
V	17984257	17984617	361	HelitronY4_CE	RC
I	7869062	7869421	360	CERP3, MINISAT1_CE, CERP16, MINISAT1_CE, CERP3	Unknown, Satellite, Unknown, Satellite, Unknown	16 copies of 40mer
II	12822568	12822927	360	PALTTTAAA3, PALTTTAAA3	DNA, DNA	26 copies of 43mer, 3 copies of 8mer
V	15409371	15409729	359	HelitronY4_CE	RC
X	1836650	1837007	358			49 copies of 18mer, 12 copies of 59mer
V	18896955	18897310	356	(GCCTAA)n	Simple_repeat
V	16982307	16982662	356	PAL5A_CE	DNA
II	7923317	7923671	355	LONGPAL3	DNA
IV	2196564	2196918	355	Tc6	DNA
X	12357398	12357751	354	PALTTAA1_CE	DNA
I	14596881	14597233	353
X	27232	27584	353	PAL3A_CE, PALTTAA1_CE	DNA, DNA
V	15745957	15746308	352	PALTTAA3_CE, PALTTAA3_CE	DNA, DNA
I	13892170	13892518	349
I	7888203	7888551	349			21 copies of 2mer
I	12782557	12782903	347	(TA)n	Simple_repeat	46 copies of 19mer, 22 copies of 42mer, 39 copies of 23mer
V	1835828	1836173	346	(TAAA)n, A-rich	Simple_repeat, Low_complexity
V	10136986	10137330	345	Tc1, Tc1	DNA, DNA
I	905018	905361	344	PALTTTAAA3, PALTTTAAA3	DNA, DNA
II	15106298	15106641	344	NDNAX2_CE	DNA?
V	14155570	14155912	343	PAL5A_CE	DNA	22 copies of 35mer, 3 copies of 270mer, 3 copies of 237mer
I	14949700	14950041	342	HelitronY1A_CE	RC	28 copies of 2mer
IV	6286395	6286735	341	CERP3, CERP3, MINISAT1_CE	Unknown, Unknown, Satellite
I	1	340	340
I	14391721	14392059	339	(GCCTAA)n	Simple_repeat	3 copies of 22mer, 3 copies of 40mer
V	3056388	3056726	339			6 copies of 118mer, 11 copies of 59mer, 22 copies of 1mer
V	3375767	3376103	337	(C)n	Simple_repeat
X	136272	136608	337			3 copies of 85mer
III	7602509	7602844	336			3 copies of 134mer, 7 copies of 45mer, 4 copies of 90mer, 6 copies of 44mer, 2 copies of 16mer
II	13486942	13487276	335	AT_rich, AT_rich	Low_complexity, Low_complexity
II	3754734	3755068	335	(TA)n, AT_rich	Simple_repeat, Low_complexity	5 copies of 319mer
IV	8608838	8609172	335	PAL5A_CE	DNA	43 copies of 2mer
IV	2679199	2679531	333
I	1209624	1209954	331	Helitron1_CE	RC	11 copies of 121mer, 3 copies of 78mer, 6 copies of 43mer, 6 copies of 35mer, 8 copies of 43mer
III	3024239	3024569	331	HelitronY4_CE	RC	19 copies of 37mer
I	749364	749693	330	CERP3, CERP3	Unknown, Unknown	74 copies of 8mer
I	1784307	1784635	329	CERP3, LR9A, MINISAT1_CE, CERP3	Unknown, Unknown, Satellite, Unknown	20 copies of 26mer
IV	13397757	13398083	327	MINISAT1_CE	Satellite	5 copies of 223mer, 3 copies of 87mer, 3 copies of 27mer, 3 copies of 153mer, 3 copies of 62mer, 2 copies of 19mer, 3 copies of 87mer, 3 copies of 27mer, 3 copies of 62mer, 2 copies of 19mer
V	12651933	12652259	327	CERP3, CERP3	Unknown, Unknown
III	11131420	11131745	326	(TTAGGC)n, (TTAGGC)n	Simple_repeat, Simple_repeat	26 copies of 2mer, 3 copies of 25mer, 3 copies of 9mer, 13 copies of 4mer
V	20586952	20587274	323	(TA)n, HelitronY2_CE, (TA)n	Simple_repeat, RC, Simple_repeat	5 copies of 35mer, 3 copies of 78mer, 3 copies of 225mer, 3 copies of 43mer, 10 copies of 35mer, 4 copies of 43mer
I	12467177	12467497	321	MINISAT1_CE, CERP3, MINISAT1_CE	Satellite, Unknown, Satellite	3 copies of 22mer
I	400577	400896	320	LONGPAL2, LONGPAL2	DNA, DNA	20 copies of 1mer
II	14837229	14837547	319	NDNAX3_CE, (G)n, NDNAX3_CE	DNA?, Simple_repeat, DNA?	4 copies of 246mer
IV	4352384	4352701	318	PAL5A_CE	DNA
V	20429197	20429514	318	HelitronY1_CE, HelitronY4_CE	RC, RC
III	3877295	3877611	317			30 copies of 1mer
I	14567652	14567967	316	(G)n	Simple_repeat
II	13554440	13554755	316	PAL5A_CE	DNA
II	13442133	13442448	316	AT_rich, AT_rich	Low_complexity, Low_complexity	21 copies of 2mer
X	285041	285356	316	(TA)n, LR9A	Simple_repeat, Unknown
I	11163408	11163721	314	CeRep5	Unknown	24 copies of 1mer
I	14354459	14354771	313	AT_rich, (G)n	Low_complexity, Simple_repeat
II	13853537	13853849	313	PAL5A_CE	DNA
IV	4882172	4882484	313	PAL5A_CE	DNA
I	10987707	10988018	312
II	5980773	5981084	312	PALTA5_CE	DNA
X	13735671	13735982	312	PAL9A_CE	DNA	3 copies of 24mer
V	17842071	17842381	311	LONGPAL1	DNA	3 copies of 9mer, 2 copies of 19mer
V	17276486	17276794	309			3 copies of 18mer, 3 copies of 13mer
I	4573378	4573684	307	CERP3, CERP3	Unknown, Unknown	15 copies of 40mer
II	1985311	1985617	307	HelitronY4_CE	RC	29 copies of 32mer, 8 copies of 127mer
III	1481681	1481985	305	Tc3	DNA
X	653788	654092	305	AT_rich, LONGPAL2	Low_complexity, DNA
II	11800692	11800995	304
II	9567919	9568222	304
III	6660485	6660788	304	LONGPAL1	DNA
V	13366010	13366313	304	TC5A	DNA	30 copies of 19mer
IV	1653454	1653754	301	CELE1, CELE1	DNA, DNA
I	10871943	10872242	300	PAL5A_CE	DNA
IV	154910	155209	300	TC4, TC4	DNA, DNA
V	19988772	19989070	299			4 copies of 313mer, 32 copies of 35mer
II	13312163	13312460	298	HelitronY1A_CE	RC	22 copies of 21mer, 11 copies of 43mer, 6 copies of 57mer, 8 copies of 38mer
IV	1344997	1345290	294			21 copies of 34mer
X	9438942	9439234	293	HelitronY1A_CE	RC	8 copies of 226mer
I	6052304	6052595	292
II	10205862	10206153	292	MSAT1_CE	Satellite
V	19580181	19580471	291	TC5A	DNA
III	2661749	2662038	290	TC4	DNA	3 copies of 283mer, 6 copies of 172mer, 10 copies of 33mer, 5 copies of 68mer, 3 copies of 76mer, 3 copies of 68mer, 6 copies of 34mer
V	2268008	2268297	290	LR9A, CERP3	Unknown, Unknown
X	12166877	12167166	290	TC5A	DNA
I	11851237	11851525	289	AT_rich, AT_rich, AT_rich	Low_complexity, Low_complexity, Low_complexity
III	1760487	1760774	288	T-rich, AT_rich, T-rich	Low_complexity, Low_complexity, Low_complexity
V	6944031	6944318	288	Tc3	DNA	94 copies of 6mer
II	1794594	1794880	287	PALTA5_CE, PALTA5_CE	DNA, DNA
II	10564717	10565002	286
III	7770501	7770786	286
I	11960605	11960888	284	TC4, TC4	DNA, DNA
I	3746356	3746639	284	Tc3	DNA	4 copies of 134mer, 3 copies of 179mer, 10 copies of 45mer
I	2151547	2151829	283
IV	3367436	3367718	283			15 copies of 45mer
V	13471398	13471680	283
I	2406965	2407245	281
II	11137890	11138170	281			3 copies of 287mer
I	1664754	1665033	280	TC4, TC4, TC4	DNA, DNA, DNA	5 copies of 45mer, 3 copies of 90mer
III	6983765	6984044	280
X	2463281	2463560	280	LONGPAL3	DNA
III	10220408	10220686	279	MINISAT1_CE, HelitronY1_CE, MINISAT1_CE	Satellite, RC, Satellite	7 copies of 21mer, 3 copies of 21mer
IV	12603233	12603511	279			5 copies of 132mer, 4 copies of 139mer, 4 copies of 236mer, 3 copies of 9mer, 3 copies of 96mer, 3 copies of 9mer, 3 copies of 61mer, 3 copies of 26mer, 3 copies of 26mer, 3 copies of 105mer, 7 copies of 35mer
V	17618486	17618763	278			16 copies of 60mer
IV	12638132	12638408	277	HelitronY4_CE, HelitronY4_CE	RC, RC
IV	1083892	1084166	275	CELE46B	DNA
X	16850032	16850306	275
V	11747059	11747330	272
I	1565884	1566154	271	A-rich, A-rich	Low_complexity, Low_complexity
II	629279	629549	271	(TA)n	Simple_repeat	22 copies of 40mer
IV	2358285	2358555	271			7 copies of 43mer
V	1558078	1558348	271	NTC2A, PALTTAA1_CE	DNA, DNA	29 copies of 2mer
I	545711	545980	270	(GCCTAA)n	Simple_repeat	26 copies of 1mer, 23 copies of 1mer
II	2632236	2632505	270			37 copies of 13mer
V	18991999	18992268	270	(TCTG)n, (TCTG)n	Simple_repeat, Simple_repeat	12 copies of 84mer, 3 copies of 136mer, 3 copies of 52mer, 3 copies of 32mer, 3 copies of 52mer, 6 copies of 32mer, 3 copies of 63mer
I	14230824	14231092	269			25 copies of 1mer
V	19011042	19011310	269	(C)n, (C)n	Simple_repeat, Simple_repeat	5 copies of 151mer, 3 copies of 19mer, 3 copies of 19mer
V	1705853	1706121	269	CeRep3, (G)n	Unknown, Simple_repeat	14 copies of 163mer
I	11157973	11158240	268			4 copies of 148mer, 3 copies of 70mer, 4 copies of 35mer, 3 copies of 78mer, 3 copies of 70mer, 4 copies of 35mer
III	1356260	1356526	267	Tc3, (G)n	DNA, Simple_repeat	3 copies of 17mer
IV	7277811	7278077	267	C-rich, C-rich	Low_complexity, Low_complexity	20 copies of 1mer
II	12975492	12975757	266			6 copies of 272mer, 3 copies of 20mer, 3 copies of 58mer, 3 copies of 20mer, 3 copies of 21mer, 3 copies of 120mer
IV	2792738	2793003	266	HelitronY4_CE, HelitronY4_CE	RC, RC
V	348075	348339	265	CERP3, CERP16, CERP3	Unknown, Unknown, Unknown	20 copies of 1mer
IV	1270569	1270831	263	(G)n, AT_rich	Simple_repeat, Low_complexity
I	14604912	14605172	261
V	20238471	20238731	261	Tc3	DNA
X	17179495	17179755	261	AT_rich, AT_rich, AT_rich	Low_complexity, Low_complexity, Low_complexity	23 copies of 39mer
IV	16646560	16646819	260	PAL5A_CE	DNA
IV	6591548	6591805	258	CERP3, MINISAT1_CE	Unknown, Satellite
V	2454396	2454652	257	Tc3, Tc3, (G)n	DNA, DNA, Simple_repeat
X	11314364	11314620	257			19 copies of 1mer
II	15186733	15186988	256	HelitronY1A_CE, Mariner2_CE	RC, DNA	9 copies of 163mer
IV	3348333	3348588	256	Tc6	DNA
V	7310239	7310494	256	(C)n	Simple_repeat
X	13739625	13739880	256	AT_rich, AT_rich	Low_complexity, Low_complexity	21 copies of 1mer
II	13960274	13960528	255
II	4285839	4286093	255	PAL5A_CE	DNA
V	3044922	3045176	255	PALTTTAAA3, PALTTTAAA3	DNA, DNA	29 copies of 2mer
II	4062022	4062275	254	(TA)n	Simple_repeat
II	1417141	1417394	254	PAL5A_CE	DNA
II	15046160	15046412	253	AT_rich, AT_rich	Low_complexity, Low_complexity
IV	3529612	3529864	253	CERP4	DNA	115 copies of 11mer, 8 copies of 151mer, 16 copies of 76mer, 5 copies of 120mer
IV	13815173	13815424	252	Helitron2_CE	RC
V	11437655	11437906	252	Tc3	DNA	21 copies of 2mer
V	1229137	1229388	252	(TA)n	Simple_repeat
I	1134463	1134713	251	PAL5A_CE	DNA	4 copies of 354mer, 4 copies of 43mer, 5 copies of 35mer, 3 copies of 69mer, 5 copies of 42mer
IV	16426790	16427040	251	CER15-1-I_CE-int	LTR
V	17629353	17629603	251			55 copies of 8mer
IV	3589510	3589759	250	CERP3	Unknown
II	13344243	13344491	249	TC4, TC4	DNA, DNA	57 copies of 21mer, 3 copies of 36mer
II	2570386	2570634	249			45 copies of 23mer
IV	979715	979963	249
II	1970451	1970698	248	PALTTTAAA1	DNA	12 copies of 31mer, 6 copies of 62mer
I	11253851	11254097	247	Tc3	DNA	65 copies of 12mer
V	17377180	17377426	247	Helitron1_CE	RC	20 copies of 1mer
V	15178782	15179028	247	(G)n	Simple_repeat
X	15511975	15512221	247	CERP3, (C)n	Unknown, Simple_repeat	32 copies of 1mer
IV	3144997	3145242	246	(CGTTG)n, (CGTTG)n	Simple_repeat, Simple_repeat
IV	2917849	2918094	246	PAL5A_CE, PAL5A_CE	DNA, DNA
I	14123991	14124235	245	CERP3, MINISAT1_CE	Unknown, Satellite	29 copies of 40mer, 57 copies of 20mer, 4 copies of 262mer
II	15210768	15211012	245	A-rich	Low_complexity	5 copies of 105mer, 7 copies of 70mer
III	4750906	4751149	244	CEMUDR1, CEMUDR1	DNA, DNA
IV	7684540	7684780	241	LONGPAL3	DNA
I	10601638	10601877	240
II	1095754	1095993	240	AT_rich	Low_complexity	4 copies of 463mer, 5 copies of 162mer
II	12951626	12951864	239	CELE42	DNA
IV	1440992	1441227	236	CERP3	Unknown	9 copies of 103mer, 33 copies of 34mer
X	14206720	14206954	235	HelitronY1A_CE	RC	40 copies of 2mer
II	12081075	12081308	234	(TA)n	Simple_repeat
IV	558724	558957	234	AT_rich, AT_rich	Low_complexity, Low_complexity
I	11526613	11526844	232	C-rich	Low_complexity	20 copies of 1mer
II	11190974	11191205	232	(C)n	Simple_repeat	11 copies of 200mer
II	1514128	1514359	232	PAL5A_CE	DNA
III	2821031	2821262	232	MSAT1_CE	Satellite
III	488051	488282	232	RCS5	Satellite
V	18895856	18896087	232			3 copies of 160mer, 4 copies of 107mer
X	11642138	11642369	232
II	15225329	15225557	229			4 copies of 307mer
V	4486526	4486754	229	AT_rich, AT_rich	Low_complexity, Low_complexity	31 copies of 2mer
V	973678	973904	227	AT_rich, AT_rich, AT_rich	Low_complexity, Low_complexity, Low_complexity
IV	6922271	6922494	224			10 copies of 93mer
I	2476094	2476316	223			17 copies of 2mer
III	2783114	2783335	222	(TA)n	Simple_repeat
IV	1583400	1583621	222	PALTTAA3_CE, PALTTAA3_CE	DNA, DNA
I	11480542	11480762	221	PAL5A_CE	DNA	24 copies of 35mer
I	14517863	14518082	220	HelitronY1_CE	RC	2 copies of 18mer, 2 copies of 18mer
V	3131959	3132178	220	CELE7, CELE7	DNA, DNA
I	6723269	6723487	219	HAT1_CE, HAT1_CE	DNA, DNA	3 copies of 22mer
IV	15608028	15608246	219			4 copies of 10mer, 3 copies of 25mer
II	14876455	14876671	217	CERP3, MINISAT1_CE	Unknown, Satellite
IV	3789731	3789947	217			21 copies of 41mer
X	14728159	14728375	217	IR3_CE	DNA
I	12865463	12865678	216	PAL5A_CE	DNA
V	18038544	18038759	216
X	1412326	1412541	216			39 copies of 9mer
X	1402613	1402828	216	(TAGG)n	Simple_repeat
V	18612828	18613042	215
V	9088632	9088846	215
I	10604065	10604277	213	CERP4	DNA
II	14308681	14308893	213	(TAGG)n	Simple_repeat
II	7804638	7804850	213	AT_rich	Low_complexity
V	19538180	19538392	213			5 copies of 149mer, 3 copies of 293mer, 29 copies of 4mer, 3 copies of 125mer
V	3026067	3026279	213
V	1104698	1104910	213	PALTA1_CE, PALTA1_CE	DNA, DNA	19 copies of 27mer
IV	14740615	14740826	212	CeRep55	Satellite	18 copies of 35mer
IV	2397601	2397812	212	CERP4, CERP4	DNA, DNA	8 copies of 104mer
V	1926420	1926631	212
X	8013912	8014123	212	HelitronY1_CE	RC
V	4782000	4782210	211	CELE46B	DNA
I	1593843	1594052	210	HelitronY4_CE	RC	5 copies of 189mer
II	14742048	14742257	210	TC4	DNA
V	7913735	7913944	210	PAL9A_CE	DNA	9 copies of 35mer
II	8262754	8262962	209	PAL5A_CE	DNA
V	18980101	18980308	208			37 copies of 18mer
V	4909154	4909360	207			65 copies of 2mer
II	1837762	1837966	205
II	216991	217195	205	PALTA1_CE	DNA
I	13741992	13742195	204	GA-rich	Low_complexity
II	13696537	13696740	204	Tc3	DNA
II	9404963	9405166	204	CELE2, AT_rich, CELE2	DNA, Low_complexity, DNA	24 copies of 25mer
IV	3662976	3663178	203	HelitronY1_CE	RC
X	9007859	9008061	203	CERP3	Unknown	14 copies of 40mer
III	11293485	11293685	201	LR9A, MINISAT1_CE, CERP3	Unknown, Satellite, Unknown	3 copies of 20mer
III	2271377	2271577	201	PAL5A_CE	DNA
III	1073823	1074023	201	CELE46B	DNA	4 copies of 171mer, 3 copies of 60mer, 3 copies of 121mer
IV	811145	811345	201	HelitronY1_CE	RC
V	19809191	19809391	201			4 copies of 35mer, 3 copies of 70mer, 6 copies of 35mer
I	851843	852042	200			19 copies of 1mer
IV	9418394	9418593	200	PAL5A_CE	DNA
V	18674371	18674569	199	(C)n	Simple_repeat
V	8810267	8810465	199
IV	14452637	14452834	198	TC5A	DNA
I	11366005	11366201	197	(TA)n	Simple_repeat	7 copies of 214mer
X	11774499	11774695	197			27 copies of 2mer
X	1606525	1606720	196
IV	13846620	13846814	195			52 copies of 15mer
V	14105376	14105570	195			5 copies of 347mer, 17 copies of 57mer
X	17344778	17344972	195	RCS5	Satellite
V	4544496	4544689	194	HelitronY4_CE, HelitronY4_CE	RC, RC
II	12403308	12403500	193	PAL5A_CE	DNA	31 copies of 43mer
II	5343970	5344161	192	HelitronY1_CE	RC
V	17804673	17804864	192	CERP3	Unknown
V	17770437	17770628	192	CELE46B	DNA	6 copies of 201mer
II	11907000	11907190	191			4 copies of 291mer
IV	2183448	2183638	191	(CA)n	Simple_repeat
X	2321932	2322122	191			18 copies of 2mer
X	279370	279560	191	PALTTAA3_CE	DNA
I	1429871	1430060	190			5 copies of 174mer
IV	9059603	9059792	190
IV	5235111	5235300	190	LONGPAL2, LONGPAL2	DNA, DNA
X	10973897	10974086	190			43 copies of 25mer, 10 copies of 105mer
II	13627654	13627842	189	NDNAX2_CE	DNA?	4 copies of 145mer, 4 copies of 42mer, 3 copies of 69mer, 6 copies of 34mer, 3 copies of 77mer, 3 copies of 42mer, 3 copies of 8mer, 3 copies of 70mer, 5 copies of 34mer
III	460801	460989	189	MINISAT1_CE, CERP3	Satellite, Unknown
V	17399725	17399913	189	HelitronY1A_CE, HelitronY1_CE	RC, RC
V	17087222	17087410	189			9 copies of 119mer
I	14153824	14154011	188			3 copies of 147mer
III	1095926	1096113	188			4 copies of 237mer
II	2118817	2119003	187	TC5	DNA	60 copies of 25mer
II	2050650	2050836	187			2 copies of 488mer, 3 copies of 324mer
IV	8403544	8403730	187	MINISAT1_CE	Satellite
IV	12256971	12257156	186	(TTAGGC)n	Simple_repeat	5 copies of 62mer
V	19229234	19229419	186			97 copies of 6mer
II	3734983	3735167	185	LONGPAL3, CEMUDR2, LONGPAL3	DNA, DNA, DNA
IV	13548949	13549132	184			3 copies of 327mer
V	17897573	17897755	183
II	2551115	2551296	182
V	20248099	20248280	182			10 copies of 52mer, 5 copies of 209mer, 2 copies of 147mer, 4 copies of 21mer
I	14651108	14651288	181	(TTAGGC)n	Simple_repeat
V	20924000	20924180	181	TC5A	DNA	31 copies of 6mer
V	988550	988730	181
V	18676623	18676802	180	CERP4	DNA	40 copies of 19mer
X	14083524	14083703	180			30 copies of 2mer
I	14128223	14128401	179	PAL5A_CE	DNA	9 copies of 39mer
I	13935961	13936139	179			14 copies of 64mer
III	2471045	2471223	179	CEMUDR1, CEMUDR1, CEMUDR1	DNA, DNA, DNA	41 copies of 20mer
II	10019067	10019244	178	(CAGCC)n, (CAGCC)n	Simple_repeat, Simple_repeat	3 copies of 22mer
I	14148141	14148317	177	IR1_CE	DNA	6 copies of 175mer
I	2017900	2018076	177	PALTA5_CE, PALTA5_CE	DNA, DNA	5 copies of 10mer
II	1414775	1414951	177			8 copies of 63mer
IV	5239982	5240157	176			3 copies of 11mer
V	1	176	176			54 copies of 6mer
X	16029105	16029280	176	(GCCTAA)n	Simple_repeat	27 copies of 1mer
I	33414	33588	175	(TA)n	Simple_repeat	2 copies of 12mer, 25 copies of 1mer
III	6502648	6502822	175	(C)n	Simple_repeat
III	6055980	6056154	175	TC5B, LONGPAL3	DNA, DNA	25 copies of 2mer
I	11970	12142	173	PALTTTAAA3	DNA
IV	16153654	16153826	173	(G)n	Simple_repeat	20 copies of 35mer
IV	15896018	15896190	173	HelitronY1A_CE	RC	10 copies of 40mer
IV	13536413	13536585	173	HelitronY4_CE	RC
III	931317	931488	172	(CCAA)n	Simple_repeat	18 copies of 27mer
IV	12931675	12931846	172			2 copies of 173mer
I	13277055	13277225	171			20 copies of 20mer
I	2733986	2734156	171	(C)n	Simple_repeat
II	15179480	15179650	171	TC5A	DNA
V	15390210	15390380	171	CeRep55	Satellite
V	6452767	6452937	171	(TAGA)n	Simple_repeat	21 copies of 1mer
II	12806416	12806584	169	CELE2, CELE1	DNA, DNA	3 copies of 26mer, 34 copies of 2mer
III	7708769	7708937	169	(TA)n	Simple_repeat	8 copies of 15mer
IV	1272422	1272590	169
X	1	169	169	Tc3	DNA	44 copies of 6mer
II	15114685	15114852	168	(GCCTAA)n	Simple_repeat
II	4339410	4339577	168	IR3_CE	DNA
IV	16649150	16649315	166	PAL5A_CE	DNA	18 copies of 30mer
IV	2526217	2526382	166			8 copies of 80mer
III	703021	703185	165	(G)n	Simple_repeat	3 copies of 9mer
IV	1866352	1866516	165			4 copies of 158mer
IV	1784845	1785009	165	CERP16	Unknown	23 copies of 1mer
II	2890201	2890364	164	Tc3	DNA
II	1796727	1796890	164			4 copies of 137mer
V	20265517	20265680	164	LONGPAL3, LONGPAL3	DNA, DNA	6 copies of 135mer, 8 copies of 53mer, 3 copies of 186mer, 3 copies of 189mer, 3 copies of 136mer, 3 copies of 83mer
V	19246435	19246598	164
V	18765460	18765623	164	TC5A	DNA
X	14528832	14528994	163	HelitronY1A_CE	RC
IV	2360978	2361139	162
III	5779869	5780029	161	HelitronY4_CE	RC
IV	16171862	16172022	161	PAL5A_CE	DNA	5 copies of 139mer
IV	215980	216140	161	LONGPAL2, LONGPAL2	DNA, DNA	35 copies of 20mer
V	19540149	19540309	161	PAL5A_CE	DNA	4 copies of 161mer
II	11214405	11214564	160			13 copies of 189mer
X	9008330	9008489	160			25 copies of 32mer
III	11309042	11309200	159
V	18783189	18783347	159	HelitronY1_CE	RC	3 copies of 22mer
V	15485358	15485516	159			4 copies of 398mer
X	15921756	15921914	159	IR1_CE	DNA
IV	812849	813006	158	LONGPAL3	DNA
V	20245644	20245801	158	PAL5A_CE	DNA
V	13526337	13526494	158	PAL5A_CE	DNA
II	1814815	1814971	157	(GCCTAA)n	Simple_repeat
I	10914148	10914302	155	LONGPAL2	DNA	6 copies of 94mer
I	14643682	14643835	154	CeRep59	Satellite
I	898693	898846	154	CERP3	Unknown	9 copies of 66mer, 24 copies of 22mer
III	3187840	3187993	154	Tc3	DNA	3 copies of 294mer
IV	2266595	2266748	154	CeRep3	Unknown	4 copies of 143mer
III	10130585	10130737	153			20 copies of 1mer
IV	3318997	3319149	153	(C)n	Simple_repeat	3 copies of 23mer
V	1826083	1826235	153	CEMUDR1	DNA
X	330569	330719	151	RCS5	Satellite	5 copies of 123mer, 5 copies of 11mer
II	3769804	3769953	150
V	18173112	18173261	150	RC123	Satellite
IV	13500116	13500264	149	Tc6	DNA	2 copies of 94mer
I	13630350	13630497	148	TIR9TA1_CE	DNA	7 copies of 63mer
I	3623764	3623911	148	PALTTTAAA3	DNA
IV	9049519	9049666	148			3 copies of 397mer, 5 copies of 200mer
IV	6516027	6516174	148	MSAT1_CE	Satellite
V	19755958	19756105	148			17 copies of 34mer
V	18741535	18741682	148	HelitronY1A_CE	RC	4 copies of 178mer
I	1551278	1551423	146	AT_rich	Low_complexity	3 copies of 181mer, 4 copies of 42mer, 3 copies of 76mer, 4 copies of 76mer, 4 copies of 108mer, 3 copies of 35mer, 2 copies of 42mer, 4 copies of 35mer, 2 copies of 42mer
V	15205702	15205847	146	HelitronY4_CE	RC
I	10717410	10717553	144	MINISAT1_CE	Satellite
I	1746856	1746999	144	PAL5A_CE	DNA	5 copies of 241mer, 3 copies of 484mer, 3 copies of 104mer, 3 copies of 137mer, 8 copies of 11mer, 3 copies of 115mer
II	13946704	13946846	143	(CGTTG)n	Simple_repeat
II	12194938	12195080	143	PALTA3_CE	DNA	5 copies of 142mer
IV	12022694	12022836	143	HelitronY2_CE	RC	10 copies of 40mer
V	20605893	20606035	143	RC123, Helitron2_CE	Satellite, RC	43 copies of 11mer
I	14654813	14654954	142	PALTA1_CE	DNA
V	18284116	18284257	142	HelitronY4_CE	RC
IV	7069472	7069612	141
V	14053953	14054093	141	PAL5A_CE	DNA	6 copies of 151mer
I	11705870	11706009	140	CERP4	DNA	4 copies of 21mer, 6 copies of 10mer
IV	2529143	2529282	140	(TA)n	Simple_repeat	7 copies of 83mer, 6 copies of 166mer, 3 copies of 257mer, 6 copies of 67mer, 3 copies of 111mer, 3 copies of 111mer, 3 copies of 44mer
I	14384347	14384485	139
V	12956693	12956831	139			4 copies of 116mer, 3 copies of 234mer
I	14312677	14312814	138	PAL9A_CE	DNA	22 copies of 1mer, 3 copies of 15mer, 3 copies of 18mer
I	9328495	9328632	138	(C)n, (TTA)n	Simple_repeat, Simple_repeat
III	8810344	8810481	138
IV	2069782	2069918	137
II	9929356	9929491	136	PAL5A_CE	DNA
V	8152183	8152318	136	CERP4	DNA
III	2770109	2770242	134	CELE1	DNA
V	1901737	1901870	134
IV	8223775	8223907	133	DNA-3-1_CE	DNA	4 copies of 116mer, 3 copies of 235mer
II	2713201	2713332	132	(TTAGGC)n, (GCTTG)n	Simple_repeat, Simple_repeat	8 copies of 95mer
IV	2646237	2646368	132	NDNAX2_CE	DNA?
V	19865089	19865219	131	PAL5A_CE	DNA	6 copies of 131mer, 11 copies of 65mer
V	807034	807164	131	HelitronY1A_CE, HelitronY1A_CE	RC, RC
III	1874165	1874294	130	Tc3	DNA	5 copies of 80mer
IV	12461386	12461515	130	PALTA5_CE, PALTA5_CE	DNA, DNA
IV	1862435	1862564	130	HelitronY1A_CE	RC
V	17763131	17763260	130	CERP4	DNA	4 copies of 328mer
I	11314939	11315067	129	PAL5A_CE	DNA	50 copies of 32mer
III	3784782	3784910	129	Tc6	DNA	25 copies of 2mer
IV	4501164	4501292	129
I	11706020	11706146	127	CERP3, MINISAT1_CE, CERP3	Unknown, Satellite, Unknown
II	15167917	15168043	127	(TA)n	Simple_repeat	9 copies of 85mer, 5 copies of 168mer, 3 copies of 8mer
I	14640417	14640542	126
I	9205220	9205345	126	CERP4	DNA	45 copies of 2mer
V	7913345	7913470	126	(TA)n	Simple_repeat	18 copies of 40mer
II	15069377	15069501	125	HelitronY1_CE	RC	13 copies of 41mer
I	942836	942959	124	CELE1	DNA	29 copies of 18mer, 53 copies of 6mer
IV	1734796	1734919	124
X	15200895	15201018	124
V	16526215	16526337	123	(GCCTAA)n	Simple_repeat	4 copies of 200mer
I	14632277	14632398	122
IV	1319309	1319430	122
V	32180	32301	122
I	11312894	11313014	121	CERP3	Unknown	4 copies of 26mer, 4 copies of 96mer, 3 copies of 70mer, 5 copies of 69mer, 2 copies of 18mer, 4 copies of 26mer, 3 copies of 70mer, 2 copies of 18mer, 4 copies of 26mer
IV	15677725	15677845	121	AT_rich, AT_rich	Low_complexity, Low_complexity
IV	1787991	1788111	121			59 copies of 8mer
X	58092	58212	121	CeRep52	Simple_repeat
I	14945531	14945650	120	PAL5A_CE	DNA	35 copies of 2mer
II	13212344	13212463	120	(TC)n	Simple_repeat
III	3009504	3009623	120
IV	1413440	1413559	120	PAL5A_CE	DNA
X	168654	168773	120	PALTTAA2_CE	DNA	7 copies of 40mer
I	6648017	6648135	119	Helitron1_CE	RC	12 copies of 40mer
II	995319	995437	119			3 copies of 12mer, 2 copies of 84mer
X	6362196	6362314	119	HelitronY4_CE	RC
V	161881	161998	118	AT_rich	Low_complexity
I	1926750	1926866	117	CELE46B	DNA	4 copies of 71mer, 13 copies of 36mer, 3 copies of 221mer, 3 copies of 79mer, 3 copies of 44mer
III	7668990	7669106	117			30 copies of 19mer
V	17582377	17582493	117	TC5B	DNA
II	885008	885123	116	HelitronY1A_CE	RC	4 copies of 184mer
II	145505	145620	116
V	19969041	19969156	116	MINISAT1_CE, CERP3	Satellite, Unknown
X	15051735	15051850	116			5 copies of 72mer
X	8882420	8882535	116	A-rich, A-rich	Low_complexity, Low_complexity	43 copies of 2mer
X	5228378	5228493	116	(TC)n, AT_rich	Simple_repeat, Low_complexity	19 copies of 35mer
I	955076	955190	115	CELE45	SINE	10 copies of 2mer
II	14279023	14279137	115	PAL9A_CE	DNA	6 copies of 35mer, 3 copies of 97mer, 3 copies of 61mer, 3 copies of 27mer, 9 copies of 35mer
III	1643185	1643299	115	(GA)n	Simple_repeat	5 copies of 91mer
III	585009	585123	115	(TA)n	Simple_repeat	13 copies of 31mer
IV	160463	160577	115	CeRep59	Satellite
V	9902307	9902421	115	CERP3, MINISAT1_CE	Unknown, Satellite	64 copies of 2mer
V	1632699	1632813	115	TIR9TA1_CE	DNA
I	13915081	13915194	114	CELE46B	DNA	3 copies of 20mer
II	6731557	6731670	114	CELE46B	DNA
II	1198495	1198608	114
IV	230515	230628	114	PALNN1_CE	DNA	24 copies of 55mer
II	1253187	1253299	113			94 copies of 6mer
V	20400598	20400710	113			3 copies of 192mer, 3 copies of 113mer, 6 copies of 35mer, 3 copies of 78mer, 3 copies of 113mer, 3 copies of 43mer, 4 copies of 35mer
V	15115569	15115681	113	CERP3, MINISAT1_CE	Unknown, Satellite
III	9418546	9418657	112	(CCTAT)n	Simple_repeat
III	288690	288801	112			3 copies of 175mer, 6 copies of 11mer, 3 copies of 29mer
I	14702323	14702433	111	Helitron2_CE	RC
IV	15376476	15376586	111	PAL3A_CE	DNA	6 copies of 123mer, 5 copies of 11mer
V	18869132	18869242	111	HelitronY1_CE	RC
II	15235103	15235212	110	PAL5A_CE	DNA	2 copies of 20mer, 3 copies of 8mer
IV	16997080	16997189	110
I	3228900	3229008	109	CELE46B	DNA
I	1348034	1348140	107
II	7129518	7129624	107	PALTTAA1_CE	DNA
III	5285263	5285368	106	(G)n	Simple_repeat	36 copies of 20mer
X	7280115	7280220	106	PAL5A_CE	DNA	25 copies of 1mer
I	11588272	11588376	105	HelitronY4_CE	RC
I	800034	800138	105	HelitronY1A_CE	RC
IV	15783503	15783607	105	(CTAGG)n	Simple_repeat
X	13796320	13796424	105			9 copies of 35mer
X	943709	943813	105	HelitronY4_CE	RC	8 copies of 35mer
III	2159656	2159759	104	CeRep52	Simple_repeat	4 copies of 96mer
X	5285014	5285117	104
II	14862292	14862394	103			5 copies of 69mer, 7 copies of 69mer, 6 copies of 103mer
II	1435937	1436039	103	CERP3, MINISAT1_CE	Unknown, Satellite	5 copies of 126mer, 9 copies of 62mer
I	623846	623947	102			4 copies of 137mer
III	6337005	6337106	102	(GA)n	Simple_repeat	3 copies of 43mer, 4 copies of 32mer, 7 copies of 12mer, 4 copies of 13mer
III	2398786	2398887	102			3 copies of 90mer, 3 copies of 102mer
V	12463269	12463370	102			96 copies of 2mer
II	14113833	14113933	101	AT_rich, AT_rich, AT_rich, AT_rich, AT_rich, AT_rich, AT_rich, AT_rich, AT_rich	Low_complexity, Low_complexity, Low_complexity, Low_complexity, Low_complexity, Low_complexity, Low_complexity, Low_complexity, Low_complexity	19 copies of 1mer
IV	11264666	11264766	101	(G)n	Simple_repeat
IV	7360409	7360509	101
III	2463399	2463498	100			3 copies of 100mer
III	1766434	1766533	100	Helitron2_CE	RC	7 copies of 144mer, 4 copies of 295mer
II	5346733	5346831	99
IV	1196717	1196815	99	CeRep1A	DNA
II	13464142	13464239	98	PAL5A_CE	DNA	10 copies of 155mer, 17 copies of 43mer, 5 copies of 156mer, 3 copies of 70mer, 3 copies of 70mer, 4 copies of 113mer, 2 copies of 16mer, 3 copies of 27mer
II	12196625	12196721	97	MINISAT1_CE, CERP3	Satellite, Unknown	3 copies of 144mer, 19 copies of 13mer, 9 copies of 10mer
II	17986	18082	97
V	444302	444398	97	TC4	DNA	4 copies of 175mer, 3 copies of 23mer
X	10538340	10538436	97	AT_rich	Low_complexity
II	11506216	11506311	96	CERP3	Unknown
IV	13464493	13464588	96	Tc3	DNA	18 copies of 15mer
X	1342157	1342252	96	RCS5	Satellite
III	1148528	1148622	95	LINE2D_CE	LINE	3 copies of 70mer, 6 copies of 35mer, 3 copies of 358mer, 3 copies of 113mer, 3 copies of 78mer, 3 copies of 43mer, 3 copies of 8mer, 11 copies of 35mer, 6 copies of 105mer
I	1207081	1207174	94	PAL5A_CE, PAL5A_CE	DNA, DNA
II	11604602	11604695	94	CERP3, MINISAT1_CE, CERP3	Unknown, Satellite, Unknown	26 copies of 2mer
II	11212109	11212202	94	(TA)n	Simple_repeat	5 copies of 230mer
IV	1935939	1936032	94
X	653563	653656	94	PAL5A_CE	DNA
X	96619	96712	94	TC5A	DNA
I	1009119	1009211	93			12 copies of 33mer, 3 copies of 133mer, 4 copies of 16mer, 21 copies of 1mer, 5 copies of 36mer
II	9348868	9348960	93
V	18959046	18959138	93	CeRep5	Unknown	19 copies of 35mer
I	1271413	1271504	92	(G)n	Simple_repeat
I	1238424	1238515	92			3 copies of 207mer, 4 copies of 22mer, 5 copies of 12mer, 3 copies of 22mer, 7 copies of 10mer, 3 copies of 29mer, 3 copies of 29mer
X	17501536	17501627	92	HelitronY1A_CE, (C)n, HelitronY1A_CE	RC, Simple_repeat, RC
X	5874493	5874584	92			25 copies of 1mer
IV	5691263	5691352	90			6 copies of 75mer, 5 copies of 85mer
IV	3366916	3367005	90	(CTAGT)n	Simple_repeat	4 copies of 136mer
I	14425501	14425589	89	Helitron1_CE	RC
I	14425501	14425589	89
I	12481055	12481142	88			4 copies of 100mer
I	4466741	4466828	88	(C)n	Simple_repeat
II	1370212	1370299	88	PALTTAA1_CE	DNA	6 copies of 64mer
V	5221429	5221516	88			19 copies of 1mer
X	1993907	1993994	88
I	3553892	3553978	87	CERP3	Unknown	9 copies of 45mer
V	19321197	19321283	87
I	14425595	14425680	86
I	6860590	6860675	86	MINISAT1_CE, CERP3	Satellite, Unknown	35 copies of 2mer
II	12710637	12710722	86			4 copies of 16mer, 3 copies of 36mer, 6 copies of 43mer, 3 copies of 8mer
III	3014893	3014977	85	(CGTCG)n	Simple_repeat	8 copies of 42mer, 4 copies of 84mer
IV	15428949	15429033	85
IV	8470670	8470754	85	AT_rich, AT_rich	Low_complexity, Low_complexity	5 copies of 123mer, 4 copies of 245mer, 5 copies of 11mer
IV	4167025	4167109	85	RC123, Helitron2_CE	Satellite, RC	49 copies of 12mer
V	16672584	16672668	85	CERP3, Helitron1_CE	Unknown, RC	15 copies of 17mer
I	2263902	2263985	84			4 copies of 172mer, 13 copies of 43mer
II	14989705	14989788	84
V	3653377	3653460	84			3 copies of 395mer, 343 copies of 7mer
I	270380	270462	83	CERP3, MINISAT1_CE, CERP3	Unknown, Satellite, Unknown
III	11085861	11085942	82			8 copies of 43mer
III	1536201	1536282	82	CERP3	Unknown	25 copies of 20mer
I	699224	699304	81	Tc3	DNA	4 copies of 383mer, 4 copies of 20mer, 3 copies of 21mer
II	3750198	3750278	81	(TA)n	Simple_repeat
II	1	81	81
V	4386572	4386652	81	GC_rich	Low_complexity	26 copies of 2mer
X	12414197	12414277	81
I	2938919	2938998	80	HelitronY1_CE	RC	3 copies of 216mer, 4 copies of 8mer
I	1783175	1783254	80	MINISAT1_CE	Satellite	7 copies of 119mer, 7 copies of 44mer, 2 copies of 35mer, 4 copies of 44mer, 3 copies of 42mer
V	9603501	9603580	80			17 copies of 40mer
X	16661069	16661148	80	(GCCTAA)n	Simple_repeat
III	10829644	10829722	79
III	262324	262402	79			14 copies of 94mer, 7 copies of 176mer, 9 copies of 89mer, 3 copies of 191mer
IV	16592986	16593064	79
V	19040509	19040587	79	MINISAT1_CE	Satellite	3 copies of 378mer, 12 copies of 101mer
V	18384803	18384881	79	HelitronY1A_CE	RC
I	2773380	2773457	78	(TATATG)n	Simple_repeat
I	11686627	11686703	77	PAL5A_CE	DNA	3 copies of 163mer
I	5640637	5640713	77	PALTTAA3_CE	DNA	6 copies of 119mer
II	6065339	6065415	77	CELE46B	DNA
II	632639	632715	77	NDNAX2_CE	DNA?	11 copies of 40mer
X	8461983	8462059	77
I	12769934	12770009	76	CERP4	DNA	22 copies of 1mer
II	14319402	14319477	76	HelitronY4_CE	RC	16 copies of 3mer
III	5344250	5344324	75	HelitronY1A_CE	RC	24 copies of 1mer
III	1831548	1831622	75	(C)n	Simple_repeat	13 copies of 39mer
IV	16129508	16129582	75	(C)n	Simple_repeat	13 copies of 15mer
II	2306363	2306436	74	NDNAX2_CE	DNA?
IV	8566636	8566709	74	HelitronY1A_CE	RC
I	14449318	14449390	73	(G)n	Simple_repeat	9 copies of 35mer
I	3969461	3969533	73
II	9726025	9726097	73	MINISAT1_CE, CERP3	Satellite, Unknown
II	1460100	1460172	73			4 copies of 218mer, 9 copies of 3mer
IV	16862518	16862590	73	TC4	DNA	22 copies of 1mer
I	14673180	14673251	72			3 copies of 216mer
I	14375270	14375341	72			27 copies of 35mer, 5 copies of 179mer
IV	17093105	17093176	72	(TCG)n	Simple_repeat
IV	16428339	16428410	72	CELE46B	DNA	6 copies of 150mer
I	8225882	8225952	71	MINISAT1_CE	Satellite	31 copies of 2mer
II	4282318	4282388	71
III	2110834	2110904	71	CELE42	DNA	5 copies of 69mer, 2 copies of 109mer, 3 copies of 31mer, 3 copies of 39mer, 2 copies of 39mer, 18 copies of 32mer
IV	15517334	15517404	71	HelitronY1A_CE	RC	9 copies of 35mer
IV	7345093	7345163	71	(TA)n	Simple_repeat
V	2528385	2528455	71
I	6604066	6604135	70	HelitronY1A_CE	RC
II	14282479	14282548	70	HelitronY1A_CE	RC
II	14092402	14092471	70	PALTTAA3_CE, PALTTAA3_CE	DNA, DNA	5 copies of 112mer
II	13321641	13321710	70			23 copies of 20mer, 3 copies of 158mer
IV	3310449	3310518	70			32 copies of 35mer
V	19679824	19679893	70	HelitronY1A_CE	RC	7 copies of 70mer, 3 copies of 31mer, 2 copies of 39mer, 3 copies of 31mer, 2 copies of 39mer
II	13800254	13800322	69	CERP3	Unknown	6 copies of 172mer, 51 copies of 18mer
V	6298066	6298134	69	CERP3, MINISAT1_CE, CERP3	Unknown, Satellite, Unknown	5 copies of 40mer
I	13708673	13708740	68			4 copies of 103mer, 4 copies of 11mer
V	18088163	18088230	68	HelitronY1_CE	RC
I	14425429	14425495	67
I	5975417	5975483	67	(C)n	Simple_repeat	4 copies of 225mer, 7 copies of 134mer
II	13904291	13904357	67			4 copies of 101mer
IV	13880112	13880178	67	C-rich	Low_complexity	23 copies of 1mer
V	18886350	18886416	67	HelitronY4_CE	RC	11 copies of 18mer
V	14039941	14040007	67			6 copies of 151mer
I	4186965	4187030	66			3 copies of 99mer
I	1440201	1440266	66
III	311887	311952	66	CELE1	DNA
IV	10707789	10707854	66
V	14358627	14358692	66
V	215309	215374	66
I	12893145	12893209	65			11 copies of 23mer
III	2881942	2882006	65	MSAT1_CE	Satellite	4 copies of 178mer, 18 copies of 36mer, 5 copies of 141mer
IV	15461800	15461864	65	HelitronY1_CE	RC	10 copies of 42mer, 20 copies of 21mer
V	20482623	20482687	65	RCS5	Satellite	4 copies of 224mer, 7 copies of 35mer
X	16100951	16101015	65	MINISAT1_CE	Satellite	13 copies of 40mer
X	12354356	12354420	65			3 copies of 210mer, 3 copies of 434mer, 4 copies of 224mer, 2 copies of 14mer
X	10750771	10750835	65			4 copies of 363mer, 3 copies of 214mer
II	1411977	1412040	64	PAL5A_CE	DNA	6 copies of 127mer
III	11161020	11161083	64	MINISAT1_CE, CERP3	Satellite, Unknown	15 copies of 32mer
III	1764616	1764679	64	RC123, Helitron2_CE	Satellite, RC	3 copies of 27mer
IV	1640420	1640483	64
V	20395418	20395481	64	HelitronY1A_CE	RC	4 copies of 113mer, 5 copies of 43mer, 3 copies of 86mer
V	3608762	3608825	64	HelitronY1_CE	RC	9 copies of 33mer
I	13863953	13864015	63			4 copies of 64mer
III	2435807	2435869	63
III	1486674	1486736	63			3 copies of 19mer
IV	12296276	12296338	63			15 copies of 31mer, 8 copies of 63mer, 16 copies of 31mer, 14 copies of 32mer
X	664944	665006	63			36 copies of 2mer
I	13869553	13869614	62	HelitronY1A_CE	RC	6 copies of 62mer, 4 copies of 124mer, 4 copies of 66mer
III	2032241	2032302	62
III	1532384	1532445	62
III	281014	281075	62	Helitron1_CE	RC	4 copies of 150mer
IV	1	62	62	CeRep5	Unknown
V	19615866	19615927	62	(TA)n	Simple_repeat	5 copies of 62mer, 10 copies of 31mer
I	597	657	61	Helitron1_CE	RC
III	9574769	9574829	61	CeRep55	Satellite
IV	5349999	5350059	61	TC5A	DNA
X	13981281	13981341	61	(GCCTAA)n	Simple_repeat	13 copies of 25mer
I	14141838	14141897	60	(GCCTAA)n	Simple_repeat
II	10541679	10541738	60			4 copies of 41mer, 9 copies of 33mer, 3 copies of 66mer
IV	6009231	6009290	60	HAT4_CE	DNA	6 copies of 55mer
I	12079440	12079498	59	HelitronY4_CE	RC
IV	7304355	7304413	59	HelitronY1A_CE	RC	20 copies of 1mer
IV	1721981	1722039	59	(C)n	Simple_repeat	6 copies of 200mer, 8 copies of 200mer, 4 copies of 374mer, 3 copies of 180mer
V	19918928	19918986	59			3 copies of 303mer
V	19101607	19101665	59	CeRep5	Unknown	9 copies of 60mer
V	18675386	18675444	59	HelitronY4_CE	RC	5 copies of 59mer
V	8316377	8316435	59	TC4, TC4	DNA, DNA	17 copies of 15mer
X	8459010	8459068	59
I	2658503	2658560	58	Helitron2_CE	RC
I	1061882	1061939	58	HelitronY1A_CE	RC	19 copies of 1mer
II	14836080	14836137	58			6 copies of 123mer
III	1417934	1417991	58			8 copies of 151mer
IV	2883227	2883284	58	Helitron2_CE	RC	8 copies of 105mer, 6 copies of 11mer
X	15929203	15929260	58	(CCCCAG)n	Simple_repeat	5 copies of 158mer
II	238857	238913	57	(C)n	Simple_repeat	3 copies of 263mer, 3 copies of 26mer, 3 copies of 9mer
IV	17116997	17117053	57			4 copies of 35mer
V	18940985	18941041	57	(C)n	Simple_repeat	6 copies of 42mer
X	2333405	2333461	57	(CCA)n	Simple_repeat	21 copies of 1mer
I	13482642	13482697	56	HelitronY1_CE	RC	8 copies of 69mer, 3 copies of 174mer
I	12067503	12067558	56	MINISAT1_CE, CERP3	Satellite, Unknown
I	10189377	10189432	56	PAL5A_CE	DNA	6 copies of 271mer, 4 copies of 363mer, 3 copies of 456mer, 15 copies of 91mer
V	18583517	18583572	56	HAT1_CE	DNA	25 copies of 31mer, 8 copies of 92mer
V	4201512	4201567	56			4 copies of 70mer, 3 copies of 97mer, 3 copies of 27mer, 3 copies of 27mer, 3 copies of 8mer
II	13445606	13445660	55	HelitronY1_CE	RC	16 copies of 2mer
IV	15708739	15708793	55	MINISAT1_CE, CERP3	Satellite, Unknown	24 copies of 32mer
I	14102705	14102758	54	(TA)n	Simple_repeat	5 copies of 62mer
I	1083266	1083319	54	LONGPAL3	DNA	13 copies of 35mer, 4 copies of 18mer
II	6985461	6985514	54			4 copies of 54mer
I	13545713	13545765	53	(CA)n	Simple_repeat	6 copies of 146mer
II	15011943	15011995	53	MINISAT1_CE, Helitron1_CE, CERP3	Satellite, RC, Unknown	6 copies of 123mer, 3 copies of 35mer
II	3386074	3386126	53	AT_rich	Low_complexity
IV	7380908	7380960	53
V	13868943	13868995	53	MINISAT1_CE, CERP3	Satellite, Unknown	112 copies of 2mer
I	1440894	1440945	52
I	962043	962094	52	(TTAGGC)n	Simple_repeat	17 copies of 42mer
IV	8484132	8484183	52	RC123	Satellite
IV	1217415	1217466	52			5 copies of 97mer
X	13797166	13797217	52			5 copies of 123mer, 5 copies of 11mer
I	594249	594299	51	PAL5A_CE	DNA	10 copies of 104mer, 29 copies of 35mer
II	4058132	4058182	51
IV	4087894	4087944	51
V	2804858	2804908	51
X	8538239	8538289	51	MINISAT1_CE	Satellite
II	13990491	13990540	50	HelitronY1A_CE	RC	5 copies of 240mer
V	19690038	19690087	50	Helitron1_CE	RC	12 copies of 31mer
V	13954852	13954901	50	HelitronY4_CE	RC
X	1554502	1554551	50
II	3508005	3508053	49	(TAG)n	Simple_repeat	3 copies of 281mer
II	2593867	2593915	49	CeRep5	Unknown	10 copies of 31mer, 5 copies of 62mer
IV	15577176	15577224	49			3 copies of 169mer
V	20246781	20246829	49			12 copies of 30mer
V	20099809	20099857	49	HelitronY1A_CE, HelitronY1_CE	RC, RC	16 copies of 31mer, 9 copies of 31mer
I	12855692	12855739	48	Helitron1_CE	RC	3 copies of 48mer
I	8465748	8465795	48			19 copies of 2mer
II	11441647	11441694	48
II	11216066	11216113	48	TC4, TC4	DNA, DNA	13 copies of 189mer
II	10123650	10123697	48
III	2218895	2218942	48	(TA)n	Simple_repeat	30 copies of 32mer
II	2861215	2861261	47	(C)n	Simple_repeat
II	1087777	1087823	47			21 copies of 1mer
V	16717704	16717750	47
II	13016640	13016685	46	(C)n	Simple_repeat
IV	12048866	12048911	46			26 copies of 1mer
IV	10540507	10540552	46	GC_rich	Low_complexity	6 copies of 77mer
I	12420584	12420628	45	(C)n	Simple_repeat	21 copies of 2mer
I	4185831	4185875	45	(TA)n	Simple_repeat	10 copies of 15mer
IV	145472	145516	45	MINISAT1_CE	Satellite	21 copies of 1mer
V	19945649	19945693	45			7 copies of 62mer
V	1403932	1403976	45			23 copies of 15mer
V	919265	919309	45	HelitronY4_CE	RC	7 copies of 42mer
X	17718898	17718942	45			24 copies of 6mer
X	14635841	14635885	45	(TTAGGC)n	Simple_repeat	20 copies of 1mer
I	11789909	11789952	44	IR3_CE	DNA
I	7912909	7912952	44
I	1354680	1354723	44	Helitron2_CE	RC	3 copies of 42mer, 3 copies of 35mer, 3 copies of 43mer
I	1172848	1172891	44	CERP3	Unknown	2 copies of 19mer, 3 copies of 14mer
I	1172848	1172891	44	(G)n	Simple_repeat	2 copies of 19mer, 3 copies of 14mer
I	849343	849386	44	AT_rich	Low_complexity	19 copies of 1mer
I	617191	617234	44	CELE46B	DNA
II	15210066	15210109	44	CERP3, MINISAT1_CE	Unknown, Satellite
IV	3530017	3530060	44			115 copies of 11mer, 8 copies of 151mer, 16 copies of 76mer, 5 copies of 120mer
V	19799587	19799630	44	(C)n	Simple_repeat	10 copies of 35mer
V	705228	705271	44	(C)n	Simple_repeat
I	10102260	10102302	43	(CA)n	Simple_repeat	63 copies of 2mer
I	1081206	1081248	43			5 copies of 159mer, 8 copies of 64mer
II	2228292	2228334	43	(GA)n	Simple_repeat
X	11643987	11644029	43	AT_rich	Low_complexity	89 copies of 2mer
I	969854	969895	42	(TCTG)n	Simple_repeat
I	274655	274696	42
III	11315480	11315521	42			3 copies of 173mer, 8 copies of 68mer, 10 copies of 68mer, 5 copies of 138mer, 5 copies of 68mer, 3 copies of 166mer, 3 copies of 9mer
IV	123004	123045	42			2 copies of 23mer, 20 copies of 1mer
V	18314505	18314546	42			8 copies of 45mer
V	17436180	17436221	42
V	4525976	4526017	42	CERP3	Unknown	41 copies of 2mer
V	3099159	3099200	42	(TA)n	Simple_repeat	7 copies of 115mer
I	12222863	12222903	41			25 copies of 1mer
II	3103850	3103890	41	(G)n	Simple_repeat	12 copies of 42mer, 7 copies of 84mer, 4 copies of 126mer
X	16484026	16484066	41	T-rich, (G)n, CELE45	Low_complexity, Simple_repeat, SINE
X	12578205	12578245	41			9 copies of 32mer
X	1954151	1954191	41	MINISAT1_CE, HAT1_CE	Satellite, DNA	15 copies of 20mer
I	14943346	14943385	40	HelitronY4_CE	RC
II	13790948	13790987	40			28 copies of 10mer
III	1758609	1758648	40
IV	16910996	16911035	40	HelitronY4_CE	RC	5 copies of 40mer
IV	10682032	10682071	40	C-rich	Low_complexity	22 copies of 19mer
IV	1831399	1831438	40			33 copies of 21mer
V	19107564	19107603	40	HelitronY4_CE	RC	37 copies of 20mer
II	11211628	11211666	39	PALTTTAAA3	DNA	4 copies of 39mer
III	1874323	1874361	39	HelitronY1A_CE	RC	5 copies of 80mer
III	1	39	39	(C)n	Simple_repeat	22 copies of 6mer
IV	5455041	5455079	39			3 copies of 191mer, 3 copies of 34mer
V	19048023	19048061	39	Helitron1_CE	RC	50 copies of 7mer
V	15903642	15903680	39	(TATATG)n	Simple_repeat
X	621944	621982	39	HelitronY1A_CE	RC	20 copies of 1mer
I	1172898	1172935	38	CERP3	Unknown
I	1172898	1172935	38	(G)n	Simple_repeat
I	630174	630211	38	AT_rich	Low_complexity
II	15069543	15069580	38	(G)n	Simple_repeat	13 copies of 41mer
IV	10681860	10681897	38	CELE46B	DNA	22 copies of 19mer
V	3818094	3818131	38			21 copies of 1mer
X	16150274	16150311	38	(GCCTAA)n	Simple_repeat	19 copies of 1mer
X	31762	31799	38			4 copies of 135mer
I	2665162	2665198	37	(CATA)n	Simple_repeat	22 copies of 1mer
II	710930	710966	37	(C)n	Simple_repeat	5 copies of 125mer, 5 copies of 11mer
V	16699179	16699215	37			58 copies of 8mer
I	1779227	1779262	36	LONGPAL3	DNA
I	924725	924760	36	CELE14B	DNA	19 copies of 104mer, 3 copies of 9mer
V	19615373	19615408	36	Helitron2_CE	RC	7 copies of 31mer
V	7694609	7694644	36	HelitronY1A_CE	RC
I	1652492	1652526	35	HelitronY1A_CE	RC	19 copies of 21mer
I	1209521	1209555	35	CERP3	Unknown	11 copies of 121mer, 4 copies of 43mer, 3 copies of 78mer, 3 copies of 35mer, 3 copies of 35mer, 6 copies of 43mer
I	601094	601128	35	CERP3	Unknown	19 copies of 2mer
II	1476518	1476552	35
III	6685721	6685755	35	(G)n	Simple_repeat	4 copies of 45mer
III	1831104	1831138	35	(CACTG)n	Simple_repeat	5 copies of 39mer, 3 copies of 79mer
IV	1370473	1370507	35	GC_rich	Low_complexity	5 copies of 191mer, 5 copies of 155mer, 4 copies of 43mer, 5 copies of 35mer
V	20400769	20400803	35			3 copies of 192mer, 3 copies of 113mer, 3 copies of 35mer
V	16530686	16530720	35	MINISAT1_CE, CERP3	Satellite, Unknown	3 copies of 112mer, 22 copies of 12mer, 3 copies of 85mer, 3 copies of 26mer, 4 copies of 13mer
X	8207412	8207446	35	(ACTTG)n	Simple_repeat	22 copies of 1mer
X	6287644	6287678	35			50 copies of 19mer
X	6287554	6287588	35			50 copies of 19mer
X	6287554	6287588	35	(CACTG)n	Simple_repeat	50 copies of 19mer
I	10417641	10417674	34	Tc3, (TA)n	DNA, Simple_repeat	4 copies of 190mer, 3 copies of 195mer, 5 copies of 94mer, 2 copies of 52mer, 2 copies of 34mer
I	10417641	10417674	34	CERP3	Unknown	4 copies of 190mer, 3 copies of 195mer, 5 copies of 94mer, 2 copies of 52mer, 2 copies of 34mer
IV	2902950	2902983	34	MINISAT1_CE, CERP3	Satellite, Unknown	2 copies of 212mer, 3 copies of 64mer
V	17818093	17818125	33	CEMUDR1	DNA	18 copies of 34mer, 6 copies of 102mer, 14 copies of 34mer
I	8647270	8647301	32	CELE14B, CELE14B	DNA, DNA	6 copies of 63mer, 3 copies of 19mer
II	13057516	13057547	32			3 copies of 83mer, 5 copies of 42mer
II	4376999	4377030	32			3 copies of 8mer
IV	3529475	3529506	32	(G)n	Simple_repeat	115 copies of 11mer, 8 copies of 151mer, 16 copies of 76mer
V	20240214	20240245	32	HelitronY1A_CE	RC	3 copies of 86mer, 3 copies of 32mer
V	7259737	7259768	32	LONGPAL2	DNA	8 copies of 60mer
I	14554282	14554312	31			4 copies of 129mer, 9 copies of 43mer
I	12799420	12799450	31	CERP3	Unknown
II	3548557	3548587	31	Helitron1_CE	RC
II	2570802	2570832	31	PALTA1_CE	DNA	45 copies of 23mer
II	2009293	2009323	31			20 copies of 62mer
IV	1410993	1411023	31	Helitron1_CE	RC
V	19864419	19864449	31	Helitron2_CE	RC	12 copies of 93mer, 17 copies of 31mer
X	17199230	17199260	31	HelitronY1A_CE	RC	19 copies of 1mer
X	16849595	16849625	31	(G)n	Simple_repeat	4 copies of 31mer
X	165195	165225	31			3 copies of 415mer, 3 copies of 277mer, 5 copies of 84mer, 3 copies of 32mer, 5 copies of 53mer
I	1772099	1772128	30			9 copies of 34mer
IV	1756422	1756451	30	CERP3, MINISAT1_CE	Unknown, Satellite
V	19505815	19505844	30			20 copies of 1mer
X	16884751	16884780	30	(C)n	Simple_repeat	30 copies of 10mer
X	15483886	15483915	30	(TGGA)n	Simple_repeat	104 copies of 15mer
I	11233921	11233949	29	PAL5A_CE	DNA
I	9801389	9801417	29	PALTA3_CE	DNA	20 copies of 1mer
II	5723518	5723546	29	LINE2C_CE	LINE	18 copies of 2mer
III	2800071	2800099	29	(TA)n	Simple_repeat	9 copies of 43mer
III	1444128	1444156	29	MINISAT1_CE, CERP3	Satellite, Unknown	4 copies of 147mer
IV	7254570	7254598	29
X	7325048	7325076	29	(C)n	Simple_repeat
I	1729581	1729608	28	AT_rich, AT_rich	Low_complexity, Low_complexity	19 copies of 1mer
II	13284838	13284865	28	Helitron2_CE	RC	5 copies of 143mer
IV	2005440	2005467	28			13 copies of 32mer, 25 copies of 16mer
V	19360774	19360801	28			55 copies of 11mer, 4 copies of 142mer
I	2108121	2108147	27	(TA)n	Simple_repeat	9 copies of 35mer, 5 copies of 70mer, 3 copies of 106mer
I	934667	934693	27			55 copies of 27mer
I	271632	271658	27	CeRep55	Satellite
II	1323150	1323176	27	(CCCCAG)n	Simple_repeat
III	8863964	8863990	27	(C)n	Simple_repeat	18 copies of 96mer, 4 copies of 87mer
III	8863964	8863990	27			18 copies of 96mer, 4 copies of 87mer
III	8863964	8863990	27			18 copies of 96mer, 4 copies of 87mer
IV	1721504	1721530	27	CERP3	Unknown	6 copies of 200mer, 8 copies of 200mer, 3 copies of 24mer
V	4230645	4230671	27	(G)n	Simple_repeat	20 copies of 2mer
X	5069280	5069306	27	(TAGG)n	Simple_repeat	23 copies of 1mer
I	13561088	13561113	26			22 copies of 2mer
I	10417757	10417782	26	MINISAT1_CE	Satellite	3 copies of 195mer, 5 copies of 94mer, 3 copies of 43mer, 2 copies of 52mer
I	10417562	10417587	26	Tc3, (TA)n	DNA, Simple_repeat	4 copies of 190mer, 3 copies of 195mer, 3 copies of 43mer, 5 copies of 94mer, 2 copies of 52mer
I	10417562	10417587	26	CERP3	Unknown	4 copies of 190mer, 3 copies of 195mer, 3 copies of 43mer, 5 copies of 94mer, 2 copies of 52mer
I	3644435	3644460	26	MINISAT1_CE, CERP3	Satellite, Unknown	3 copies of 20mer
II	14284906	14284931	26			3 copies of 11mer, 4 copies of 123mer
IV	13523714	13523739	26	(TA)n	Simple_repeat	4 copies of 146mer, 11 copies of 26mer
IV	125182	125207	26	PAL5A_CE	DNA	22 copies of 22mer, 4 copies of 130mer
V	19120206	19120231	26			12 copies of 54mer
V	18798776	18798801	26
X	14236278	14236303	26	Helitron2_CE	RC
I	3064112	3064136	25	HAT1_CE, HAT1_CE	DNA, DNA	7 copies of 222mer, 49 copies of 31mer, 10 copies of 154mer
II	15123877	15123901	25			5 copies of 104mer, 7 copies of 101mer, 3 copies of 42mer
II	4101748	4101772	25	(TC)n	Simple_repeat	6 copies of 43mer
III	1695560	1695584	25			3 copies of 156mer, 37 copies of 11mer, 4 copies of 145mer
IV	2118148	2118172	25
X	10571338	10571362	25	CERP3	Unknown	69 copies of 2mer
I	13093192	13093215	24	(CCTA)n	Simple_repeat	12 copies of 8mer
I	11042684	11042707	24			3 copies of 444mer
III	1582314	1582337	24	(C)n	Simple_repeat	5 copies of 312mer
III	215929	215952	24
IV	196027	196050	24			19 copies of 61mer
V	18715217	18715240	24			3 copies of 227mer
V	17217896	17217919	24	HelitronY4_CE	RC	17 copies of 2mer
V	16699416	16699439	24			58 copies of 8mer
X	16885428	16885451	24	(TA)n	Simple_repeat	5 copies of 192mer
X	10974209	10974232	24	AT_rich	Low_complexity	43 copies of 25mer, 10 copies of 105mer
X	8517646	8517669	24			19 copies of 1mer
II	15111193	15111215	23			4 copies of 105mer
III	9908156	9908178	23
III	8864100	8864122	23			4 copies of 87mer
IV	16593391	16593413	23	PALTTAA3_CE	DNA
V	18469638	18469660	23
V	4278374	4278396	23
X	14236599	14236621	23	MINISAT1_CE, CERP3, HelitronY1_CE	Satellite, Unknown, RC	9 copies of 16mer, 19 copies of 7mer, 5 copies of 31mer
X	10116713	10116735	23	(C)n	Simple_repeat
X	1167260	1167282	23
I	14593917	14593938	22	HelitronY1_CE	RC
I	11861355	11861376	22	Mariner2_CE	DNA	3 copies of 198mer, 3 copies of 154mer
I	2128204	2128225	22	(C)n	Simple_repeat	8 copies of 43mer, 3 copies of 128mer
I	974020	974041	22	HelitronY1_CE	RC	4 copies of 110mer
II	13941186	13941207	22			4 copies of 448mer, 4 copies of 292mer, 4 copies of 291mer, 3 copies of 135mer, 4 copies of 157mer, 5 copies of 22mer, 3 copies of 44mer
II	9202801	9202822	22	HelitronY1A_CE	RC	9 copies of 70mer
II	7883662	7883683	22			3 copies of 10mer
II	7883662	7883683	22	HelitronY1_CE	RC	3 copies of 10mer
II	1793347	1793368	22			3 copies of 103mer
IV	10264510	10264531	22	Helitron2_CE	RC	38 copies of 35mer
V	17850118	17850139	22
V	5845197	5845218	22	(TAGG)n	Simple_repeat	20 copies of 1mer
V	1254584	1254605	22	HelitronY1_CE	RC	12 copies of 35mer
X	14320933	14320954	22	PAL8D_CE	DNA
X	1839012	1839033	22	CERP3	Unknown
X	224252	224273	22			4 copies of 23mer, 8 copies of 12mer
I	10291635	10291655	21	HelitronY4_CE	RC	16 copies of 7mer
I	699021	699041	21			4 copies of 383mer, 3 copies of 20mer, 3 copies of 22mer
II	14878338	14878358	21			3 copies of 176mer
II	4611574	4611594	21	HelitronY1_CE	RC
III	6968221	6968241	21			72 copies of 2mer
IV	8998270	8998290	21	CeRep54	Simple_repeat
IV	3913602	3913622	21
IV	1999230	1999250	21	PALTTTAAA1	DNA
V	20273301	20273321	21			3 copies of 125mer, 4 copies of 52mer, 3 copies of 115mer
V	20273301	20273321	21			3 copies of 125mer, 4 copies of 52mer, 3 copies of 115mer
V	20273249	20273269	21			3 copies of 125mer, 3 copies of 73mer, 4 copies of 52mer
V	20273249	20273269	21			3 copies of 125mer, 3 copies of 73mer, 4 copies of 52mer
V	18992401	18992421	21			12 copies of 84mer, 3 copies of 32mer, 4 copies of 109mer, 4 copies of 53mer
V	6296828	6296848	21	(GA)n	Simple_repeat	10 copies of 35mer
X	1293101	1293121	21	PAL5A_CE	DNA	19 copies of 21mer
II	15245645	15245664	20			13 copies of 67mer, 3 copies of 307mer
IV	4702344	4702363	20			8 copies of 15mer
V	19953031	19953050	20			3 copies of 137mer, 3 copies of 106mer
V	19433246	19433265	20
V	19200437	19200456	20	GC_rich	Low_complexity	5 copies of 292mer, 6 copies of 205mer, 5 copies of 33mer, 3 copies of 85mer
X	993551	993570	20			20 copies of 1mer
I	13859696	13859714	19	PAL8C_5, (C)n	DNA, Simple_repeat	28 copies of 1mer
I	1395568	1395586	19
II	10375039	10375057	19	(C)n	Simple_repeat	21 copies of 1mer
III	8695339	8695357	19	(G)n	Simple_repeat
III	2764021	2764039	19	Tc3	DNA	18 copies of 2mer
III	2653194	2653212	19	(TA)n	Simple_repeat	19 copies of 1mer
III	2016471	2016489	19	(C)n	Simple_repeat
V	18979950	18979968	19	(G)n	Simple_repeat	37 copies of 18mer
X	17231161	17231179	19			21 copies of 1mer
I	3325341	3325358	18			3 copies of 43mer, 3 copies of 78mer, 3 copies of 35mer, 3 copies of 43mer
I	1551134	1551151	18	(TA)n	Simple_repeat	3 copies of 181mer, 6 copies of 60mer, 3 copies of 35mer, 4 copies of 42mer
I	1551134	1551151	18			3 copies of 181mer, 6 copies of 60mer, 3 copies of 35mer, 4 copies of 42mer
I	923797	923814	18	(TC)n	Simple_repeat	19 copies of 104mer
I	610124	610141	18			5 copies of 446mer
II	3465471	3465488	18
III	8864001	8864018	18			4 copies of 87mer
III	8864001	8864018	18			4 copies of 87mer
IV	6312258	6312275	18
IV	281372	281389	18			36 copies of 15mer
V	20263965	20263982	18	AT_rich	Low_complexity	8 copies of 32mer
V	18970359	18970376	18			19 copies of 18mer
V	1636553	1636570	18	CERP3, MINISAT1_CE	Unknown, Satellite	15 copies of 2mer
V	979922	979939	18	MINISAT1_CE	Satellite	41 copies of 2mer
X	13243548	13243565	18	Tc6	DNA	20 copies of 108mer
I	14010018	14010034	17	(TA)n	Simple_repeat	19 copies of 1mer
I	2075704	2075720	17	(TC)n	Simple_repeat
II	11660433	11660449	17	(CTAGT)n	Simple_repeat
II	1450655	1450671	17	PALTTAA3_CE	DNA	292 copies of 17mer, 96 copies of 52mer
IV	12676274	12676290	17	(G)n	Simple_repeat	4 copies of 94mer
V	19804536	19804552	17	HelitronY4_CE	RC	19 copies of 2mer
V	12510351	12510367	17			51 copies of 9mer
X	6287608	6287624	17	GC_rich	Low_complexity	50 copies of 19mer
X	4023143	4023159	17	(CACTG)n	Simple_repeat	79 copies of 2mer
X	1090231	1090247	17
I	13453102	13453117	16			4 copies of 70mer
I	11665996	11666011	16	LONGPAL2, LONGPAL2	DNA, DNA
I	1938077	1938092	16	(G)n	Simple_repeat	18 copies of 175mer, 3 copies of 77mer, 3 copies of 43mer, 6 copies of 35mer
II	901268	901283	16	MINISAT1_CE	Satellite
III	2219023	2219038	16			30 copies of 32mer
IV	13657675	13657690	16	Turmoil2	DNA
IV	12248542	12248557	16	CERP3	Unknown
IV	2219471	2219486	16
V	19360704	19360719	16	GC_rich	Low_complexity	55 copies of 11mer, 4 copies of 142mer
V	17646781	17646796	16	Helitron2_CE	RC
V	7703878	7703893	16
X	2213020	2213035	16			19 copies of 1mer
I	12192613	12192627	15	RCS5	Satellite	4 copies of 73mer
I	2198088	2198102	15			21 copies of 2mer
II	14099324	14099338	15	AT_rich	Low_complexity	2 copies of 285mer, 4 copies of 144mer
II	244425	244439	15
III	7678302	7678316	15	CEMUDR2	DNA	16 copies of 19mer
IV	15223059	15223073	15	NDNAX2_CE	DNA?
IV	9067291	9067305	15	RCS5	Satellite	94 copies of 15mer
IV	9066316	9066330	15	RCD1	Satellite	94 copies of 15mer
V	19194022	19194036	15			75 copies of 18mer
V	8575042	8575056	15	HelitronY4_CE	RC	8 copies of 63mer
X	17218807	17218821	15			3 copies of 120mer, 3 copies of 215mer
X	17218807	17218821	15			3 copies of 120mer, 3 copies of 215mer
I	12899354	12899367	14			33 copies of 15mer
I	12129634	12129647	14	PALTTTAAA3	DNA	45 copies of 11mer
I	11194099	11194112	14	AT_rich	Low_complexity	6 copies of 103mer
IV	15353470	15353483	14	PAL5A_CE	DNA
IV	11630467	11630480	14
IV	8012784	8012797	14			3 copies of 14mer
IV	4465849	4465862	14			6 copies of 85mer
IV	1831277	1831290	14	(CGAGG)n, (CTAGG)n	Simple_repeat, Simple_repeat	33 copies of 21mer
X	14432312	14432325	14
X	11150606	11150619	14	CERP3	Unknown	3 copies of 200mer
X	476270	476283	14	(CTAGGG)n	Simple_repeat	20 copies of 2mer
I	14425686	14425698	13	HelitronY4_CE	RC
I	12061036	12061048	13	MINISAT1_CE	Satellite	22 copies of 1mer
II	4447353	4447365	13	(CCTG)n	Simple_repeat	20 copies of 1mer
III	4379371	4379383	13	(G)n	Simple_repeat	16 copies of 2mer
IV	15375902	15375914	13	(TA)n	Simple_repeat	48 copies of 15mer
IV	11500634	11500646	13	(G)n	Simple_repeat
V	5218837	5218849	13			21 copies of 24mer, 7 copies of 72mer, 4 copies of 120mer
V	1417977	1417989	13	(C)n	Simple_repeat	20 copies of 1mer
X	2348640	2348652	13	(TA)n	Simple_repeat	21 copies of 1mer
I	3114737	3114748	12	Tc3	DNA	8 copies of 35mer, 4 copies of 70mer
I	829085	829096	12			3 copies of 122mer, 8 copies of 6mer
I	829085	829096	12			3 copies of 122mer, 8 copies of 6mer
II	15063895	15063906	12
II	13423406	13423417	12			33 copies of 35mer
IV	12891499	12891510	12	CERP3	Unknown	10 copies of 48mer
IV	2256266	2256277	12	CERP3	Unknown	4 copies of 287mer
V	20606134	20606145	12	(G)n	Simple_repeat	43 copies of 11mer
V	18744042	18744053	12	(CGTTG)n	Simple_repeat
V	17860179	17860190	12	(TA)n	Simple_repeat	8 copies of 169mer, 6 copies of 268mer, 7 copies of 32mer, 2 copies of 107mer, 2 copies of 75mer, 2 copies of 44mer, 9 copies of 32mer
V	13645933	13645944	12
V	11816339	11816350	12	CeRep58	Satellite	21 copies of 1mer
V	5625703	5625714	12	(TA)n	Simple_repeat	3 copies of 12mer
X	9867368	9867379	12	(C)n	Simple_repeat	19 copies of 2mer
X	3130340	3130351	12
X	653402	653413	12	(GCCTAA)n	Simple_repeat
I	9576746	9576756	11
I	2282728	2282738	11	CeRep5	Unknown
I	238915	238925	11	Helitron2_CE	RC	19 copies of 1mer
II	14836023	14836033	11			6 copies of 123mer, 5 copies of 11mer
II	6505064	6505074	11			7 copies of 88mer
II	1851720	1851730	11	PAL5A_CE	DNA	32 copies of 2mer, 4 copies of 18mer
III	262582	262592	11			14 copies of 94mer, 7 copies of 176mer, 9 copies of 89mer, 3 copies of 191mer, 3 copies of 102mer, 3 copies of 11mer
III	262582	262592	11	Helitron2_CE	RC	14 copies of 94mer, 7 copies of 176mer, 9 copies of 89mer, 3 copies of 191mer, 3 copies of 102mer, 3 copies of 11mer
III	262556	262566	11			14 copies of 94mer, 7 copies of 176mer, 9 copies of 89mer, 3 copies of 191mer, 3 copies of 102mer
III	262556	262566	11	Helitron2_CE	RC	14 copies of 94mer, 7 copies of 176mer, 9 copies of 89mer, 3 copies of 191mer, 3 copies of 102mer
IV	16183764	16183774	11	TC4, TC4	DNA, DNA
IV	3529983	3529993	11			115 copies of 11mer, 8 copies of 151mer, 16 copies of 76mer, 5 copies of 120mer
IV	2340390	2340400	11	Helitron2_CE	RC
IV	1258050	1258060	11
V	18546850	18546860	11	TC5A	DNA	4 copies of 428mer, 4 copies of 176mer, 3 copies of 251mer, 3 copies of 177mer, 4 copies of 120mer
V	18390140	18390150	11			29 copies of 19mer
V	16564721	16564731	11
V	8067556	8067566	11
X	1529320	1529330	11	CERP3, Helitron1_CE, MINISAT1_CE	Unknown, RC, Satellite
I	12138173	12138182	10	(TA)n	Simple_repeat
I	3064146	3064155	10	PALTTAA3_CE	DNA	7 copies of 222mer, 49 copies of 31mer, 10 copies of 154mer
II	11661201	11661210	10			22 copies of 1mer
II	1632435	1632444	10
III	1089171	1089180	10			9 copies of 320mer
III	1089171	1089180	10	(C)n	Simple_repeat	9 copies of 320mer
III	83864	83873	10	PAL5A_CE	DNA	26 copies of 21mer
IV	16410646	16410655	10	PALTA2_CE	DNA	19 copies of 1mer
IV	15709036	15709045	10	(G)n	Simple_repeat	24 copies of 32mer
IV	988604	988613	10
V	17860444	17860453	10	(G)n	Simple_repeat	8 copies of 169mer, 6 copies of 268mer, 9 copies of 32mer, 2 copies of 108mer, 2 copies of 75mer, 2 copies of 44mer, 3 copies of 98mer, 9 copies of 32mer
V	17269881	17269890	10
X	12645675	12645684	10	HelitronY1_CE, HelitronY4_CE	RC, RC	18 copies of 2mer
X	7764970	7764979	10	(G)n	Simple_repeat
X	7764970	7764979	10	CERP3, MINISAT1_CE	Unknown, Satellite
I	14537947	14537955	9	(C)n	Simple_repeat	21 copies of 1mer
I	14258036	14258044	9	(G)n	Simple_repeat	9 copies of 138mer
I	12600485	12600493	9	HelitronY1A_CE	RC
I	11399910	11399918	9	LONGPAL3	DNA	22 copies of 1mer
I	11370174	11370182	9	(G)n	Simple_repeat	5 copies of 140mer
I	10417327	10417335	9	AT_rich	Low_complexity	3 copies of 219mer, 5 copies of 67mer, 4 copies of 190mer
I	1551207	1551215	9	(TA)n	Simple_repeat	3 copies of 181mer, 6 copies of 60mer, 4 copies of 42mer
I	1551207	1551215	9			3 copies of 181mer, 6 copies of 60mer, 4 copies of 42mer
II	2332863	2332871	9	(TAG)n	Simple_repeat	8 copies of 10mer
II	2119051	2119059	9			60 copies of 25mer
II	2119051	2119059	9			60 copies of 25mer
II	2118507	2118515	9			60 copies of 25mer
III	168650	168658	9	PAL5A_CE	DNA	103 copies of 8mer
IV	16593365	16593373	9
IV	16593365	16593373	9
IV	16593365	16593373	9
IV	16593365	16593373	9
IV	16593329	16593337	9
IV	16593329	16593337	9
IV	16593329	16593337	9
IV	16593329	16593337	9
IV	3940998	3941006	9	(TATCG)n	Simple_repeat	11 copies of 78mer, 6 copies of 117mer, 10 copies of 39mer
IV	3940998	3941006	9			11 copies of 78mer, 6 copies of 117mer, 10 copies of 39mer
IV	2304042	2304050	9	(TA)n	Simple_repeat
IV	1026032	1026040	9	MINISAT1_CE	Satellite
V	18991834	18991842	9	(CAATT)n	Simple_repeat	12 copies of 84mer, 3 copies of 31mer, 3 copies of 136mer
V	15622825	15622833	9			22 copies of 1mer
X	15340779	15340787	9	(G)n	Simple_repeat	19 copies of 1mer
X	4056050	4056058	9	Unknown		963 copies of 20mer, 26 copies of 17merX
X	4056050	4056058	9			963 copies of 20mer, 26 copies of 17merX

## Sheet: table S3
Supplemental Table 3. Details of SNVs identified by long reads
"SNV" refers to single nucleotide variation
"Supporting count" refers to the number of reads suppoting the SNV
"Total count" refers to the total number of reads spanning SNV site
"SNP_annotation" indicates that the SNV site is overlapped with C. elegans SNP dataset generated by comparing the reference N2 stain with other C. elegans wild isolates
"Possible_error_annotation" indicates that the SNV site is overlapped with the possible single nucleotide reference error defined using RNA-seq data
Chromosome	Position	Variation type	Reference	Allele	Supporting count	Total count	Frequency	SNP_annotation	SNP_strain	Substitution (SNP)	SNP_consequence	SNP_coordinate	Possible_error_annotation
I	2466	SNV	T	G	1	2	50
I	15759	SNV	A	T	4	21	19.05
I	76473	SNV	G	T	32	32	100
I	115127	SNV	A	T	5	22	22.73
I	221041	SNV	G	C	5	15	33.33
I	262024	SNV	A	C	4	9	44.44
I	274654	SNV	G	C	1	1	100
I	280594	SNV	G	T	4	13	30.77
I	280715	SNV	A	C	1	1	100
I	281952	SNV	A	G	2	5	40
I	281957	SNV	T	G	3	6	50
I	315972	SNV	A	T	2	12	16.67
I	338690	SNV	C	G	3	3	100
I	338709	SNV	G	A	3	3	100
I	338805	SNV	C	T	2	2	100
I	338814	SNV	C	T	2	2	100
I	338882	SNV	T	C	2	2	100
I	341021	SNV	T	A	1	3	33.33
I	364947	SNV	C	G	25	25	100
I	369894	SNV	T	C	17	17	100	WBVar00532329	CB4856	T/C	Intron	TRUE	WBsf899478
I	464947	SNV	A	C	13	34	38.24
I	465038	SNV	G	T	11	35	31.43
I	578811	SNV	G	A	1	1	100
I	609958	SNV	G	A	2	8	25
I	609968	SNV	T	A	2	8	25
I	609970	SNV	A	T	2	8	25
I	609974	SNV	C	T	2	8	25
I	609995	SNV	A	G	3	7	42.86
I	609999	SNV	G	A	2	7	28.57
I	610030	SNV	T	C	2	7	28.57
I	610041	SNV	G	C	2	7	28.57
I	610052	SNV	C	T	2	7	28.57
I	610055	SNV	A	G	2	6	33.33
I	610079	SNV	T	A	1	3	33.33
I	610145	SNV	G	A	1	1	100
I	610179	SNV	C	T	1	1	100
I	610191	SNV	A	T	1	1	100
I	610193	SNV	T	A	1	1	100
I	610197	SNV	T	C	1	1	100
I	610253	SNV	G	T	1	1	100
I	610307	SNV	C	T	1	1	100
I	610322	SNV	A	T	1	1	100
I	610349	SNV	T	G	1	1	100
I	610351	SNV	C	T	1	1	100
I	610365	SNV	A	G	1	1	100
I	610402	SNV	G	A	1	1	100
I	610411	SNV	T	A	1	1	100
I	610413	SNV	A	T	1	1	100
I	610428	SNV	G	C	1	1	100
I	622654	SNV	C	T	3	8	37.5
I	622706	SNV	A	C	2	6	33.33
I	622708	SNV	G	T	2	6	33.33
I	633089	SNV	A	G	1	3	33.33
I	647486	SNV	T	C	5	21	23.81	WBVar01529766	AB3, CB4853, CB4854, ED3021, ED3040, ED3042, ED3049, ED3052, JU263, JU300, JU312, JU322, JU361, JU397, JU775, JU1088, JU1171, JU1401, JU1652, KR314, MY1, MY2, MY14, MY16, PX174	T/C	Intron	TRUE
I	651124	SNV	A	G	1	1	100
I	651134	SNV	A	G	1	1	100
I	651145	SNV	A	G	1	1	100
I	651161	SNV	C	T	1	2	50
I	651165	SNV	T	A	1	2	50
I	651181	SNV	G	C	1	2	50
I	651183	SNV	A	T	1	2	50
I	651188	SNV	T	G	1	2	50
I	651197	SNV	T	A	1	2	50
I	651201	SNV	C	G	1	2	50
I	651211	SNV	C	T	1	2	50
I	651239	SNV	C	G	1	2	50
I	651241	SNV	G	A	1	2	50
I	651285	SNV	A	T	1	3	33.33
I	651356	SNV	G	C	2	5	40
I	651358	SNV	G	A	2	5	40
I	669912	SNV	A	T	1	2	50
I	671645	SNV	G	T	2	3	66.67
I	721860	SNV	C	A	4	14	28.57
I	732637	SNV	T	G	18	18	100
I	809411	SNV	G	A	1	3	33.33
I	892879	SNV	T	A	1	3	33.33
I	893070	SNV	T	G	1	1	100	WBVar01529957	AB3, ED3021	T/G	Intron	TRUE
I	893108	SNV	A	G	1	1	100
I	893125	SNV	G	C	1	1	100
I	893130	SNV	G	A	1	1	100
I	893132	SNV	A	T	1	1	100
I	893165	SNV	A	T	1	1	100	WBVar01293017	CB4856	A/T	Intron	TRUE
I	893170	SNV	A	C	1	1	100
I	893177	SNV	C	T	1	1	100
I	893180	SNV	T	A	1	1	100
I	893183	SNV	A	T	1	1	100
I	893191	SNV	C	A	1	1	100
I	893210	SNV	A	T	1	1	100	WBVar00147946	CB4856	A/T	Intron	TRUE
I	893213	SNV	T	G	1	1	100	WBVar00147947	CB4856	T/C	Intron	FALSE
I	893218	SNV	A	G	1	1	100
I	893243	SNV	T	C	1	1	100
I	893795	SNV	T	A	1	3	33.33
I	893798	SNV	A	T	1	3	33.33
I	893817	SNV	G	A	1	3	33.33
I	893818	SNV	T	A	1	3	33.33
I	893825	SNV	A	T	2	3	66.67
I	893828	SNV	T	C	1	3	33.33
I	893835	SNV	A	T	1	3	33.33
I	893863	SNV	T	C	1	3	33.33
I	893870	SNV	A	T	1	3	33.33
I	893873	SNV	T	C	1	3	33.33
I	893934	SNV	T	A	1	3	33.33
I	894007	SNV	C	G	1	3	33.33
I	894014	SNV	T	A	1	3	33.33
I	894067	SNV	T	A	1	3	33.33
I	894093	SNV	G	C	1	3	33.33
I	894111	SNV	T	A	1	3	33.33
I	894121	SNV	T	A	1	3	33.33
I	894124	SNV	G	C	1	3	33.33
I	894185	SNV	T	A	1	3	33.33
I	904912	SNV	T	C	2	3	66.67	WBVar01680914	ED3052, MY1	T/C	Intron	TRUE
I	905008	SNV	G	T	1	1	100
I	905415	SNV	C	A	1	1	100
I	905446	SNV	G	A	1	1	100
I	905471	SNV	A	T	1	1	100
I	905489	SNV	A	G	1	1	100
I	905498	SNV	C	T	1	1	100
I	905509	SNV	T	A	1	2	50
I	923787	SNV	C	T	1	1	100
I	923789	SNV	G	A	1	1	100
I	923794	SNV	C	T	1	1	100
I	923842	SNV	C	A	1	1	100
I	923850	SNV	C	T	1	1	100
I	923860	SNV	T	G	1	1	100
I	923866	SNV	A	G	1	1	100
I	923868	SNV	C	T	1	1	100
I	923891	SNV	T	A	1	1	100
I	924543	SNV	A	T	1	1	100
I	924553	SNV	T	C	1	1	100
I	924563	SNV	T	G	1	1	100
I	924565	SNV	G	A	1	1	100
I	924585	SNV	G	A	1	1	100
I	924616	SNV	A	C	1	1	100
I	924650	SNV	G	A	1	1	100
I	924664	SNV	C	G	1	1	100
I	924669	SNV	C	T	1	1	100
I	924674	SNV	A	G	1	1	100
I	924676	SNV	C	T	1	1	100
I	924695	SNV	A	G	1	1	100
I	924713	SNV	T	A	1	1	100
I	924715	SNV	T	C	1	1	100
I	924717	SNV	A	G	1	1	100
I	924770	SNV	A	G	1	1	100
I	924799	SNV	C	T	1	1	100
I	924811	SNV	T	C	1	1	100
I	924820	SNV	T	C	1	1	100
I	924832	SNV	C	T	1	1	100
I	924859	SNV	A	C	1	1	100
I	924901	SNV	C	T	1	1	100
I	924903	SNV	G	A	1	1	100
I	924922	SNV	A	C	1	1	100
I	924927	SNV	T	C	1	1	100
I	924940	SNV	C	A	1	1	100
I	925006	SNV	A	G	2	5	40
I	925068	SNV	T	C	3	8	37.5	WBVar01529970	AB3, CB4853, ED3021, JU263, JU300, JU322, JU345, JU361, JU397, JU1088, JU1171, JU1652, MY2, PX174	T/C	Intron	TRUE
I	934503	SNV	C	A	1	1	100
I	934529	SNV	A	T	1	1	100
I	934573	SNV	G	A	1	1	100
I	934586	SNV	C	T	1	1	100
I	934590	SNV	T	C	1	1	100
I	934593	SNV	A	T	1	1	100
I	934638	SNV	C	A	1	1	100
I	955237	SNV	T	C	1	1	100
I	967127	SNV	C	T	1	2	50
I	967146	SNV	A	T	1	3	33.33
I	967152	SNV	A	T	1	3	33.33
I	977889	SNV	G	C	2	9	22.22
I	1012688	SNV	T	G	3	3	100
I	1013427	SNV	T	A	2	3	66.67
I	1017813	SNV	C	G	3	11	27.27	WBVar01530030	AB3, CB4853, CB4854, ED3021, ED3040, ED3042, ED3049, ED3052, JU263, JU300, JU312, JU322, JU345, JU361, JU397, JU775, JU1088, JU1171, JU1401, JU1652, LKC34, MY1, MY2, MY14, MY16, PX174	C/G		TRUE
I	1025428	SNV	A	T	1	1	100	WBVar01530038	AB3, CB4854, ED3040, ED3042, ED3052, JU263, JU300, JU775, JU1088, JU1171, MY1, MY2, MY16	A/T	Intron	TRUE
I	1028233	SNV	A	C	1	1	100
I	1028241	SNV	G	A	1	1	100
I	1028248	SNV	A	T	1	1	100
I	1028273	SNV	C	A	1	1	100
I	1028283	SNV	T	A	1	1	100
I	1076672	SNV	T	G	1	1	100	WBVar01276774	CB4854, CB4856, JU258, JU533, JU642, JU1400	T/G		TRUE
I	1076696	SNV	A	G	1	1	100
I	1076715	SNV	T	C	1	1	100
I	1086380	SNV	A	T	3	12	25
I	1095263	SNV	T	C	3	11	27.27	WBVar01555188	CB4854	T/C	Intron	TRUE
I	1098090	SNV	A	G	2	14	14.29
I	1098106	SNV	T	C	2	14	14.29
I	1116990	SNV	T	A	1	1	100
I	1117005	SNV	T	A	1	1	100
I	1144361	SNV	C	G	1	1	100
I	1144393	SNV	T	A	1	1	100
I	1144404	SNV	C	A	1	1	100
I	1144406	SNV	A	G	1	1	100
I	1144427	SNV	A	C	1	1	100
I	1144432	SNV	C	A	1	1	100
I	1144434	SNV	G	T	1	1	100
I	1151359	SNV	C	T	1	1	100
I	1172228	SNV	G	A	1	3	33.33
I	1172230	SNV	A	T	1	3	33.33
I	1172237	SNV	A	T	1	3	33.33
I	1172342	SNV	A	C	1	2	50	WBVar01761773	JU1400	A/C	Intron	TRUE
I	1172390	SNV	T	G	1	2	50
I	1172415	SNV	A	T	1	2	50
I	1172422	SNV	C	T	1	2	50
I	1172456	SNV	C	T	1	2	50
I	1172466	SNV	T	C	1	2	50
I	1172472	SNV	T	A	1	2	50
I	1172487	SNV	A	T	1	2	50
I	1172493	SNV	A	T	1	2	50
I	1172506	SNV	G	A	1	2	50
I	1172517	SNV	G	A	1	2	50
I	1172564	SNV	A	T	1	2	50
I	1172627	SNV	T	C	1	1	100
I	1172631	SNV	G	T	1	1	100
I	1172653	SNV	G	T	1	1	100
I	1172666	SNV	C	T	1	1	100
I	1172671	SNV	A	G	1	1	100
I	1172725	SNV	G	A	1	1	100
I	1172735	SNV	A	T	1	1	100
I	1172746	SNV	G	A	1	1	100
I	1172752	SNV	G	A	1	1	100
I	1172786	SNV	T	G	1	1	100	WBVar01761775	JU1400	T/G	Intron	TRUE
I	1172894	SNV	T	G	1	1	100
I	1172957	SNV	G	A	1	1	100	WBVar01277145	AB3, CB4853, CB4854, CB4856, ED3021, ED3040, ED3042, ED3049, ED3052, ED3054, ED3057, ED3072, GXW1, JU258, JU263, JU300, JU312, JU322, JU345, JU361, JU397, JU775, JU1088, JU1171, JU1400, JU1401, JU1652, KR314, LKC34, MY1, MY2, MY6, MY14, MY16, PX174	G/A	Intron	TRUE
I	1198022	SNV	T	G	1	4	25
I	1206603	SNV	C	T	2	3	66.67
I	1206662	SNV	T	C	2	2	100
I	1206686	SNV	A	G	1	2	50
I	1206757	SNV	A	C	2	2	100
I	1206793	SNV	C	A	1	2	50
I	1206800	SNV	A	G	1	2	50
I	1206855	SNV	C	T	1	2	50
I	1206872	SNV	T	G	1	2	50
I	1206882	SNV	G	C	1	2	50
I	1206894	SNV	G	A	1	2	50
I	1206896	SNV	A	C	1	2	50
I	1206906	SNV	T	G	1	2	50
I	1206914	SNV	A	G	1	2	50
I	1206918	SNV	T	C	1	2	50
I	1206961	SNV	T	C	1	2	50
I	1206976	SNV	T	G	1	2	50
I	1206978	SNV	C	A	1	2	50	WBVar01801134	JU258	C/A	Intron	TRUE
I	1207045	SNV	G	C	2	2	100
I	1209602	SNV	A	G	1	1	100
I	1209969	SNV	A	T	1	1	100
I	1209998	SNV	G	A	1	1	100
I	1210007	SNV	C	G	1	1	100
I	1210022	SNV	C	T	1	1	100
I	1210039	SNV	C	T	1	1	100
I	1210161	SNV	A	G	1	1	100
I	1210180	SNV	G	A	1	1	100
I	1210197	SNV	G	A	1	1	100
I	1210603	SNV	G	C	2	8	25
I	1212323	SNV	T	G	3	10	30	WBVar01530203	AB3, CB4853, CB4854, ED3021, ED3040, ED3042, ED3052, JU263, JU300, JU312, JU322, JU345, JU361, JU397, JU1088, JU1171, JU1401, JU1652, KR314, LKC34, MY2, MY14, MY16, PX174	T/G	Intron	TRUE
I	1236709	SNV	G	A	1	2	50
I	1236727	SNV	C	T	1	1	100
I	1236736	SNV	A	G	1	1	100
I	1236740	SNV	T	C	1	1	100
I	1236831	SNV	C	T	1	1	100
I	1236885	SNV	T	C	1	1	100
I	1236993	SNV	T	G	1	1	100	WBVar01277419	CB4853, CB4854, CB4856, ED3052, JU258	T/G	Intron	TRUE
I	1245440	SNV	C	G	4	7	57.14	WBVar01277431	AB3, CB4853, CB4854, CB4856, ED3021, ED3040, ED3042, ED3049, ED3052, ED3057, ED3072, JU258, JU263, JU300, JU312, JU322, JU345, JU361, JU397, JU775, JU1088, JU1171, JU1400, JU1401, JU1652, KR314, LKC34, MY1, MY2, MY6, MY14, MY16, PX174	C/G	Intron	TRUE
I	1245448	SNV	A	G	4	7	57.14	WBVar01530249	AB3, CB4853, CB4854, CB4856, ED3021, ED3040, ED3042, ED3049, ED3052, ED3057, ED3072, JU258, JU263, JU300, JU312, JU322, JU345, JU361, JU397, JU775, JU1088, JU1171, JU1400, JU1401, JU1652, KR314, LKC34, MY1, MY2, MY6, MY14, MY16, PX174	A/G	Intron	TRUE
I	1271397	SNV	T	C	1	1	100
I	1302562	SNV	G	T	4	13	30.77
I	1317755	SNV	G	A	1	3	33.33
I	1317769	SNV	C	T	1	2	50
I	1319160	SNV	G	A	1	2	50
I	1331853	SNV	T	G	3	23	13.04
I	1334769	SNV	A	T	2	12	16.67	WBVar01277553	CB4854, ED3052, JU258, JU533, JU642	A/T		TRUE
I	1335728	SNV	A	C	8	8	100						WBsf899089
I	1347701	SNV	A	G	1	1	100	WBVar01898022	MY14	A/G		TRUE
I	1348421	SNV	A	G	2	5	40	WBVar00533425	CB4856	A/G		TRUE
I	1349880	SNV	T	A	2	10	20	WBVar01277568	AB3, ED3021, ED3040, ED3042, ED3049, ED3054, ED3057, ED3072, JU258, JU263, JU300, JU312, JU322, JU345, JU361, JU397, JU533, JU642, JU775, JU1088, JU1400, JU1401, JU1652, KR314, LKC34, MY1, MY6, MY16, PX174	T/A	Intron	TRUE
I	1369781	SNV	A	C	4	7	57.14
I	1378178	SNV	T	C	1	1	100
I	1388456	SNV	T	G	4	4	100
I	1388492	SNV	A	C	2	4	50
I	1388565	SNV	A	T	1	3	33.33
I	1388599	SNV	T	C	1	1	100
I	1388605	SNV	A	G	1	1	100
I	1388641	SNV	A	T	1	1	100
I	1388664	SNV	T	C	1	1	100
I	1388667	SNV	A	T	1	1	100
I	1388752	SNV	C	T	1	1	100
I	1418314	SNV	T	A	1	1	100
I	1462474	SNV	G	T	2	2	100
I	1471772	SNV	T	A	1	3	33.33
I	1471782	SNV	A	T	1	3	33.33
I	1485641	SNV	C	T	17	17	100
I	1491789	SNV	G	A	1	1	100
I	1494046	SNV	A	T	2	4	50	WBVar01530527	AB3, CB4853, ED3021, ED3040, ED3042, JU263, JU300, JU312, JU322, JU345, JU360, JU361, JU397, JU775, JU1652, MY6, MY16, PX174	A/T	Intron	TRUE
I	1494205	SNV	A	T	2	3	66.67	WBVar01661553	ED3049	A/T	Intron	TRUE
I	1494230	SNV	A	T	2	3	66.67
I	1494248	SNV	A	G	2	3	66.67
I	1494256	SNV	G	A	2	3	66.67
I	1494263	SNV	T	A	2	3	66.67
I	1494266	SNV	C	T	2	3	66.67
I	1494280	SNV	G	C	1	3	33.33
I	1494293	SNV	G	T	1	3	33.33
I	1494326	SNV	A	T	2	3	66.67
I	1494346	SNV	G	T	1	3	33.33
I	1494349	SNV	G	A	1	3	33.33
I	1652533	SNV	T	A	8	27	29.63
I	1658385	SNV	G	A	3	13	23.08
I	1658390	SNV	C	T	3	13	23.08
I	1658392	SNV	T	C	4	13	30.77
I	1658433	SNV	C	T	10	10	100	WBVar01694434	GXW1	C/T	Intron	TRUE
I	1658442	SNV	T	C	2	10	20
I	1658444	SNV	C	T	5	10	50
I	1658463	SNV	G	A	5	9	55.56
I	1658480	SNV	G	T	2	9	22.22
I	1658489	SNV	G	A	2	7	28.57
I	1658515	SNV	G	A	2	4	50
I	1658520	SNV	C	T	3	4	75
I	1658522	SNV	T	C	3	4	75
I	1658572	SNV	C	T	2	2	100
I	1658574	SNV	T	C	2	2	100
I	1658586	SNV	A	T	1	2	50
I	1658593	SNV	G	A	1	2	50
I	1658619	SNV	A	G	1	1	100
I	1660169	SNV	G	A	1	1	100
I	1660179	SNV	G	A	1	1	100
I	1660205	SNV	A	G	2	2	100
I	1660235	SNV	A	T	1	3	33.33
I	1660257	SNV	A	G	3	3	100
I	1660264	SNV	C	T	2	4	50
I	1660276	SNV	T	A	4	4	100
I	1660283	SNV	A	G	3	4	75
I	1660335	SNV	A	G	2	6	33.33
I	1660354	SNV	T	A	4	7	57.14
I	1660368	SNV	T	C	4	7	57.14
I	1660387	SNV	G	A	3	7	42.86	WBVar01909459	MY6	G/A	Intron	TRUE
I	1660413	SNV	A	G	3	7	42.86
I	1660430	SNV	T	G	2	7	28.57
I	1662873	SNV	G	T	2	5	40
I	1670609	SNV	G	A	6	16	37.5
I	1687406	SNV	G	A	4	19	21.05	WBVar01530782	AB3, CB4853, ED3021, ED3040, ED3049, ED3052, ED3057, ED3072, GXW1, JU263, JU312, JU322, JU345, JU361, JU397, JU775, JU1088, JU1171, JU1400, JU1401, JU1652, KR314, LKC34, MY2, MY6, MY16, PX174	G/A	Intron	TRUE
I	1693885	SNV	T	C	4	15	26.67
I	1693899	SNV	A	C	4	15	26.67	WBVar01691578	ED3057, ED3072, GXW1, JU300, JU312, JU322, JU345, JU361, JU775, JU1171, JU1400, JU1401, LKC34, MY2, MY6, MY14, MY16	A/C		TRUE
I	1758606	SNV	A	C	1	1	100
I	1758614	SNV	T	A	1	1	100
I	1758616	SNV	G	T	1	1	100
I	1758637	SNV	A	G	2	2	100
I	1758648	SNV	G	T	2	3	66.67
I	1758668	SNV	T	G	2	6	33.33
I	1758677	SNV	A	G	4	6	66.67
I	1761232	SNV	C	T	2	6	33.33
I	1761242	SNV	G	T	2	7	28.57
I	1766666	SNV	C	A	6	11	54.55	WBVar00149433	CB4856, LSJ1	C/A		TRUE
I	1825092	SNV	T	G	3	11	27.27
I	1845711	SNV	G	T	5	23	21.74
I	1865031	SNV	G	C	2	6	33.33
I	1934124	SNV	T	C	2	10	20
I	1975741	SNV	A	G	1	1	100
I	1975749	SNV	C	T	1	1	100
I	2018322	SNV	G	T	1	2	50
I	2018380	SNV	G	A	2	3	66.67
I	2018385	SNV	T	C	2	3	66.67	WBVar00534295	AB3, CB4853, CB4854, CB4856, ED3021, ED3040, ED3042, ED3049, ED3052, JU322, JU361, JU1088, JU1171, KR314, LKC34, MY1, MY2, MY14	T/C		TRUE
I	2018388	SNV	T	G	2	3	66.67
I	2045724	SNV	C	A	1	2	50
I	2095522	SNV	G	A	3	8	37.5
I	2095976	SNV	G	A	15	16	93.75
I	2109724	SNV	A	T	3	6	50
I	2129131	SNV	A	T	1	1	100	WBVar01712310	JU1171, MY14	A/G	Intron	FALSE
I	2129135	SNV	C	T	1	1	100
I	2129139	SNV	C	T	1	1	100
I	2171179	SNV	T	G	6	13	46.15	WBVar01278932	CB4854, CB4856, ED3049, ED3057, ED3072, JU258, JU263, JU300, JU312, JU360, JU397, JU533, JU642, JU775, JU1171, JU1400, JU1401, JU1652, KR314, MY2, MY6, MY14, MY16	T/G	Intron	TRUE
I	2171682	SNV	T	A	1	3	33.33
I	2211868	SNV	A	G	1	1	100
I	2213941	SNV	T	C	2	6	33.33
I	2213944	SNV	C	T	2	6	33.33
I	2263627	SNV	G	A	3	9	33.33
I	2263737	SNV	T	G	6	7	85.71
I	2263746	SNV	G	A	5	7	71.43
I	2263763	SNV	G	C	5	7	71.43
I	2263778	SNV	T	C	5	7	71.43
I	2263784	SNV	A	G	6	7	85.71
I	2263805	SNV	C	T	5	5	100
I	2263816	SNV	A	G	4	5	80
I	2263827	SNV	A	G	4	5	80
I	2263842	SNV	G	T	4	5	80
I	2263852	SNV	T	C	4	5	80
I	2263918	SNV	A	C	1	1	100
I	2263920	SNV	G	C	1	1	100
I	2263926	SNV	C	T	1	1	100
I	2263950	SNV	C	T	1	1	100	WBVar01531329	AB3, CB4853, ED3021, ED3040, ED3042, ED3052, JU322, LKC34	C/T	Intron	TRUE
I	2263959	SNV	T	A	1	1	100
I	2263961	SNV	A	G	1	1	100
I	2263966	SNV	T	C	1	1	100
I	2336680	SNV	A	T	1	1	100
I	2344483	SNV	T	A	2	12	16.67
I	2368385	SNV	C	A	3	8	37.5
I	2368391	SNV	T	G	3	8	37.5
I	2368400	SNV	T	G	3	8	37.5
I	2368408	SNV	C	T	3	8	37.5
I	2380740	SNV	A	T	1	1	100
I	2380747	SNV	T	C	1	1	100
I	2380764	SNV	C	T	1	1	100
I	2380771	SNV	A	T	1	2	50
I	2385980	SNV	A	T	1	2	50
I	2385992	SNV	T	C	2	2	100
I	2386003	SNV	T	C	2	2	100
I	2399521	SNV	C	A	1	3	33.33
I	2399524	SNV	T	G	1	3	33.33
I	2399588	SNV	A	T	1	3	33.33
I	2399594	SNV	A	T	1	2	50
I	2399597	SNV	A	G	1	2	50
I	2462424	SNV	T	A	1	3	33.33
I	2652464	SNV	A	G	7	23	30.43
I	2686108	SNV	A	C	9	24	37.5
I	2713228	SNV	A	T	30	30	100	WBVar01279909	ED3054, JU258	A/T	Intron	TRUE
I	2715968	SNV	T	A	2	8	25
I	2715989	SNV	C	T	2	8	25
I	2773080	SNV	T	C	4	5	80
I	2773126	SNV	T	C	1	1	100	WBVar01694690	GXW1	T/C	Intron	TRUE
I	2773154	SNV	T	C	1	1	100
I	2773193	SNV	C	T	1	1	100
I	2773207	SNV	T	C	1	1	100
I	2773213	SNV	A	G	1	1	100
I	2773222	SNV	C	G	1	1	100
I	2773224	SNV	G	A	1	1	100
I	2773255	SNV	T	G	1	1	100	WBVar01694691	GXW1	T/G	Intron	TRUE
I	2773266	SNV	G	T	1	1	100
I	2773269	SNV	T	A	1	1	100
I	2773304	SNV	A	G	1	1	100
I	2773741	SNV	T	G	3	11	27.27
I	2784771	SNV	T	A	2	5	40
I	2784773	SNV	G	A	2	5	40
I	2784780	SNV	G	A	2	5	40
I	2784795	SNV	T	C	2	5	40
I	2784801	SNV	G	T	2	5	40
I	2784807	SNV	A	G	2	5	40
I	2786523	SNV	A	C	2	10	20	WBVar00025921	AB1, AB3, CB4853, CB4854, CB4858, ED3021, ED3040, ED3042, ED3049, ED3052, JU322, JU1088, JU1171, KR314, LKC34, MY1, MY2, MY14	A/C	Intron	TRUE
I	2786533	SNV	T	C	2	10	20
I	2786536	SNV	A	T	2	10	20
I	2786575	SNV	A	G	2	10	20
I	2786618	SNV	C	T	2	10	20
I	2786635	SNV	T	C	2	11	18.18
I	2786643	SNV	T	C	2	11	18.18
I	2786654	SNV	T	A	2	11	18.18
I	2786656	SNV	A	G	2	11	18.18
I	2786662	SNV	G	T	2	11	18.18
I	2786666	SNV	G	A	2	11	18.18
I	2786671	SNV	A	G	2	11	18.18
I	2786673	SNV	C	T	2	11	18.18
I	2786686	SNV	C	T	2	11	18.18
I	2786690	SNV	C	T	2	11	18.18
I	2787375	SNV	C	T	2	7	28.57
I	2787387	SNV	G	A	2	7	28.57
I	2787406	SNV	T	C	2	7	28.57	WBVar00151117	AB1, AB3, CB4853, CB4854, CB4856, ED3021, ED3040, ED3042, ED3049, ED3052, ED3054, ED3057, ED3072, JU322, JU1088, JU1171, KR314, LKC34, MY1, MY2, MY14	T/C	Intron	TRUE
I	2889893	SNV	A	G	14	14	100
I	2931521	SNV	C	T	6	16	37.5
I	2933193	SNV	G	A	4	19	21.05
I	2939007	SNV	T	A	8	26	30.77
I	3000271	SNV	G	C	2	4	50
I	3000273	SNV	A	G	2	4	50	WBVar01602776	ED3017, ED3057, JU360, JU1400, PX174	A/G	Intron	TRUE
I	3000288	SNV	C	T	2	3	66.67
I	3000448	SNV	T	C	1	1	100
I	3000486	SNV	A	G	1	1	100
I	3000489	SNV	C	T	1	1	100
I	3000496	SNV	T	C	1	1	100
I	3000603	SNV	A	C	1	1	100
I	3000732	SNV	G	C	2	9	22.22
I	3000734	SNV	A	G	2	9	22.22
I	3000749	SNV	C	T	2	9	22.22
I	3000756	SNV	C	A	2	9	22.22
I	3016816	SNV	G	T	2	3	66.67
I	3016820	SNV	A	T	2	3	66.67
I	3016824	SNV	A	C	2	3	66.67
I	3063460	SNV	T	A	4	8	50	WBVar01762193	JU1400	T/A	Intron	TRUE
I	3063996	SNV	A	G	1	2	50
I	3064036	SNV	G	A	1	2	50
I	3064058	SNV	A	G	1	2	50
I	3064075	SNV	A	G	1	2	50
I	3064084	SNV	C	T	1	2	50
I	3064090	SNV	G	A	1	2	50
I	3064097	SNV	A	T	1	2	50
I	3064102	SNV	C	T	1	2	50
I	3064106	SNV	A	G	1	2	50
I	3064142	SNV	T	G	1	2	50
I	3064165	SNV	G	C	1	2	50
I	3064171	SNV	C	T	1	2	50
I	3064176	SNV	T	C	1	2	50
I	3064181	SNV	T	C	1	2	50
I	3064185	SNV	C	A	1	2	50
I	3064205	SNV	A	T	1	2	50
I	3064213	SNV	A	T	1	2	50
I	3064234	SNV	A	G	1	2	50
I	3064243	SNV	C	T	1	2	50
I	3146644	SNV	C	T	16	16	100						WBsf898338
I	3172221	SNV	G	T	1	1	100
I	3172247	SNV	T	G	1	1	100
I	3172292	SNV	T	A	1	1	100
I	3172299	SNV	G	T	1	1	100
I	3172305	SNV	A	G	1	1	100
I	3172325	SNV	T	G	1	1	100
I	3172351	SNV	G	T	1	1	100
I	3172357	SNV	A	G	1	1	100
I	3258748	SNV	C	T	1	1	100
I	3258754	SNV	T	C	1	1	100
I	3258772	SNV	T	C	1	1	100
I	3258808	SNV	T	C	1	1	100
I	3258810	SNV	T	G	1	1	100
I	3258814	SNV	C	T	1	1	100
I	3258820	SNV	T	C	1	1	100
I	3258844	SNV	T	C	1	1	100
I	3258850	SNV	C	T	1	1	100
I	3260243	SNV	G	T	1	1	100
I	3260252	SNV	T	C	1	1	100
I	3390195	SNV	A	T	3	6	50
I	3393086	SNV	C	T	1	1	100
I	3393109	SNV	G	A	2	2	100
I	3393121	SNV	G	C	2	2	100
I	3393161	SNV	A	T	1	3	33.33
I	3393206	SNV	T	A	2	8	25
I	3442840	SNV	T	G	1	1	100
I	3442844	SNV	T	C	1	1	100
I	3443470	SNV	G	A	1	2	50
I	3443486	SNV	A	G	2	2	100
I	3443589	SNV	T	C	2	6	33.33
I	3443644	SNV	C	A	2	6	33.33	WBVar01573939	CB4856	C/A	Intron	TRUE
I	3443676	SNV	G	T	2	6	33.33
I	3443680	SNV	A	G	3	8	37.5
I	3443684	SNV	T	C	4	8	50
I	3443708	SNV	A	T	3	10	30
I	3443792	SNV	A	G	3	16	18.75
I	3460307	SNV	C	G	4	18	22.22
I	3485272	SNV	C	T	1	2	50
I	3553882	SNV	T	A	5	26	19.23
I	3644129	SNV	G	C	7	12	58.33
I	3644186	SNV	T	C	2	2	100
I	3644200	SNV	A	T	1	2	50
I	3644222	SNV	T	A	1	2	50
I	3644256	SNV	C	T	1	2	50
I	3644262	SNV	G	A	1	2	50
I	3644755	SNV	G	A	1	2	50
I	3644784	SNV	A	G	2	7	28.57
I	3666021	SNV	T	A	1	2	50
I	3700301	SNV	A	G	21	21	100
I	3761514	SNV	T	C	1	1	100
I	3761516	SNV	C	T	1	1	100
I	3761587	SNV	T	A	1	1	100
I	3765654	SNV	T	A	1	1	100
I	3765683	SNV	A	T	1	2	50
I	3765783	SNV	A	T	4	11	36.36
I	3765804	SNV	T	A	2	11	18.18
I	3765841	SNV	A	T	4	15	26.67
I	3843446	SNV	C	T	4	13	30.77
I	3935096	SNV	T	C	19	19	100						WBsf898029
I	3935119	SNV	A	C	20	20	100						WBsf898530
I	3990087	SNV	C	T	23	23	100	WBVar01343171	CB4856	C/T		TRUE
I	3990122	SNV	A	G	20	20	100
I	3990137	SNV	T	A	14	14	100
I	3990144	SNV	T	C	14	14	100
I	3990147	SNV	A	T	13	14	92.86
I	3990149	SNV	T	A	14	14	100
I	3990151	SNV	C	T	14	14	100
I	3990154	SNV	G	A	14	14	100
I	3990163	SNV	T	A	14	14	100
I	3990169	SNV	A	G	14	14	100
I	3990205	SNV	C	T	9	9	100
I	3990207	SNV	G	A	9	9	100
I	3990210	SNV	T	C	7	9	77.78
I	3990213	SNV	A	G	6	9	66.67
I	3990222	SNV	T	A	3	9	33.33
I	3990228	SNV	A	G	4	9	44.44
I	3990246	SNV	G	C	2	8	25
I	3990264	SNV	T	C	2	6	33.33
I	3990267	SNV	A	T	2	6	33.33
I	3990269	SNV	T	C	2	6	33.33
I	3990277	SNV	A	G	2	6	33.33
I	3990283	SNV	A	T	5	6	83.33
I	3990305	SNV	G	C	3	6	50
I	3990321	SNV	T	C	5	5	100
I	3990336	SNV	T	A	2	5	40
I	3990346	SNV	G	A	3	5	60
I	3990399	SNV	A	T	2	5	40
I	3990405	SNV	G	A	2	5	40
I	4113737	SNV	C	T	2	6	33.33
I	4113743	SNV	C	T	2	6	33.33
I	4113748	SNV	C	A	2	6	33.33
I	4113754	SNV	A	C	2	6	33.33
I	4113768	SNV	T	C	2	6	33.33
I	4113776	SNV	G	A	2	6	33.33
I	4113794	SNV	G	A	2	6	33.33
I	4113837	SNV	T	G	2	8	25
I	4113847	SNV	T	G	3	9	33.33
I	4113862	SNV	C	T	3	9	33.33
I	4119385	SNV	A	G	5	20	25
I	4119430	SNV	A	G	3	17	17.65
I	4201293	SNV	C	T	1	2	50
I	4280317	SNV	T	C	3	8	37.5
I	4280533	SNV	T	A	2	7	28.57	WBVar01532091	AB3, CB4853, CB4856, ED3021, ED3040, JU642, MY6, MY16	T/A		TRUE
I	4280562	SNV	G	A	2	5	40	WBVar01909502	MY6	G/A		TRUE
I	4280573	SNV	A	T	2	5	40
I	4280590	SNV	C	T	2	5	40
I	4280607	SNV	G	T	2	4	50
I	4280620	SNV	T	A	2	4	50
I	4280645	SNV	A	C	2	2	100
I	4280682	SNV	T	G	2	2	100
I	4280702	SNV	T	C	2	2	100
I	4280722	SNV	C	A	2	2	100
I	4280759	SNV	A	T	2	2	100
I	4280816	SNV	C	T	2	2	100
I	4294530	SNV	G	C	3	3	100
I	4303199	SNV	A	T	29	29	100
I	4356388	SNV	G	T	13	13	100
I	4356880	SNV	A	C	4	13	30.77
I	4359198	SNV	T	C	26	26	100
I	4540430	SNV	T	C	12	12	100
I	4540438	SNV	C	T	9	9	100
I	4540440	SNV	T	C	9	9	100
I	4540450	SNV	G	A	7	7	100
I	4540457	SNV	G	A	6	7	85.71
I	4540493	SNV	C	A	5	5	100
I	4540509	SNV	G	A	5	5	100
I	4540513	SNV	C	T	5	5	100
I	4540538	SNV	A	G	5	5	100
I	4540595	SNV	G	A	2	3	66.67
I	4540632	SNV	G	A	2	2	100
I	4548889	SNV	G	A	14	15	93.33
I	4719684	SNV	C	G	7	11	63.64						WBsf898246
I	4719691	SNV	G	A	3	8	37.5
I	4765756	SNV	G	A	6	17	35.29
I	4765762	SNV	T	C	7	17	41.18
I	4765773	SNV	A	C	7	17	41.18
I	4765780	SNV	A	C	7	16	43.75
I	4765793	SNV	C	A	7	16	43.75
I	4765802	SNV	G	T	3	14	21.43						WBsf898755
I	5024121	SNV	T	G	12	29	41.38
I	5149609	SNV	G	A	2	9	22.22
I	5149694	SNV	T	G	2	8	25
I	5149701	SNV	C	A	2	8	25
I	5149873	SNV	C	G	3	6	50
I	5153817	SNV	A	T	2	2	100
I	5153844	SNV	C	T	13	13	100
I	5153875	SNV	A	T	24	24	100
I	5153904	SNV	A	T	27	27	100
I	5153919	SNV	A	T	27	27	100	WBVar00153487	CB4856	A/T		TRUE	WBsf898289
I	5189087	SNV	A	C	5	16	31.25
I	5275603	SNV	T	G	2	4	50
I	5369395	SNV	T	C	2	4	50
I	5451256	SNV	G	A	7	7	100						WBsf897977
I	5459391	SNV	C	G	14	14	100
I	5621605	SNV	T	A	1	3	33.33
I	5621633	SNV	G	T	1	3	33.33
I	5746018	SNV	T	C	3	11	27.27
I	5829547	SNV	T	A	28	28	100
I	5975516	SNV	T	G	1	3	33.33
I	5977463	SNV	T	A	1	1	100
I	6052201	SNV	A	G	1	2	50
I	6057634	SNV	T	G	5	24	20.83
I	6139029	SNV	A	T	29	29	100						WBsf898932
I	6163278	SNV	T	C	19	19	100						WBsf899394
I	6163281	SNV	T	C	19	19	100
I	6163284	SNV	T	G	19	19	100
I	6163286	SNV	G	C	19	19	100
I	6232276	SNV	T	G	8	19	42.11
I	6232283	SNV	T	A	8	19	42.11
I	6232322	SNV	T	A	8	20	40
I	6235280	SNV	A	G	8	23	34.78
I	6235303	SNV	G	A	8	23	34.78
I	6235313	SNV	T	C	8	23	34.78
I	6235323	SNV	G	C	8	23	34.78
I	6235355	SNV	A	G	8	24	33.33
I	6235359	SNV	G	T	8	24	33.33
I	6235368	SNV	A	C	8	24	33.33
I	6235381	SNV	G	A	8	24	33.33
I	6235399	SNV	T	A	8	24	33.33
I	6235438	SNV	A	T	8	25	32
I	6259877	SNV	T	C	26	26	100
I	6773721	SNV	G	T	1	1	100
I	6773738	SNV	T	A	1	2	50
I	6773741	SNV	T	A	1	2	50
I	6773744	SNV	T	G	1	2	50
I	6773756	SNV	A	G	2	2	100
I	6773763	SNV	A	T	1	2	50
I	6773771	SNV	G	T	1	2	50
I	6773806	SNV	G	A	1	2	50
I	6773813	SNV	T	A	2	2	100
I	6773821	SNV	T	G	2	2	100
I	6773856	SNV	G	A	3	4	75
I	6932432	SNV	A	G	1	1	100
I	6946518	SNV	C	T	28	28	100
I	6988175	SNV	C	G	19	19	100
I	7004445	SNV	T	A	1	3	33.33
I	7336818	SNV	T	G	2	10	20
I	7336829	SNV	A	G	2	10	20
I	7336832	SNV	G	A	2	10	20
I	7336844	SNV	A	G	2	10	20
I	7336847	SNV	T	C	2	10	20
I	7719740	SNV	T	G	4	11	36.36
I	7740900	SNV	A	C	4	6	66.67
I	7740918	SNV	A	G	4	5	80
I	7740936	SNV	A	C	2	4	50
I	7740972	SNV	C	A	2	3	66.67
I	7740976	SNV	A	G	1	3	33.33
I	7741043	SNV	A	C	1	2	50
I	7741849	SNV	C	A	5	5	100
I	7741889	SNV	C	G	5	5	100
I	7742240	SNV	A	G	2	8	25
I	7780082	SNV	T	G	2	2	100
I	7780084	SNV	A	C	2	2	100	WBVar01339430	LSJ1	A/C		TRUE
I	7780090	SNV	A	G	2	2	100
I	7780100	SNV	G	C	2	2	100
I	7780131	SNV	C	T	2	2	100
I	7780136	SNV	T	G	2	2	100
I	7780173	SNV	T	A	1	1	100	WBVar00537651	CB4856	T/A		TRUE
I	7780178	SNV	G	T	1	1	100
I	7780186	SNV	G	A	1	1	100
I	7780200	SNV	G	T	1	1	100
I	7780212	SNV	A	C	1	1	100
I	7780220	SNV	C	A	1	1	100
I	7780227	SNV	T	C	1	1	100
I	7868709	SNV	T	A	4	9	44.44
I	7868724	SNV	C	A	3	8	37.5
I	7868744	SNV	A	T	4	8	50
I	7868759	SNV	A	C	4	8	50
I	7868779	SNV	T	A	3	7	42.86
I	7868787	SNV	A	T	3	7	42.86
I	7868808	SNV	T	A	3	7	42.86
I	7868814	SNV	A	T	4	7	57.14
I	7868822	SNV	T	A	5	7	71.43
I	7868829	SNV	C	A	3	7	42.86
I	7868843	SNV	A	T	4	7	57.14
I	7868862	SNV	T	G	3	5	60
I	7868873	SNV	G	T	3	5	60
I	7869000	SNV	T	A	1	1	100
I	7869035	SNV	C	T	1	1	100
I	7879501	SNV	A	G	27	27	100
I	8213812	SNV	T	A	14	15	93.33						WBsf899442
I	8420807	SNV	A	T	32	32	100
I	8420810	SNV	A	T	32	32	100
I	8420812	SNV	G	T	32	32	100
I	8513079	SNV	C	T	25	25	100
I	8651317	SNV	G	A	25	25	100
I	8664620	SNV	A	C	7	7	100						WBsf899078
I	9080931	SNV	A	G	5	13	38.46	WBVar01574034	CB4856, MY6	A/G		TRUE
I	9109982	SNV	T	A	40	40	100
I	9229344	SNV	G	C	35	35	100
I	9328492	SNV	G	A	1	1	100
I	9346323	SNV	T	G	1	3	33.33
I	9351636	SNV	T	G	10	34	29.41
I	9383165	SNV	G	T	7	10	70						WBsf898316
I	9384418	SNV	C	G	9	9	100
I	9384674	SNV	A	G	2	2	100
I	9384677	SNV	G	C	2	2	100
I	9384735	SNV	G	A	1	1	100
I	9384806	SNV	C	A	1	1	100
I	9545964	SNV	G	A	3	10	30
I	9606857	SNV	T	A	2	6	33.33
I	9606915	SNV	T	G	2	5	40
I	9636964	SNV	A	C	1	3	33.33
I	9816961	SNV	A	G	2	2	100
I	9822798	SNV	T	C	1	1	100
I	9822875	SNV	A	G	1	1	100
I	10036226	SNV	G	C	33	33	100
I	10101031	SNV	T	A	13	13	100
I	10130728	SNV	A	T	1	2	50
I	10130742	SNV	T	G	1	2	50
I	10130753	SNV	T	A	1	2	50
I	10130828	SNV	T	A	1	1	100
I	10130842	SNV	T	G	1	1	100
I	10130867	SNV	G	T	1	1	100
I	10133003	SNV	T	A	2	7	28.57
I	10133017	SNV	G	T	6	7	85.71
I	10137266	SNV	G	A	2	12	16.67
I	10137302	SNV	G	T	2	9	22.22
I	10137304	SNV	G	C	2	9	22.22
I	10137313	SNV	G	T	2	9	22.22
I	10137337	SNV	T	C	2	10	20
I	10137346	SNV	A	T	2	10	20
I	10137355	SNV	C	T	5	10	50
I	10137377	SNV	T	C	3	10	30
I	10188981	SNV	T	C	2	9	22.22
I	10188995	SNV	A	C	3	9	33.33
I	10188997	SNV	G	A	3	9	33.33
I	10189054	SNV	A	G	3	6	50
I	10189066	SNV	A	G	3	6	50
I	10218913	SNV	T	G	1	1	100
I	10218963	SNV	G	A	1	1	100
I	10218976	SNV	T	A	1	1	100
I	10218981	SNV	G	T	1	1	100
I	10219031	SNV	G	A	1	1	100
I	10219037	SNV	C	T	1	1	100
I	10219044	SNV	T	A	1	1	100
I	10219049	SNV	T	G	1	1	100
I	10219097	SNV	A	G	1	1	100
I	10219103	SNV	T	C	1	1	100
I	10219105	SNV	T	A	1	1	100
I	10219107	SNV	A	G	1	1	100
I	10219110	SNV	A	T	1	1	100
I	10266443	SNV	A	G	3	10	30
I	10266450	SNV	A	G	3	10	30
I	10266508	SNV	A	G	3	8	37.5
I	10266545	SNV	A	G	5	8	62.5
I	10266569	SNV	A	G	6	8	75
I	10266575	SNV	T	G	6	8	75
I	10266583	SNV	C	T	6	7	85.71
I	10266589	SNV	C	A	5	7	71.43
I	10266601	SNV	T	A	6	7	85.71
I	10266623	SNV	A	C	6	6	100
I	10266632	SNV	C	T	5	5	100
I	10266635	SNV	G	A	5	5	100
I	10266647	SNV	A	T	5	5	100
I	10266656	SNV	C	T	5	5	100
I	10266674	SNV	A	G	5	5	100
I	10266681	SNV	A	G	5	5	100
I	10266707	SNV	C	T	4	4	100
I	10266710	SNV	C	T	4	4	100
I	10276680	SNV	T	A	1	2	50
I	10276684	SNV	A	T	1	2	50
I	10276752	SNV	G	C	2	2	100
I	10276767	SNV	T	A	2	2	100
I	10276770	SNV	A	T	2	2	100
I	10276773	SNV	A	C	2	2	100
I	10276775	SNV	G	A	2	2	100
I	10276911	SNV	T	A	2	6	33.33
I	10276915	SNV	A	T	2	6	33.33
I	10276917	SNV	T	C	2	6	33.33
I	10331973	SNV	G	A	23	23	100
I	10414958	SNV	T	C	5	13	38.46
I	10414992	SNV	C	T	4	10	40
I	10415093	SNV	T	G	2	6	33.33
I	10415103	SNV	T	C	2	5	40
I	10415125	SNV	G	A	2	5	40
I	10415128	SNV	A	G	3	5	60
I	10415160	SNV	G	A	2	5	40
I	10415169	SNV	C	T	3	5	60
I	10415226	SNV	A	T	1	3	33.33
I	10417222	SNV	C	A	1	1	100
I	10417283	SNV	G	A	1	1	100
I	10417315	SNV	T	G	1	1	100
I	10417324	SNV	A	C	1	1	100
I	10417354	SNV	A	G	1	1	100
I	10417541	SNV	A	G	1	1	100
I	10417593	SNV	C	T	1	1	100
I	10417597	SNV	T	C	1	1	100
I	10417600	SNV	A	T	1	1	100
I	10417607	SNV	T	A	1	1	100
I	10417615	SNV	A	G	1	1	100
I	10417629	SNV	T	C	1	1	100
I	10417636	SNV	A	C	1	1	100
I	10417736	SNV	A	G	2	2	100
I	10417788	SNV	C	T	1	2	50
I	10417792	SNV	T	C	1	2	50
I	10417795	SNV	A	T	1	2	50
I	10417802	SNV	T	A	3	4	75
I	10417810	SNV	A	G	3	4	75
I	10417819	SNV	A	G	3	4	75
I	10417824	SNV	T	C	3	4	75
I	10417831	SNV	A	C	3	4	75
I	10417837	SNV	A	G	4	5	80
I	10417851	SNV	C	T	3	5	60
I	10462774	SNV	G	A	13	17	76.47
I	10462779	SNV	C	T	16	17	94.12
I	10462781	SNV	C	T	17	17	100
I	10462807	SNV	G	A	17	17	100
I	10462809	SNV	A	G	17	17	100
I	10496860	SNV	C	G	30	30	100
I	10604497	SNV	C	T	2	2	100
I	10604520	SNV	T	A	2	2	100
I	10787149	SNV	A	C	2	10	20
I	10787179	SNV	A	G	3	10	30
I	10787557	SNV	T	G	3	12	25
I	10851760	SNV	A	G	19	19	100
I	10851801	SNV	A	G	5	5	100
I	10851804	SNV	C	T	4	4	100
I	10851837	SNV	T	G	4	4	100
I	10851940	SNV	T	C	1	1	100
I	10851953	SNV	G	A	1	1	100
I	10851967	SNV	T	C	1	1	100
I	10852000	SNV	T	G	1	1	100
I	10924682	SNV	C	A	14	28	50
I	10930896	SNV	A	G	7	31	22.58
I	10946056	SNV	A	G	1	1	100
I	10957037	SNV	C	T	1	1	100
I	11057892	SNV	C	T	20	20	100
I	11087976	SNV	T	A	19	19	100
I	11133959	SNV	A	C	4	11	36.36	WBVar01663056	ED3049, ED3072, JU360, JU642, JU1088, JU1401, MY1	A/C	Intron	TRUE
I	11163397	SNV	A	T	1	1	100
I	11247327	SNV	T	A	2	5	40
I	11254322	SNV	A	G	3	10	30
I	11274667	SNV	T	C	1	5	20
I	11313760	SNV	T	G	2	3	66.67
I	11313776	SNV	C	A	2	3	66.67
I	11313794	SNV	T	A	1	3	33.33
I	11313804	SNV	T	G	1	3	33.33
I	11313808	SNV	C	A	2	3	66.67
I	11313840	SNV	A	C	2	3	66.67
I	11313857	SNV	A	C	2	3	66.67
I	11313882	SNV	C	T	2	2	100
I	11313940	SNV	C	T	1	1	100
I	11313953	SNV	A	C	1	1	100
I	11313968	SNV	C	A	1	1	100
I	11313983	SNV	G	A	1	1	100
I	11313985	SNV	A	C	1	1	100
I	11313996	SNV	T	G	1	1	100
I	11314000	SNV	C	A	1	1	100
I	11314004	SNV	C	A	1	1	100
I	11314015	SNV	G	A	1	1	100
I	11314019	SNV	A	G	1	1	100
I	11314047	SNV	G	A	1	1	100
I	11314073	SNV	A	T	1	1	100
I	11314097	SNV	C	A	1	1	100
I	11314114	SNV	C	A	1	1	100
I	11314561	SNV	G	A	1	1	100
I	11314594	SNV	A	G	1	1	100
I	11314598	SNV	G	A	1	1	100
I	11314639	SNV	G	C	1	1	100
I	11314822	SNV	A	C	1	1	100
I	11314853	SNV	G	T	1	1	100
I	11314870	SNV	A	C	1	1	100
I	11314886	SNV	T	G	1	1	100
I	11314898	SNV	G	T	1	1	100
I	11349014	SNV	G	C	3	12	25	WBVar01574075	CB4856	G/C		TRUE
I	11349033	SNV	G	C	3	12	25
I	11349063	SNV	G	A	3	9	33.33	WBVar01713127	JU1171, PX174	G/A		TRUE
I	11349066	SNV	A	G	3	9	33.33	WBVar01641146	ED3040, ED3057, ED3072, GXW1, JU258, JU263, JU300, JU360, JU397, JU642, JU775, JU1171, JU1401, KR314, MY6	A/G		TRUE
I	11349084	SNV	C	G	2	8	25
I	11349117	SNV	T	C	2	8	25
I	11349133	SNV	G	A	3	8	37.5	WBVar01713128	JU1171, MY2, MY14	G/A		TRUE
I	11349136	SNV	G	A	2	8	25
I	11349163	SNV	A	G	2	8	25
I	11349173	SNV	G	C	3	8	37.5
I	11349175	SNV	G	A	2	8	25
I	11349183	SNV	A	C	2	7	28.57
I	11349189	SNV	C	T	3	7	42.86
I	11349198	SNV	A	G	2	6	33.33
I	11349203	SNV	G	A	4	6	66.67	WBVar01713129	JU1171, PX174	G/A		TRUE
I	11349217	SNV	A	T	2	5	40
I	11349240	SNV	T	C	2	5	40
I	11349247	SNV	A	G	2	4	50
I	11349258	SNV	T	C	2	4	50
I	11349285	SNV	G	A	1	1	100
I	11349327	SNV	T	C	1	1	100
I	11349373	SNV	A	G	1	1	100
I	11349393	SNV	A	C	1	1	100
I	11349399	SNV	C	T	1	1	100
I	11349427	SNV	A	T	1	1	100
I	11349450	SNV	T	C	1	1	100
I	11349457	SNV	A	G	1	1	100
I	11350304	SNV	G	A	1	1	100
I	11350344	SNV	G	C	1	1	100
I	11350358	SNV	A	G	1	1	100
I	11350361	SNV	G	A	1	1	100
I	11350379	SNV	G	C	1	1	100
I	11350397	SNV	A	C	1	1	100
I	11350414	SNV	G	C	1	1	100
I	11350428	SNV	A	G	1	1	100
I	11350580	SNV	A	G	4	5	80
I	11355097	SNV	C	T	2	9	22.22	WBVar01284721	AB3, CB4856, ED3021, ED3040, ED3049, ED3057, ED3072, GXW1, JU258, JU263, JU300, JU322, JU360, JU397, JU642, JU775, JU1088, JU1171, JU1401, KR314, MY1, MY2, MY6, MY14, MY16, PX174	C/T		TRUE
I	11355173	SNV	A	T	2	9	22.22
I	11368902	SNV	G	A	5	6	83.33	WBVar00157142	CB4856	G/A	Intron	TRUE
I	11384367	SNV	A	T	1	2	50
I	11386172	SNV	G	A	2	6	33.33
I	11386207	SNV	G	A	3	8	37.5
I	11386217	SNV	T	A	3	8	37.5
I	11386232	SNV	A	G	3	8	37.5
I	11386237	SNV	C	T	3	8	37.5
I	11386246	SNV	T	G	3	9	33.33
I	11386248	SNV	T	G	3	9	33.33
I	11398890	SNV	C	T	1	1	100
I	11398901	SNV	C	T	1	1	100
I	11398925	SNV	A	G	1	1	100
I	11398933	SNV	C	A	1	1	100
I	11399035	SNV	G	T	1	1	100
I	11399046	SNV	T	A	1	1	100
I	11399048	SNV	T	C	1	1	100
I	11399050	SNV	A	G	1	1	100
I	11399075	SNV	A	G	1	1	100
I	11480399	SNV	A	G	2	3	66.67
I	11480418	SNV	G	T	1	3	33.33
I	11480807	SNV	A	G	2	4	50
I	11577023	SNV	T	G	2	5	40
I	11616155	SNV	A	G	1	2	50
I	11655780	SNV	C	T	11	12	91.67
I	11655882	SNV	C	T	1	2	50
I	11655888	SNV	C	T	1	1	100
I	11655903	SNV	G	A	1	1	100
I	11655918	SNV	C	T	1	1	100
I	11655924	SNV	C	T	1	1	100
I	11655939	SNV	G	A	1	1	100
I	11657713	SNV	G	A	1	1	100
I	11657718	SNV	T	C	1	1	100
I	11657770	SNV	T	C	3	3	100
I	11713518	SNV	C	T	19	21	90.48	WBVar00157646	CB4856	C/T		TRUE	WBsf897937
I	11713550	SNV	A	C	19	21	90.48	WBVar01349802	CB4856	A/C		TRUE
I	11713560	SNV	C	T	17	19	89.47
I	11713618	SNV	G	C	3	4	75
I	11713634	SNV	C	T	2	3	66.67
I	11713649	SNV	A	G	2	3	66.67
I	11713657	SNV	T	C	2	3	66.67
I	11713664	SNV	C	A	2	3	66.67
I	11713677	SNV	G	C	1	3	33.33
I	11713680	SNV	A	C	1	3	33.33
I	11713683	SNV	T	C	2	3	66.67
I	11713686	SNV	T	A	2	3	66.67
I	11713688	SNV	C	T	2	3	66.67
I	11713690	SNV	G	A	2	3	66.67
I	11713693	SNV	T	A	2	3	66.67
I	11713706	SNV	A	G	2	3	66.67
I	11713711	SNV	A	T	2	3	66.67
I	11713713	SNV	T	A	2	3	66.67
I	11713839	SNV	T	C	7	17	41.18
I	11713841	SNV	C	G	7	17	41.18
I	11713873	SNV	G	A	7	17	41.18
I	11713876	SNV	C	A	7	17	41.18
I	11713886	SNV	T	C	7	18	38.89
I	11713903	SNV	A	T	8	18	44.44
I	11808061	SNV	G	T	15	15	100
I	11975965	SNV	A	T	14	14	100						WBsf898517
I	11975971	SNV	C	A	14	14	100						WBsf899417
I	12042548	SNV	G	C	22	22	100
I	12067089	SNV	A	C	4	13	30.77	WBVar01532387	AB3, CB4856, ED3021, MY16	A/C	Intron	TRUE
I	12093579	SNV	A	G	4	19	21.05
I	12093595	SNV	A	T	4	19	21.05
I	12093601	SNV	A	G	3	18	16.67
I	12093606	SNV	A	T	3	18	16.67
I	12093612	SNV	A	G	3	18	16.67
I	12093628	SNV	T	A	3	17	17.65
I	12093703	SNV	C	A	3	15	20
I	12093711	SNV	G	A	3	15	20
I	12093712	SNV	C	A	3	15	20
I	12093716	SNV	T	A	4	15	26.67
I	12093721	SNV	T	C	3	15	20
I	12093722	SNV	G	A	3	15	20
I	12093745	SNV	A	C	4	15	26.67
I	12093767	SNV	G	A	5	16	31.25
I	12093778	SNV	G	A	3	16	18.75
I	12093783	SNV	A	T	2	17	11.76
I	12093789	SNV	G	A	3	17	17.65
I	12093800	SNV	A	G	4	17	23.53
I	12093811	SNV	G	A	3	16	18.75
I	12093849	SNV	A	C	5	16	31.25
I	12093851	SNV	G	T	5	16	31.25
I	12093861	SNV	A	T	4	16	25
I	12093889	SNV	G	A	7	16	43.75
I	12093915	SNV	T	A	7	17	41.18
I	12093933	SNV	A	G	3	15	20
I	12093936	SNV	A	C	3	15	20
I	12093943	SNV	C	T	3	15	20
I	12093949	SNV	T	A	3	16	18.75
I	12093977	SNV	A	G	13	16	81.25
I	12093988	SNV	G	A	4	16	25
I	12093993	SNV	T	A	5	16	31.25
I	12094004	SNV	T	A	3	16	18.75
I	12094077	SNV	A	C	3	16	18.75
I	12129978	SNV	T	C	5	5	100
I	12144168	SNV	A	G	7	18	38.89
I	12261229	SNV	T	A	22	29	75.86
I	12262505	SNV	A	G	18	19	94.74
I	12262987	SNV	T	A	16	34	47.06
I	12263013	SNV	A	G	16	34	47.06
I	12263070	SNV	T	A	16	34	47.06
I	12263194	SNV	T	C	16	33	48.48
I	12263204	SNV	T	A	17	34	50	WBVar01664080	ED3049	T/A		TRUE
I	12263262	SNV	A	T	17	34	50
I	12263332	SNV	C	A	17	34	50
I	12263620	SNV	T	C	17	33	51.52
I	12264952	SNV	T	C	11	30	36.67	WBVar01287062	CB4856, ED3040, ED3049, ED3054, ED3057, ED3072, GXW1, JU258, JU263, JU300, JU360, JU397, JU642, JU1088, JU1171, JU1400, JU1401, KR314, MY1, MY2, MY6, MY14	T/C	Intron	TRUE
I	12265150	SNV	C	G	9	30	30
I	12265164	SNV	C	T	8	29	27.59
I	12265166	SNV	A	C	8	29	27.59
I	12265190	SNV	A	G	8	29	27.59
I	12270571	SNV	A	T	21	23	91.3
I	12271847	SNV	G	A	25	28	89.29
I	12278946	SNV	C	T	15	36	41.67	WBVar01287101	ED3040, ED3049, ED3057, ED3072, GXW1, JU258, JU263, JU300, JU360, JU397, JU642, JU1088, JU1400, JU1401, KR314, MY1, MY6	C/T		TRUE
I	12278970	SNV	G	T	15	36	41.67
I	12278972	SNV	A	G	15	36	41.67
I	12278983	SNV	C	G	15	36	41.67
I	12279182	SNV	G	A	16	36	44.44
I	12280514	SNV	G	A	15	33	45.45
I	12280802	SNV	T	G	14	33	42.42	WBVar01713958	JU1171	T/G		TRUE
I	12280872	SNV	A	T	14	32	43.75
I	12280930	SNV	T	A	12	31	38.71	WBVar01574305	CB4856, JU1171, MY2, MY14	T/A		TRUE
I	12280940	SNV	G	A	13	31	41.94
I	12281065	SNV	T	A	12	33	36.36	WBVar01287103	ED3054, JU258	T/A		TRUE
I	12281110	SNV	C	T	12	33	36.36	WBVar01287106	ED3040, ED3054, ED3057, ED3072, GXW1, JU258, JU263, JU300, JU360, JU397, JU642, JU1088, JU1400, JU1401, KR314, MY1, MY6	C/T		TRUE
I	12281136	SNV	T	A	12	33	36.36	WBVar01287107	ED3040, ED3054, ED3057, ED3072, GXW1, JU258, JU263, JU300, JU360, JU397, JU642, JU1088, JU1400, JU1401, KR314, MY1, MY6	T/A		TRUE
I	12285703	SNV	A	G	2	7	28.57
I	12467558	SNV	T	C	1	1	100
I	12467655	SNV	A	T	1	1	100
I	12470848	SNV	G	A	3	13	23.08
I	12479748	SNV	G	A	1	1	100
I	12608294	SNV	T	C	40	40	100
I	12633551	SNV	T	A	1	1	100
I	12634176	SNV	T	A	1	1	100
I	12635085	SNV	A	G	2	4	50
I	12635087	SNV	A	G	2	4	50
I	12676439	SNV	G	T	2	2	100
I	12847677	SNV	A	G	3	16	18.75
I	12871741	SNV	T	C	13	13	100						WBsf898167
I	12871744	SNV	T	C	13	13	100	WBVar00267502	CB4856	T/C		TRUE	WBsf898732
I	12889929	SNV	G	T	25	25	100
I	12899185	SNV	G	T	3	15	20
I	12910885	SNV	C	T	22	22	100
I	12912111	SNV	A	T	1	4	25
I	12912114	SNV	A	T	1	4	25
I	12912172	SNV	A	G	2	4	50
I	13016451	SNV	C	T	1	2	50
I	13016491	SNV	T	C	2	2	100
I	13016518	SNV	G	A	2	2	100
I	13016525	SNV	G	A	2	2	100
I	13016541	SNV	C	T	1	2	50
I	13016547	SNV	G	T	2	2	100
I	13016554	SNV	A	G	2	2	100
I	13018793	SNV	G	T	1	1	100
I	13018796	SNV	G	A	1	1	100
I	13018815	SNV	A	T	1	1	100
I	13018836	SNV	T	G	1	1	100
I	13018843	SNV	G	A	1	1	100
I	13018855	SNV	C	G	1	2	50
I	13018866	SNV	T	C	2	2	100
I	13018895	SNV	T	G	1	2	50
I	13018934	SNV	T	C	2	3	66.67
I	13018974	SNV	C	T	3	4	75
I	13019011	SNV	T	A	7	7	100	WBVar01500568	AB1	T/A	Intron	TRUE
I	13118120	SNV	T	C	26	26	100						WBsf898093
I	13146798	SNV	T	A	5	9	55.56
I	13149282	SNV	C	G	2	4	50	WBVar01501338	AB1	C/T		FALSE
I	13152002	SNV	A	T	4	16	25
I	13230613	SNV	T	A	4	7	57.14
I	13230615	SNV	G	T	4	7	57.14
I	13230619	SNV	A	T	4	7	57.14
I	13230625	SNV	A	T	4	7	57.14
I	13230661	SNV	T	G	4	7	57.14	WBVar01665008	ED3049, JU775, JU1400	T/G		TRUE
I	13231521	SNV	G	A	1	1	100
I	13351819	SNV	C	T	3	3	100
I	13415065	SNV	G	A	1	3	33.33	WBVar01890584	KR314	G/A		TRUE
I	13552256	SNV	G	C	2	3	66.67
I	13552319	SNV	T	C	1	2	50
I	13552325	SNV	G	A	1	2	50
I	13552392	SNV	G	T	1	1	100
I	13552395	SNV	T	A	1	1	100
I	13552398	SNV	T	C	1	1	100
I	13584220	SNV	A	C	16	16	100
I	13610137	SNV	C	T	2	4	50
I	13610198	SNV	A	T	1	1	100
I	13610201	SNV	C	T	1	1	100
I	13610214	SNV	T	A	1	1	100
I	13660837	SNV	G	C	1	3	33.33
I	13711306	SNV	T	A	1	3	33.33
I	13711313	SNV	A	C	1	3	33.33
I	13711320	SNV	A	T	1	3	33.33
I	13736235	SNV	T	A	4	5	80
I	13826148	SNV	G	A	6	10	60
I	13839765	SNV	T	G	5	21	23.81
I	13858610	SNV	A	T	2	3	66.67
I	13878142	SNV	A	T	3	3	100
I	13878147	SNV	A	T	3	3	100
I	13894583	SNV	T	A	2	5	40
I	13919120	SNV	T	A	1	2	50
I	13988844	SNV	C	T	3	4	75
I	13988893	SNV	T	C	3	4	75
I	13988913	SNV	C	T	3	4	75
I	13988938	SNV	A	G	3	4	75
I	13989005	SNV	A	C	3	4	75
I	13998485	SNV	T	A	2	12	16.67	WBVar01502209	AB1, CB4854, CB4856, JU1171, KR314, MY2, MY14	T/A		TRUE
I	14002307	SNV	G	A	2	8	25
I	14002315	SNV	T	G	4	5	80
I	14002323	SNV	T	G	4	5	80
I	14002327	SNV	T	A	3	5	60
I	14002330	SNV	A	G	4	5	80
I	14002335	SNV	T	A	3	5	60
I	14002338	SNV	A	G	5	5	100
I	14002343	SNV	T	A	4	5	80
I	14002351	SNV	T	A	4	5	80
I	14002359	SNV	T	A	5	5	100
I	14002363	SNV	G	A	5	6	83.33
I	14002386	SNV	A	G	17	17	100
I	14002403	SNV	T	G	17	17	100	WBVar00161514	CB4856	T/G		TRUE	WBsf898911
I	14005396	SNV	T	A	7	19	36.84
I	14005404	SNV	T	A	5	17	29.41
I	14005410	SNV	C	A	4	16	25
I	14005412	SNV	T	C	4	16	25
I	14024644	SNV	T	C	1	2	50
I	14024653	SNV	C	T	1	2	50
I	14024666	SNV	C	G	1	2	50
I	14083393	SNV	A	C	15	17	88.24
I	14083407	SNV	T	C	4	17	23.53
I	14111655	SNV	T	C	3	15	20
I	14111673	SNV	A	T	3	15	20
I	14202066	SNV	G	A	2	9	22.22
I	14230418	SNV	C	T	1	1	100
I	14304220	SNV	T	A	1	1	100
I	14304225	SNV	T	G	1	1	100
I	14304228	SNV	C	T	1	1	100
I	14304279	SNV	T	A	1	2	50
I	14313143	SNV	T	C	1	2	50
I	14314267	SNV	C	T	9	9	100
I	14326097	SNV	C	T	1	1	100						WBsf898245
I	14333979	SNV	A	T	2	12	16.67
I	14333987	SNV	G	T	2	12	16.67
I	14333991	SNV	C	G	2	12	16.67
I	14333999	SNV	C	T	2	12	16.67
I	14334005	SNV	C	T	2	12	16.67
I	14334008	SNV	A	T	2	12	16.67
I	14351001	SNV	G	A	1	1	100
I	14351063	SNV	G	T	1	1	100
I	14351125	SNV	A	T	1	1	100
I	14351128	SNV	C	A	1	1	100
I	14351241	SNV	T	G	1	1	100
I	14351253	SNV	G	A	1	1	100
I	14354278	SNV	T	G	1	1	100
I	14354306	SNV	T	C	1	1	100
I	14354312	SNV	A	T	1	1	100
I	14354364	SNV	A	T	1	1	100
I	14354392	SNV	T	C	1	1	100	WBVar01356200	CB4856	T/C	Intron	TRUE
I	14354426	SNV	T	G	1	1	100
I	14354429	SNV	A	T	1	1	100
I	14354432	SNV	C	T	1	1	100
I	14354885	SNV	C	A	1	1	100
I	14363836	SNV	A	T	13	13	100						WBsf899359
I	14363846	SNV	T	C	13	13	100						WBsf898637
I	14364007	SNV	G	C	3	11	27.27
I	14393069	SNV	G	C	1	3	33.33
I	14417201	SNV	G	A	3	10	30
I	14431059	SNV	C	A	11	11	100	WBVar00162044	CB4856	C/A	Intron	TRUE	WBsf899211
I	14454613	SNV	T	A	1	1	100
I	14553409	SNV	A	C	2	10	20
I	14567980	SNV	A	G	1	1	100
I	14567982	SNV	T	C	1	1	100
I	14567990	SNV	C	T	1	1	100
I	14567997	SNV	T	G	1	1	100
I	14568014	SNV	T	C	1	1	100
I	14568077	SNV	A	G	1	1	100	WBVar01691856	ED3057, JU258, JU1171, MY6	A/G	Intron	TRUE
I	14568109	SNV	A	C	1	1	100
I	14568160	SNV	A	T	1	1	100
I	14568163	SNV	A	G	1	1	100
I	14568170	SNV	T	A	1	1	100
I	14568182	SNV	A	G	1	1	100
I	14568192	SNV	A	G	1	1	100
I	14574078	SNV	A	G	12	12	100
I	14605369	SNV	A	G	2	3	66.67
I	14610370	SNV	C	T	14	15	93.33
I	14610399	SNV	G	C	15	16	93.75
I	14610409	SNV	G	A	15	16	93.75
I	14610411	SNV	C	T	15	16	93.75
I	14610418	SNV	A	G	15	16	93.75
I	14610420	SNV	T	C	15	16	93.75
I	14610459	SNV	A	G	15	16	93.75
I	14618122	SNV	G	T	2	3	66.67
I	14618128	SNV	T	G	2	3	66.67
I	14618157	SNV	A	T	1	3	33.33
I	14618202	SNV	A	G	2	3	66.67
I	14618241	SNV	A	G	1	3	33.33
I	14618243	SNV	A	T	1	3	33.33
I	14618244	SNV	T	A	1	3	33.33
I	14618260	SNV	G	A	2	3	66.67
I	14618280	SNV	T	A	1	3	33.33
I	14618294	SNV	G	C	1	3	33.33
I	14618303	SNV	G	A	1	3	33.33
I	14618372	SNV	T	G	8	14	57.14	WBVar01502634	AB1, CB4854, ED3040, ED3057, ED3072, JU258, JU642, JU775, JU1400, JU1652, KR314, MY6	T/G		TRUE
I	14639721	SNV	T	G	2	6	33.33
I	14639788	SNV	T	A	2	6	33.33
I	14639794	SNV	C	T	2	6	33.33
I	14639806	SNV	T	A	2	6	33.33
I	14639811	SNV	A	T	2	6	33.33
I	14639852	SNV	G	A	2	6	33.33
I	14639879	SNV	T	G	2	6	33.33
I	14639885	SNV	G	T	2	6	33.33
I	14639887	SNV	C	T	2	6	33.33
I	14639934	SNV	T	C	2	5	40
I	14639940	SNV	G	A	2	4	50
I	14639953	SNV	A	G	2	4	50
I	14639958	SNV	A	G	2	4	50
I	14639960	SNV	A	G	2	4	50
I	14639966	SNV	A	G	2	4	50
I	14639973	SNV	A	G	2	4	50
I	14639981	SNV	A	G	2	4	50
I	14639983	SNV	C	T	2	4	50
I	14639994	SNV	T	G	2	4	50
I	14640015	SNV	T	C	2	4	50
I	14640024	SNV	G	C	2	4	50
I	14640031	SNV	C	T	2	4	50
I	14640038	SNV	A	G	2	4	50
I	14640074	SNV	C	T	2	4	50
I	14640082	SNV	G	C	2	4	50
I	14640099	SNV	T	G	2	4	50
I	14640374	SNV	T	C	1	1	100	WBVar01429228	AB1, CB4854, ED3040, ED3054, ED3057, ED3072, JU397, JU775, JU1171, JU1400, JU1652, KR314, MY2, MY6, MY14	T/C	Intron	TRUE
I	14654649	SNV	T	A	2	2	100	WBVar01898187	MY14	T/A	Intron	TRUE
I	14654651	SNV	C	T	2	2	100	WBVar01898188	MY14	C/T	Intron	TRUE
I	14654668	SNV	T	C	2	2	100
I	14654717	SNV	A	T	2	2	100
I	14654720	SNV	A	G	2	2	100
I	14654726	SNV	G	A	2	2	100
I	14654811	SNV	A	T	1	1	100
I	14655118	SNV	A	T	1	1	100
I	14655181	SNV	A	G	1	1	100
I	14655209	SNV	C	T	1	1	100
I	14655212	SNV	A	T	1	1	100
I	14655237	SNV	T	G	1	1	100	WBVar01557673	CB4854, CB4856, ED3040, ED3057, KR314	T/G	Intron	TRUE
I	14668351	SNV	T	G	4	19	21.05
I	14673179	SNV	T	A	3	22	13.64	WBVar01641475	ED3040, ED3057, ED3072, JU1652	T/A	Intron	TRUE
I	14686179	SNV	C	A	4	4	100
I	14687125	SNV	C	T	1	2	50
I	14687204	SNV	T	C	2	5	40
I	14687229	SNV	G	A	2	5	40
I	14687244	SNV	C	T	2	7	28.57
I	14885618	SNV	C	T	2	3	66.67
I	14885692	SNV	G	A	2	3	66.67
I	14885700	SNV	C	A	2	3	66.67
I	14891094	SNV	A	G	6	6	100
I	14891099	SNV	C	T	5	6	83.33
I	14891132	SNV	G	A	2	7	28.57
I	14891165	SNV	A	G	7	7	100
I	14891173	SNV	G	A	5	7	71.43
I	14891181	SNV	C	A	5	7	71.43
I	14891197	SNV	C	T	2	7	28.57
I	14891458	SNV	G	A	4	19	21.05	WBVar01557768, WBVar01557768	CB4854, ED3040, ED3057, ED3072, JU258, JU642, JU775, JU1652, MY6, CB4854, ED3040, ED3057, ED3072, JU258, JU642, JU775, JU1652, MY6	G/A, G/A	Missense, Missense	TRUE
I	14894127	SNV	A	C	7	29	24.14
I	15059903	SNV	C	T	10	17	58.82
I	15067484	SNV	G	C	124	499	24.85
I	15068010	SNV	A	G	449	449	100	WBVar00244487	CB4856	A/G		TRUE
II	102603	SNV	G	T	38	38	100
II	142314	SNV	A	T	2	2	100
II	145452	SNV	T	A	1	1	100
II	225701	SNV	C	G	1	5	20
II	228262	SNV	C	T	4	11	36.36	WBVar01291187	ED3052, JU258, JU642, JU1088	C/T	Intron	TRUE
II	228960	SNV	T	C	4	11	36.36
II	238778	SNV	T	C	1	2	50
II	238849	SNV	C	G	1	2	50
II	434833	SNV	G	A	2	3	66.67
II	434843	SNV	A	T	2	3	66.67
II	452767	SNV	C	G	2	5	40	WBVar01291763	JU258, JU642	C/G	Intron	TRUE
II	586472	SNV	T	A	4	16	25
II	586474	SNV	A	T	4	16	25
II	586487	SNV	A	G	5	16	31.25
II	586494	SNV	A	C	7	16	43.75	WBVar01623161	ED3021	A/C		TRUE
II	586500	SNV	A	G	7	16	43.75
II	586518	SNV	G	A	4	16	25
II	586527	SNV	C	A	6	16	37.5
II	586536	SNV	T	A	5	16	31.25	WBVar01623162	ED3021, MY6	T/A		TRUE
II	586538	SNV	A	T	5	16	31.25	WBVar01623163	ED3021, MY6	A/T		TRUE
II	586554	SNV	A	G	7	15	46.67
II	586591	SNV	A	C	6	14	42.86
II	586600	SNV	T	A	4	14	28.57
II	586602	SNV	A	T	4	14	28.57
II	586679	SNV	A	G	3	6	50
II	586710	SNV	G	A	3	5	60
II	586728	SNV	T	A	3	4	75
II	586730	SNV	A	T	3	4	75
II	586740	SNV	C	T	3	4	75
II	586743	SNV	G	A	3	4	75
II	586792	SNV	T	A	2	3	66.67
II	586794	SNV	A	T	2	3	66.67
II	587063	SNV	A	G	1	1	100
II	642752	SNV	A	G	3	17	17.65	WBVar01682271	ED3052, JU1088	A/T	Intron	FALSE
II	693691	SNV	T	A	2	4	50
II	693850	SNV	G	A	1	3	33.33
II	693857	SNV	T	A	1	3	33.33
II	693869	SNV	C	T	1	3	33.33
II	693966	SNV	G	A	1	1	100
II	693973	SNV	T	A	1	1	100
II	693980	SNV	T	A	1	1	100
II	693990	SNV	C	T	1	1	100
II	729049	SNV	A	T	3	6	50
II	729058	SNV	G	C	3	6	50
II	729068	SNV	G	A	3	7	42.86
II	729101	SNV	G	T	3	8	37.5
II	777122	SNV	G	A	25	25	100
II	777525	SNV	G	C	1	3	33.33
II	778520	SNV	A	T	1	2	50
II	778533	SNV	A	G	1	2	50
II	778555	SNV	C	G	1	3	33.33
II	778558	SNV	G	A	2	3	66.67	WBVar01358673	CB4856	G/A		TRUE
II	778578	SNV	T	A	1	3	33.33
II	778713	SNV	A	T	8	9	88.89
II	778740	SNV	G	A	14	15	93.33
II	778742	SNV	T	A	13	15	86.67
II	778779	SNV	A	G	14	16	87.5
II	778800	SNV	A	T	14	17	82.35
II	778803	SNV	A	T	14	17	82.35
II	778818	SNV	A	C	14	17	82.35
II	778829	SNV	T	A	14	17	82.35
II	778832	SNV	G	C	14	17	82.35
II	778834	SNV	T	C	14	17	82.35
II	778838	SNV	G	A	14	17	82.35
II	778840	SNV	G	A	14	17	82.35
II	778848	SNV	T	A	14	17	82.35
II	778861	SNV	G	A	14	17	82.35
II	778869	SNV	T	C	14	17	82.35
II	778877	SNV	A	T	14	17	82.35
II	778886	SNV	A	G	13	17	76.47
II	778904	SNV	G	A	6	17	35.29
II	778944	SNV	A	T	4	17	23.53
II	863832	SNV	C	T	2	2	100
II	863842	SNV	C	A	2	2	100
II	863859	SNV	A	T	2	2	100
II	863863	SNV	A	T	2	2	100
II	863868	SNV	T	G	2	2	100
II	863873	SNV	G	A	2	2	100
II	863875	SNV	A	G	2	2	100
II	863918	SNV	C	T	2	2	100	WBVar01908108, WBVar01908108	MY2, MY2	C/T, C/T	Missense, Missense	TRUE
II	865815	SNV	C	T	1	1	100
II	865864	SNV	A	C	2	3	66.67
II	865921	SNV	T	C	4	6	66.67
II	865960	SNV	C	G	8	8	100
II	865993	SNV	C	T	5	8	62.5
II	866032	SNV	C	G	2	9	22.22	WBVar01574639, WBVar01574639	CB4856, JU1171, MY2, MY14, MY16, CB4856, JU1171, MY2, MY14, MY16	C/G, C/G	Missense, Missense	TRUE
II	1014015	SNV	T	G	4	11	36.36
II	1033911	SNV	G	A	3	10	30
II	1033956	SNV	G	T	2	10	20
II	1034616	SNV	A	T	1	3	33.33
II	1034646	SNV	T	A	1	2	50
II	1034661	SNV	T	A	1	2	50
II	1039040	SNV	C	T	1	1	100
II	1039047	SNV	C	G	1	1	100
II	1039059	SNV	A	G	1	1	100
II	1039062	SNV	C	T	1	1	100
II	1039073	SNV	A	G	1	1	100
II	1039078	SNV	T	A	1	1	100
II	1039093	SNV	T	G	1	4	25
II	1039123	SNV	A	T	2	5	40
II	1039148	SNV	C	G	3	5	60
II	1039153	SNV	A	T	2	5	40
II	1039178	SNV	A	G	3	5	60
II	1039183	SNV	T	A	2	5	40
II	1039243	SNV	A	T	3	10	30
II	1095696	SNV	T	C	2	4	50
II	1095703	SNV	T	C	2	4	50
II	1095707	SNV	G	A	2	4	50
II	1095714	SNV	T	A	2	3	66.67
II	1095717	SNV	A	T	2	3	66.67
II	1095727	SNV	C	T	1	2	50
II	1134784	SNV	A	C	2	2	100
II	1138102	SNV	A	G	3	17	17.65	WBVar01293953	JU258	A/G	Intron	TRUE
II	1138119	SNV	T	C	3	17	17.65
II	1154299	SNV	G	T	4	20	20
II	1161726	SNV	T	A	1	1	100
II	1251313	SNV	T	C	2	8	25
II	1304150	SNV	C	T	3	7	42.86
II	1304164	SNV	T	C	2	7	28.57
II	1304176	SNV	T	A	2	7	28.57
II	1304212	SNV	C	T	5	11	45.45
II	1304274	SNV	T	C	3	13	23.08
II	1304283	SNV	A	G	3	13	23.08
II	1304301	SNV	T	A	2	13	15.38
II	1304331	SNV	T	G	9	14	64.29
II	1304337	SNV	T	C	5	15	33.33
II	1304420	SNV	G	A	3	17	17.65
II	1323184	SNV	T	G	1	1	100
II	1325636	SNV	T	C	2	6	33.33
II	1325641	SNV	A	C	4	6	66.67
II	1364493	SNV	G	C	1	2	50
II	1417409	SNV	A	G	1	1	100
II	1419460	SNV	A	T	1	2	50
II	1419548	SNV	T	G	2	4	50
II	1419550	SNV	A	T	2	4	50
II	1424415	SNV	T	G	1	2	50
II	1424640	SNV	T	C	2	4	50
II	1424647	SNV	C	G	2	4	50
II	1424651	SNV	C	T	2	4	50
II	1424653	SNV	G	C	2	4	50
II	1424656	SNV	C	T	2	4	50
II	1450553	SNV	A	G	1	1	100	WBVar01762808	JU1400, JU1652	A/G		TRUE
II	1450637	SNV	A	G	1	1	100
II	1450693	SNV	A	G	1	1	100	WBVar01682872	ED3052, JU322, JU1088, JU1400, JU1652	A/G		TRUE
II	1450695	SNV	A	G	1	1	100
II	1450701	SNV	T	C	1	1	100	WBVar01762809	JU1400	T/C		TRUE
II	1450707	SNV	G	A	1	1	100
II	1450740	SNV	A	G	1	1	100
II	1450761	SNV	G	A	1	1	100
II	1450763	SNV	G	T	1	1	100
II	1450769	SNV	T	C	1	1	100
II	1458683	SNV	T	C	1	1	100
II	1458716	SNV	C	T	1	1	100
II	1458722	SNV	A	G	1	1	100
II	1458728	SNV	T	C	1	1	100
II	1458730	SNV	T	C	1	1	100
II	1459856	SNV	G	A	3	6	50
II	1514804	SNV	T	G	1	1	100
II	1514807	SNV	A	G	1	1	100
II	1514834	SNV	C	G	1	1	100
II	1514841	SNV	G	A	1	1	100
II	1605141	SNV	G	A	20	44	45.45
II	1605144	SNV	T	G	18	43	41.86
II	1605151	SNV	T	G	19	43	44.19
II	1605158	SNV	T	G	19	43	44.19
II	1605161	SNV	G	T	21	43	48.84
II	1605163	SNV	G	A	18	43	41.86
II	1605165	SNV	T	G	20	43	46.51
II	1605170	SNV	G	A	19	43	44.19
II	1605193	SNV	T	G	20	41	48.78
II	1605200	SNV	T	G	21	41	51.22
II	1605203	SNV	C	T	8	40	20
II	1605207	SNV	T	A	19	40	47.5
II	1605217	SNV	C	T	29	40	72.5
II	1605223	SNV	C	A	19	40	47.5
II	1605228	SNV	T	A	19	40	47.5
II	1605231	SNV	C	T	30	40	75
II	1605233	SNV	G	A	19	40	47.5
II	1605237	SNV	C	T	19	40	47.5
II	1605239	SNV	A	G	19	40	47.5
II	1632201	SNV	G	A	4	4	100
II	1632204	SNV	G	T	4	4	100
II	1632207	SNV	T	C	4	4	100
II	1632348	SNV	A	G	3	3	100
II	1632400	SNV	T	C	3	3	100
II	1632414	SNV	C	T	3	3	100
II	1632417	SNV	C	T	3	3	100
II	1632419	SNV	T	C	3	3	100
II	1632460	SNV	C	T	3	3	100
II	1632470	SNV	A	T	3	3	100
II	1632478	SNV	A	C	3	3	100
II	1632489	SNV	G	C	3	3	100
II	1632491	SNV	A	G	3	3	100
II	1632523	SNV	C	T	3	3	100
II	1632530	SNV	G	A	3	3	100
II	1632532	SNV	T	A	3	3	100
II	1632558	SNV	T	A	3	3	100
II	1632570	SNV	G	A	3	3	100
II	1632583	SNV	G	A	3	3	100
II	1632586	SNV	T	A	3	3	100
II	1632598	SNV	A	T	3	3	100
II	1633311	SNV	T	C	1	1	100
II	1633526	SNV	A	T	3	4	75
II	1633538	SNV	T	A	3	4	75
II	1633549	SNV	T	C	3	4	75
II	1633561	SNV	T	A	3	4	75
II	1633587	SNV	T	A	3	4	75
II	1633589	SNV	T	C	3	4	75	WBVar01716919	JU1171, MY2, MY14, MY16	T/C		TRUE
II	1633596	SNV	A	G	3	4	75
II	1633627	SNV	C	T	3	4	75
II	1633629	SNV	G	C	3	4	75
II	1633646	SNV	C	T	3	4	75
II	1633655	SNV	A	T	3	4	75
II	1633657	SNV	A	C	3	4	75
II	1633665	SNV	A	G	3	4	75
II	1633680	SNV	C	G	3	4	75
II	1633696	SNV	G	A	3	4	75
II	1633698	SNV	A	G	3	4	75
II	1633701	SNV	A	G	3	4	75
II	1633717	SNV	G	A	3	4	75
II	1633769	SNV	C	T	3	4	75
II	1633910	SNV	G	A	4	5	80
II	1633913	SNV	A	C	4	5	80
II	1633916	SNV	T	C	4	5	80
II	1773632	SNV	T	A	1	3	33.33
II	1793021	SNV	G	T	5	8	62.5
II	1793292	SNV	T	G	1	2	50
II	1796931	SNV	G	C	1	2	50
II	1796984	SNV	A	T	1	3	33.33
II	1804446	SNV	C	A	3	11	27.27
II	1804530	SNV	G	A	3	8	37.5
II	1804981	SNV	T	A	3	3	100						WBsf899323
II	1812790	SNV	C	T	1	1	100
II	1815022	SNV	C	T	3	3	100
II	1827377	SNV	T	C	1	1	100
II	1952283	SNV	A	T	3	3	100						WBsf898692
II	1968954	SNV	T	G	1	2	50
II	1968974	SNV	C	A	1	2	50
II	1968983	SNV	T	A	2	2	100
II	1969011	SNV	A	G	1	2	50
II	1969021	SNV	A	G	1	2	50
II	1969025	SNV	A	G	1	1	100
II	1969047	SNV	A	T	1	1	100
II	1976436	SNV	A	C	6	16	37.5
II	1976664	SNV	T	C	1	4	25
II	1976692	SNV	T	A	1	4	25
II	1976831	SNV	T	A	2	3	66.67
II	1982601	SNV	C	T	2	2	100
II	1984847	SNV	C	A	2	4	50
II	1984859	SNV	T	G	2	4	50
II	1984994	SNV	T	C	1	3	33.33
II	2000927	SNV	T	A	4	20	20
II	2000970	SNV	A	T	3	10	30
II	2000976	SNV	A	T	3	10	30
II	2000982	SNV	A	T	4	10	40	WBVar01684394	ED3052, JU322	A/T		TRUE
II	2001657	SNV	A	C	1	1	100						WBsf898243
II	2008387	SNV	T	G	1	1	100
II	2008498	SNV	A	G	1	1	100
II	2009379	SNV	T	G	2	2	100
II	2118287	SNV	G	A	1	4	25
II	2118325	SNV	A	C	1	4	25
II	2118592	SNV	C	A	1	2	50
II	2118686	SNV	G	A	1	1	100
II	2119160	SNV	A	G	1	3	33.33
II	2119177	SNV	A	G	1	3	33.33
II	2119253	SNV	G	A	1	3	33.33
II	2119282	SNV	T	C	1	4	25
II	2119312	SNV	A	G	1	4	25
II	2119315	SNV	A	C	1	4	25
II	2119329	SNV	G	C	1	4	25
II	2119331	SNV	A	G	1	4	25
II	2119333	SNV	T	A	1	4	25
II	2119337	SNV	T	C	1	4	25
II	2119341	SNV	C	T	2	4	50
II	2119372	SNV	T	C	2	4	50
II	2119386	SNV	T	G	1	4	25
II	2119458	SNV	T	C	1	4	25
II	2119480	SNV	A	C	1	4	25
II	2119489	SNV	A	C	1	4	25
II	2172094	SNV	G	T	3	15	20	WBVar01297578	AB3, CB4853, ED3021, ED3049, JU258, JU1400, KR314, MY6, PX174	G/T		TRUE
II	2201254	SNV	T	A	7	19	36.84	WBVar01297680	AB3, CB4853, ED3021, ED3049, JU258, MY1, MY6, PX174	T/A	Intron	TRUE
II	2218629	SNV	T	A	1	4	25	WBVar00247815	CB4856	T/G	Intron	FALSE
II	2218771	SNV	T	A	3	13	23.08
II	2221664	SNV	A	C	6	11	54.55
II	2221709	SNV	C	A	2	7	28.57
II	2306142	SNV	A	T	1	4	25
II	2346929	SNV	C	G	18	18	100
II	2349052	SNV	G	A	3	10	30	WBVar01536022	AB3, ED3040, ED3052, JU258, JU312, JU1088, JU1171, JU1652, KR314, MY2, MY16, PX174	G/A	Intron	TRUE
II	2362248	SNV	T	A	1	1	100
II	2362252	SNV	T	A	1	1	100
II	2382887	SNV	T	G	4	20	20
II	2529810	SNV	T	G	3	7	42.86
II	2529949	SNV	C	A	2	6	33.33
II	2529973	SNV	A	T	2	6	33.33
II	2530000	SNV	A	C	2	7	28.57
II	2530002	SNV	A	T	2	6	33.33
II	2530019	SNV	G	A	2	6	33.33
II	2530058	SNV	T	G	2	6	33.33
II	2570650	SNV	C	A	1	1	100
II	2570781	SNV	A	G	1	1	100
II	2570868	SNV	A	T	1	2	50
II	2570883	SNV	A	G	2	2	100
II	2570890	SNV	G	A	1	2	50
II	2570920	SNV	A	T	1	3	33.33	WBVar01576530	CB4856, JU1171, MY14	A/T	Intron	TRUE
II	2570928	SNV	C	T	1	3	33.33
II	2570977	SNV	A	T	2	3	66.67
II	2571009	SNV	T	G	1	3	33.33
II	2599671	SNV	G	C	24	24	100
II	2687846	SNV	A	G	2	9	22.22	WBVar01299492	AB3, CB4853, CB4856, ED3017, ED3021, ED3049, ED3057, ED3072, JU258, JU263, JU300, JU312, JU360, JU397, JU533, JU642, JU775, JU1171, JU1400, JU1401, JU1652, KR314, MY6, PX174	A/G	Silent	TRUE
II	2689092	SNV	G	T	4	8	50	WBVar01718720	JU1171, MY2, MY14, MY16	G/T	Silent	TRUE
II	2692711	SNV	T	G	1	6	16.67
II	2703217	SNV	C	T	27	27	100
II	2713580	SNV	C	T	4	22	18.18
II	2881237	SNV	T	C	8	22	36.36
II	2881239	SNV	A	C	8	22	36.36
II	2881264	SNV	A	G	12	23	52.17
II	2881266	SNV	G	A	12	23	52.17
II	2881271	SNV	C	T	12	23	52.17
II	2881277	SNV	T	C	12	23	52.17
II	2881295	SNV	A	G	11	24	45.83
II	2884116	SNV	G	A	1	1	100	WBVar00168102	CB4856	G/A	Intron	TRUE
II	2897143	SNV	G	A	1	1	100
II	2898486	SNV	A	T	1	1	100
II	2898496	SNV	T	C	1	1	100
II	2898499	SNV	A	T	1	1	100
II	2898503	SNV	T	G	1	1	100
II	2898506	SNV	A	T	1	1	100
II	2898633	SNV	T	A	1	1	100
II	2898646	SNV	T	A	1	1	100
II	2898663	SNV	G	A	1	1	100
II	2898667	SNV	G	T	1	1	100
II	2898682	SNV	T	A	1	1	100	WBVar01300365	JU258	T/A	Intron	TRUE
II	2898692	SNV	T	G	1	1	100
II	2898695	SNV	A	T	1	1	100
II	2898705	SNV	A	G	1	1	100
II	2898734	SNV	T	G	1	1	100
II	2898737	SNV	A	T	1	1	100
II	2898779	SNV	T	A	1	1	100
II	2898789	SNV	A	T	1	1	100
II	2898797	SNV	T	A	1	1	100
II	2898800	SNV	T	A	1	2	50
II	2898810	SNV	A	G	1	2	50
II	2898814	SNV	A	T	1	2	50
II	2898842	SNV	A	T	1	2	50
II	2898853	SNV	C	T	1	2	50
II	2898856	SNV	T	A	1	2	50
II	2898863	SNV	A	T	1	2	50
II	2898871	SNV	A	T	1	2	50
II	2898894	SNV	T	A	1	2	50
II	2898902	SNV	A	T	1	2	50
II	2898905	SNV	A	C	1	2	50
II	2898914	SNV	T	G	1	2	50
II	2898921	SNV	T	A	1	2	50
II	2898978	SNV	T	A	1	2	50
II	2898984	SNV	T	A	1	2	50
II	2898988	SNV	G	T	1	2	50	WBVar01339498	LSJ1	G/T	Intron	TRUE
II	2899012	SNV	G	A	1	2	50
II	2899039	SNV	T	A	1	2	50
II	2900769	SNV	A	T	2	2	100						WBsf898706
II	2900775	SNV	T	A	2	2	100						WBsf898070
II	2900860	SNV	A	T	2	2	100
II	2905971	SNV	G	T	3	3	100
II	2912354	SNV	A	C	1	2	50
II	2912481	SNV	A	T	1	1	100
II	2912524	SNV	C	A	1	1	100
II	2950255	SNV	G	A	3	5	60
II	2950262	SNV	G	C	3	5	60
II	2950272	SNV	G	A	2	4	50
II	2950275	SNV	A	T	2	4	50
II	2950289	SNV	C	T	3	4	75
II	2950295	SNV	G	A	2	4	50
II	2950314	SNV	T	G	2	3	66.67
II	2950322	SNV	A	T	2	3	66.67
II	2950324	SNV	C	G	2	3	66.67
II	2950328	SNV	G	A	2	3	66.67
II	2950356	SNV	T	A	1	2	50
II	2950361	SNV	A	G	1	2	50
II	2950363	SNV	T	G	1	2	50
II	2950369	SNV	G	A	1	2	50
II	2950371	SNV	G	A	1	2	50
II	2950374	SNV	C	T	1	2	50
II	2950383	SNV	G	A	1	2	50
II	2950386	SNV	C	T	1	2	50
II	2950399	SNV	A	T	1	2	50
II	2950404	SNV	C	T	1	2	50
II	2950428	SNV	T	A	1	1	100
II	2950792	SNV	A	G	1	1	100
II	2950796	SNV	T	C	1	1	100
II	2950874	SNV	A	G	1	1	100
II	2950881	SNV	C	G	1	1	100
II	2950891	SNV	A	G	1	1	100	WBVar01790659	JU1652	A/G	Intron	TRUE
II	2950894	SNV	T	A	1	1	100	WBVar01790660	JU1652	T/A	Intron	TRUE
II	2950913	SNV	A	G	1	1	100
II	2950932	SNV	G	T	1	1	100
II	2950940	SNV	T	A	1	1	100
II	2950942	SNV	G	C	1	1	100
II	2950946	SNV	A	G	1	1	100
II	2950974	SNV	A	T	4	4	100
II	2950979	SNV	G	A	4	4	100
II	2950981	SNV	G	T	4	4	100
II	2950987	SNV	A	G	4	4	100
II	2950989	SNV	A	G	4	4	100
II	2950992	SNV	T	C	4	4	100
II	2951001	SNV	A	G	4	4	100
II	2951004	SNV	T	C	4	4	100
II	2951012	SNV	A	G	4	4	100
II	2951017	SNV	T	A	4	4	100
II	2951022	SNV	T	C	4	4	100
II	2951028	SNV	G	A	4	4	100
II	2951035	SNV	G	C	4	4	100
II	2951068	SNV	G	A	5	5	100
II	2951080	SNV	G	T	5	5	100
II	2951087	SNV	T	G	5	5	100
II	2951095	SNV	G	T	5	5	100
II	2989159	SNV	G	C	9	16	56.25	WBVar01503830	AB1, ED3017, ED3049, ED3072, JU258, JU263, JU300, JU312, JU360, JU533, JU1400, JU1401, KR314, LKC34, MY2, MY6, MY16	G/C	Intron	TRUE
II	3052825	SNV	C	T	24	24	100
II	3071843	SNV	A	C	1	5	20
II	3107034	SNV	A	T	3	6	50
II	3107066	SNV	T	C	3	12	25
II	3132853	SNV	A	T	1	2	50
II	3132876	SNV	A	C	1	2	50
II	3132879	SNV	G	C	1	2	50
II	3132890	SNV	G	A	1	2	50
II	3132896	SNV	T	C	1	2	50
II	3159625	SNV	A	T	6	6	100
II	3159639	SNV	G	T	6	6	100
II	3159716	SNV	A	G	5	5	100
II	3159781	SNV	A	G	1	1	100
II	3159800	SNV	G	C	1	1	100
II	3159842	SNV	T	A	1	1	100
II	3159878	SNV	A	G	1	1	100
II	3228681	SNV	G	C	1	1	100
II	3235234	SNV	A	G	3	11	27.27
II	3297017	SNV	G	A	35	35	100
II	3301078	SNV	G	A	21	39	53.85
II	3320226	SNV	T	A	1	3	33.33	WBVar01558143	CB4854, ED3042, ED3049, ED3057, JU360, JU642, JU1400, JU1401, MY1, PX174	T/A		TRUE
II	3321232	SNV	G	C	1	1	100
II	3465008	SNV	C	T	3	11	27.27
II	3465094	SNV	T	G	2	9	22.22
II	3465101	SNV	A	C	2	9	22.22
II	3465123	SNV	T	G	2	9	22.22
II	3465126	SNV	C	G	2	9	22.22
II	3465147	SNV	G	A	2	9	22.22
II	3465194	SNV	T	C	2	6	33.33
II	3465196	SNV	T	C	2	6	33.33
II	3465254	SNV	T	G	2	6	33.33
II	3465327	SNV	G	C	3	6	50
II	3465331	SNV	T	C	2	6	33.33
II	3465337	SNV	T	C	2	6	33.33
II	3465341	SNV	G	C	3	6	50
II	3465360	SNV	G	T	2	6	33.33
II	3465362	SNV	A	G	3	6	50
II	3465369	SNV	G	A	3	6	50
II	3465372	SNV	C	G	4	6	66.67
II	3465386	SNV	G	C	2	3	66.67
II	3465389	SNV	T	G	2	3	66.67
II	3465392	SNV	G	T	2	3	66.67
II	3465398	SNV	A	G	2	3	66.67
II	3465402	SNV	C	T	2	3	66.67
II	3465414	SNV	G	A	3	3	100
II	3465416	SNV	G	T	2	3	66.67
II	3465435	SNV	C	G	2	2	100
II	3465444	SNV	G	C	2	2	100
II	3465452	SNV	T	G	2	2	100
II	3465461	SNV	A	T	2	2	100
II	3469407	SNV	G	A	3	6	50	WBVar00268486	CB4856	G/A		TRUE
II	3494584	SNV	A	T	3	16	18.75
II	3512591	SNV	T	A	2	8	25
II	3515615	SNV	A	T	1	4	25
II	3532131	SNV	C	G	16	16	100						WBsf899303
II	3551208	SNV	G	A	27	27	100
II	3697645	SNV	T	A	4	24	16.67
II	3750131	SNV	A	G	1	1	100
II	3755232	SNV	C	T	4	6	66.67
II	3755239	SNV	T	A	4	6	66.67
II	3755242	SNV	T	C	4	6	66.67	WBVar01537817, WBVar01537817	AB3, CB4853, JU1171, MY2, MY14, MY16, AB3, CB4853, JU1171, MY2, MY14, MY16	T/C, T/C	Missense, Missense	TRUE
II	3755292	SNV	A	G	3	6	50
II	3755302	SNV	C	A	4	6	66.67
II	3796679	SNV	T	G	1	1	100
II	3796682	SNV	C	A	1	1	100
II	3797153	SNV	T	A	1	1	100
II	3797180	SNV	A	T	3	3	100
II	3797240	SNV	A	T	5	6	83.33
II	3797255	SNV	C	T	6	7	85.71
II	3797258	SNV	G	A	6	7	85.71
II	3797273	SNV	T	A	3	8	37.5	WBVar00601596	MY3	T/A	Silent	TRUE
II	3797300	SNV	A	T	19	23	82.61
II	3797360	SNV	A	T	28	29	96.55
II	3833471	SNV	C	A	4	21	19.05	WBVar00549197, WBVar00549197	CB4856, CB4856	C/A, C/A	Missense, Missense	TRUE
II	3833812	SNV	G	T	6	28	21.43	WBVar01558840	CB4854, ED3021, ED3040, ED3052, JU1088, LKC34, MY6	G/T	Intron	TRUE
II	3833818	SNV	T	C	6	28	21.43	WBVar01558841	CB4854, ED3040, ED3052	T/C	Intron	TRUE
II	3833823	SNV	G	A	6	28	21.43	WBVar01895028	LKC34, MY6	G/A	Intron	TRUE
II	3833828	SNV	C	T	6	28	21.43	WBVar01895029	LKC34, MY6	C/T	Intron	TRUE
II	3833845	SNV	C	T	6	28	21.43
II	3833857	SNV	C	A	6	28	21.43
II	3833863	SNV	A	G	6	28	21.43	WBVar00170223	CB4856, ED3054, JU258	A/G	Silent	TRUE
II	3833867	SNV	T	C	6	28	21.43
II	3833877	SNV	C	T	6	28	21.43
II	3833881	SNV	A	G	6	28	21.43
II	3833884	SNV	T	G	6	28	21.43
II	3833887	SNV	G	A	6	28	21.43
II	3833907	SNV	G	C	6	28	21.43
II	3833912	SNV	A	T	6	28	21.43
II	3833958	SNV	T	A	6	28	21.43
II	3833976	SNV	T	A	6	28	21.43
II	3833996	SNV	C	T	6	28	21.43
II	3833998	SNV	G	A	6	28	21.43
II	3834862	SNV	T	G	11	32	34.38
II	3835997	SNV	T	G	19	37	51.35
II	3937843	SNV	A	G	1	2	50
II	3993987	SNV	G	A	2	10	20
II	3993999	SNV	A	C	2	10	20	WBVar01655327	ED3042, JU1400	A/C		TRUE
II	3994025	SNV	C	A	2	9	22.22
II	3994105	SNV	T	G	2	7	28.57
II	3994124	SNV	T	A	2	7	28.57
II	3994166	SNV	A	T	2	7	28.57
II	3994188	SNV	A	G	2	7	28.57	WBVar00170696	CB4856, JU322, MY1	A/G		TRUE
II	3994686	SNV	G	T	2	2	100
II	3994706	SNV	G	T	2	2	100
II	4061805	SNV	A	G	2	4	50
II	4078433	SNV	A	T	6	22	27.27
II	4104079	SNV	T	G	1	6	16.67
II	4259654	SNV	C	A	2	6	33.33	WBVar01504910	AB1, AB3, ED3017, ED3049, JU263, JU300, JU360, JU397, JU533, JU775, JU1171, MY2, MY14, MY16	C/A		TRUE
II	4259673	SNV	T	A	2	6	33.33
II	4259719	SNV	T	C	2	6	33.33
II	4260936	SNV	A	T	2	2	100
II	4260938	SNV	G	A	2	2	100
II	4260975	SNV	T	C	2	2	100
II	4260985	SNV	T	A	2	3	66.67
II	4260988	SNV	C	T	2	4	50
II	4260996	SNV	A	T	2	4	50
II	4261012	SNV	T	A	2	4	50
II	4261026	SNV	A	C	2	6	33.33
II	4261031	SNV	C	A	2	6	33.33
II	4261060	SNV	T	A	2	9	22.22
II	4261063	SNV	C	T	5	9	55.56
II	4261068	SNV	C	T	3	9	33.33
II	4261071	SNV	A	T	2	9	22.22
II	4261085	SNV	G	A	3	9	33.33
II	4261090	SNV	T	A	2	9	22.22
II	4261093	SNV	C	T	2	9	22.22
II	4261101	SNV	A	T	5	9	55.56
II	4261106	SNV	C	A	2	9	22.22
II	4261108	SNV	C	G	3	9	33.33
II	4261110	SNV	T	C	8	10	80
II	4261117	SNV	A	G	3	10	30
II	4261123	SNV	C	T	3	10	30
II	4261128	SNV	C	T	3	10	30
II	4261136	SNV	T	C	4	10	40	WBVar01305234	AB1, AB3, CB4853, CB4856, ED3017, ED3040, ED3042, ED3049, ED3052, ED3057, ED3072, GXW1, JU258, JU263, JU300, JU312, JU322, JU360, JU397, JU533, JU642, JU775, JU1088, JU1171, JU1400, JU1401, JU1652, KR314, LKC34, MY2, MY14, MY16, PX174	T/C		TRUE
II	4261147	SNV	T	G	6	10	60
II	4261147	SNV	T	A	3	10	30
II	4261161	SNV	A	T	3	13	23.08
II	4261162	SNV	G	A	4	13	30.77
II	4261165	SNV	T	C	3	13	23.08
II	4261168	SNV	C	G	3	13	23.08
II	4261171	SNV	C	T	3	13	23.08
II	4261175	SNV	G	A	7	14	50
II	4261195	SNV	T	C	3	17	17.65
II	4261200	SNV	T	C	6	17	35.29
II	4261237	SNV	T	A	3	17	17.65
II	4286116	SNV	T	C	1	1	100
II	4309083	SNV	T	A	1	1	100
II	4339603	SNV	G	T	1	2	50
II	4339713	SNV	C	A	1	2	50
II	4339816	SNV	G	A	1	2	50
II	4399221	SNV	G	C	15	15	100						WBsf899062
II	4641371	SNV	T	A	2	3	66.67
II	4641373	SNV	C	T	2	3	66.67
II	4641459	SNV	G	A	1	1	100
II	4641488	SNV	A	T	1	1	100
II	4641490	SNV	T	C	1	1	100
II	4644788	SNV	A	G	1	1	100
II	4644791	SNV	T	C	1	1	100
II	4758895	SNV	G	C	31	31	100
II	5077138	SNV	G	A	1	1	100
II	5077168	SNV	A	G	1	1	100
II	5077199	SNV	C	T	1	1	100
II	5077316	SNV	T	A	1	2	50
II	5077334	SNV	A	G	2	4	50	WBVar01559524	CB4854, ED3040, ED3042, ED3052, JU1088, LKC34	A/G		TRUE
II	5097343	SNV	A	G	3	4	75
II	5097634	SNV	T	C	1	1	100
II	5097707	SNV	A	G	1	2	50
II	5144680	SNV	G	A	2	2	100
II	5144685	SNV	G	A	1	1	100
II	5144696	SNV	A	C	1	1	100
II	5144775	SNV	A	G	1	1	100
II	5144780	SNV	A	G	1	1	100
II	5146422	SNV	A	G	5	5	100
II	5146433	SNV	C	T	5	5	100
II	5146435	SNV	A	T	6	6	100
II	5146454	SNV	G	A	6	6	100
II	5146460	SNV	T	A	6	6	100
II	5146462	SNV	T	C	6	6	100
II	5146467	SNV	A	T	6	6	100
II	5146488	SNV	G	A	11	11	100
II	5146497	SNV	A	G	11	11	100
II	5146534	SNV	A	G	11	11	100
II	5146608	SNV	C	T	11	11	100
II	5146612	SNV	T	C	11	11	100
II	5146629	SNV	G	A	11	11	100
II	5146660	SNV	A	T	11	11	100
II	5146697	SNV	A	G	15	15	100
II	5268637	SNV	G	T	25	26	96.15
II	5322086	SNV	T	G	4	21	19.05
II	5347481	SNV	A	T	3	5	60
II	5408720	SNV	G	A	8	17	47.06
II	5408739	SNV	C	T	8	17	47.06
II	5408747	SNV	G	C	8	17	47.06
II	5408756	SNV	G	T	8	17	47.06
II	5408762	SNV	G	A	8	17	47.06
II	5408765	SNV	G	A	8	17	47.06
II	5408774	SNV	A	G	8	17	47.06
II	5408776	SNV	C	T	8	17	47.06
II	5408795	SNV	A	G	8	17	47.06
II	5408816	SNV	T	A	8	18	44.44
II	5408825	SNV	G	A	8	20	40	WBVar01783389	JU1401	G/A	Silent	TRUE
II	5408843	SNV	C	T	8	21	38.1	WBVar01783390	JU1401	C/T	Silent	TRUE
II	5408884	SNV	T	G	8	23	34.78
II	5408906	SNV	C	T	8	26	30.77	WBVar01783391	JU1401	C/T	Silent	TRUE
II	5410563	SNV	A	G	9	25	36
II	5410585	SNV	C	A	10	23	43.48	WBVar01666011, WBVar01666011	ED3049, JU1652, ED3049, JU1652	C/A, C/A	Missense, Missense	TRUE
II	5410626	SNV	A	G	10	22	45.45
II	5410644	SNV	T	C	10	22	45.45
II	5410653	SNV	T	A	10	22	45.45	WBVar01240179	AB3, CB4853, CB4854, ED3021, ED3040, ED3042, ED3052, ED3054, ED3057, ED3072, GXW1, JU322, JU642, JU1088, KR314, LKC34, MY1, MY6, PX174	T/C	Silent	FALSE
II	5410674	SNV	C	T	10	22	45.45
II	5410693	SNV	A	G	11	23	47.83
II	5410695	SNV	C	T	11	23	47.83
II	5410704	SNV	T	C	11	23	47.83
II	5410707	SNV	T	C	11	23	47.83
II	5410713	SNV	A	C	11	23	47.83
II	5410722	SNV	G	C	11	22	50
II	5410730	SNV	A	G	11	22	50
II	5410749	SNV	T	C	11	21	52.38
II	5446392	SNV	G	C	14	22	63.64
II	5488599	SNV	C	T	17	17	100
II	5567627	SNV	T	A	1	1	100
II	5622903	SNV	A	C	26	28	92.86
II	5631365	SNV	C	A	24	26	92.31
II	5863739	SNV	G	T	24	24	100
II	5876693	SNV	A	G	8	26	30.77
II	5876716	SNV	G	A	8	26	30.77
II	5876721	SNV	T	C	8	26	30.77
II	5876751	SNV	A	G	8	26	30.77
II	5876766	SNV	A	G	8	26	30.77
II	6077425	SNV	C	G	21	21	100
II	6187756	SNV	T	C	7	26	26.92
II	6206118	SNV	C	A	42	42	100
II	6296818	SNV	T	C	13	13	100	WBVar00268738	CB4856	T/C		TRUE
II	6296876	SNV	A	C	7	8	87.5
II	6296894	SNV	C	A	7	7	100
II	6296926	SNV	G	A	7	7	100
II	6296936	SNV	T	A	4	5	80
II	6296942	SNV	A	G	4	5	80
II	6296945	SNV	G	A	4	5	80
II	6296952	SNV	C	T	5	5	100
II	6297004	SNV	A	T	5	5	100
II	6297010	SNV	G	C	4	5	80
II	6297013	SNV	A	G	5	5	100
II	6297020	SNV	C	T	4	5	80
II	6505051	SNV	T	C	1	2	50
II	6505077	SNV	G	A	1	1	100
II	6505098	SNV	G	T	1	1	100
II	6505119	SNV	A	T	1	1	100
II	6508847	SNV	C	T	1	3	33.33
II	6508869	SNV	A	T	1	3	33.33
II	6508877	SNV	A	T	1	3	33.33
II	6508879	SNV	T	C	3	4	75
II	6509024	SNV	C	T	3	6	50
II	6509031	SNV	T	C	3	6	50
II	6509039	SNV	C	T	3	6	50
II	6509097	SNV	C	A	3	8	37.5
II	6509150	SNV	G	A	3	8	37.5	WBVar01695549	GXW1, KR314, PX174	G/A		TRUE
II	6669191	SNV	G	C	8	16	50
II	6669203	SNV	C	T	8	16	50
II	6734070	SNV	C	T	28	28	100
II	6736534	SNV	A	C	30	31	96.77
II	6745312	SNV	A	C	23	23	100	WBVar00550962	CB4856	A/C		TRUE	WBsf898893
II	6759977	SNV	C	G	31	31	100
II	6759980	SNV	A	G	31	31	100
II	6896377	SNV	T	A	32	32	100	WBVar00172936	CB4856	T/A	Intron	TRUE	WBsf898847
II	6982326	SNV	G	T	1	2	50
[truncated: 9,679 more rows]

## Sheet: table S4
Supplemental Table 4. Details of deletions identified in the long reads relative to the reference genome
"Deletion" refers to the event where one or more bases are deleted in the reads relative to the reference genome,
"Supporting count" refers to the number of reads suppoting the deletion
"Total count" refers to the total number of reads spanning the deletion region
"Repeatmasker" refers to the deletion overlapping with the sequence masked by RepeatMasker
"Tandem_repeat" refers to the deletion overlapping with the sequence defined by Tandem Repeats Finder (see Materials and Method for detail)
Chromosome	Position	Variation type	Deleted sequence	Length	Supporting count	Total count	Frequency	Repeatmasker	+
I	591..710	Deletion	CTAAGCCTAAGCCTAATACTAAGCCTAAGCCTAAGACTAAGCCTAATACTAAGCCTAAGCCTAAGACTAAGCCTAAGACTAAGCCTAAGACTAAGCCTAATACTAAGCCTAAGCCTAAGA	120	7	9	77.78	+
I	8860	Deletion	G	1	9	21	42.86
I	11242..11245	Deletion	CCCC	4	14	21	66.67
I	11243..11245	Deletion	CCC	3	7	21	33.33
I	55176..55179	Deletion	GGGG	4	5	11	45.45
I	55177..55179	Deletion	GGG	3	4	11	36.36
I	55178..55179	Deletion	GG	2	2	11	18.18
I	91359..91360	Deletion	CC	2	22	29	75.86
I	91360	Deletion	C	1	7	29	24.14
I	101181	Deletion	A	1	8	23	34.78
I	123958	Deletion	C	1	14	17	82.35
I	159092..159097	Deletion	GGGGGG	6	3	7	42.86	+
I	159093..159097	Deletion	GGGGG	5	4	7	57.14	+
I	187029..187030	Deletion	AT	2	7	27	25.93		+
I	209254	Deletion	C	1	19	24	79.17
I	246119..246174	Deletion	CGGCATGTGCCGAACGGCATGTGCCGATGTGCCGAAAATTATTCCACTCGGCACAT	56	13	22	59.09
I	256185	Deletion	A	1	7	15	46.67	+	+
I	262030..262031	Deletion	CC	2	4	8	50
I	262031	Deletion	C	1	4	8	50
I	269537..269539	Deletion	CCC	3	4	5	80	+
I	271595..271602	Deletion	CCCCCCCC	8	2	2	100	+	+
I	273169	Deletion	C	1	6	18	33.33
I	278135..278137	Deletion	CCC	3	5	17	29.41
I	278136..278137	Deletion	CC	2	9	17	52.94
I	280712	Deletion	T	1	1	1	100	+	+
I	287428	Deletion	A	1	7	24	29.17
I	334678..335117	Deletion	CAGAATTTTCTCGAAATTTTCAGAAGGTTCTAGAATATTTCAGAATTTTCTCGAAATTTCCAAAAGGTTCTAGAACATTTCAGAATTTTCTCGAAATTTTCAGAAGGTTCTAGAACATTCCAGAATTTTCTCGAAATTTTCAGAAGGTTCTAGAATAGTTCAGAATTTTCTCGAAATTTCCAAAAGGTTCTAGAACATTACATAATTTTCTCGAAATTTCCAGAAGGTTCTAGAACATTCCAGAATTTTCTCGAAATTTTCAGAAGGTTCTAGAATATTTCAGAATTTTCTCGAAATTTCCAAAAGGTTCTAGAACATTTCAGAATTTTCTCGAAATTTTCAGAAGGTTCTAGAATATTTCAGAATTTTCTCGAAATTTCCAAAAGGTTCTAGAACATT…	440	2	17	11.76	+	+
I	334917..335116	Deletion	CCAGAATTTTCTCGAAATTTTCAGAAGGTTCTAGAATATTTCAGAATTTTCTCGAAATTTCCAAAAGGTTCTAGAACATTTCAGAATTTTCTCGAAATTTTCAGAAGGTTCTAGAATATTTCAGAATTTTCTCGAAATTTCCAAAAGGTTCTAGAACATTACAGAATTTTCTCGAAATTTCCAAAAGGTTCTAGAACATT	200	3	17	17.65	+	+
I	334997..335116	Deletion	TCAGAATTTTCTCGAAATTTTCAGAAGGTTCTAGAATATTTCAGAATTTTCTCGAAATTTCCAAAAGGTTCTAGAACATTACAGAATTTTCTCGAAATTTCCAAAAGGTTCTAGAACATT	120	3	17	17.65	+	+
I	335330..335441	Deletion	ACCATATCCCACTACTAACCCCAAACCTATATCTCTTCAAAAGACTAAAACACAATTTTTCCTAAACTACAGTAATCCTACCGTACTCCTACAGTACTACTACAGTACCCCC	112	4	12	33.33	+	+
I	354843..355156	Deletion	TTTTTCTGGAATTTATCGATTTTTCTGGAATTTATCGATTTTCCTGAAATTTATCAATTTTTCTGGAATTTATCGATTTTTCTGGAATTTATCGATTTTTCTGGAATTTATCGATTTTTCTGGAATTTATCGATTTTTCTGGAATTTATCGATTTTTCTGGAATATATCGATTTTTCTGGAATTTATCGATTTTTCTGGAATTTATCGATTTTTCTGGAATTTATCGATTTTTCTGGAATATATCGATTTTCCTGAAATTTATCGATTTTTCTGGAATTTATCGATTTTCCTGAAATTTATCAATTTTTCTGGA	314	3	22	13.64	+	+
I	354885..355188	Deletion	CCTGAAATTTATCAATTTTTCTGGAATTTATCGATTTTTCTGGAATTTATCGATTTTTCTGGAATTTATCGATTTTTCTGGAATTTATCGATTTTTCTGGAATTTATCGATTTTTCTGGAATATATCGATTTTTCTGGAATTTATCGATTTTTCTGGAATTTATCGATTTTTCTGGAATTTATCGATTTTTCTGGAATATATCGATTTTCCTGAAATTTATCGATTTTTCTGGAATTTATCGATTTTCCTGAAATTTATCAATTTTTCTGGAATTTATCGATTTTTCTGGAATTTATCGATTTT	304	4	22	18.18	+	+
I	354967..355193	Deletion	ATTTATCGATTTTTCTGGAATTTATCGATTTTTCTGGAATATATCGATTTTTCTGGAATTTATCGATTTTTCTGGAATTTATCGATTTTTCTGGAATTTATCGATTTTTCTGGAATATATCGATTTTCCTGAAATTTATCGATTTTTCTGGAATTTATCGATTTTCCTGAAATTTATCAATTTTTCTGGAATTTATCGATTTTTCTGGAATTTATCGATTTTTCTGG	227	7	22	31.82	+	+
I	359080..359174	Deletion	GTACTACCTTTTAATGTATGTACTACCTTTTAATGTATGTACTACCTTTTAATGTATGTACTACCTTTTAATGTAAGTACTACCTTTTAATGTAT	95	16	23	69.57		+
I	375654	Deletion	A	1	2	5	40
I	375816	Deletion	T	1	2	5	40
I	375933	Deletion	T	1	2	6	33.33
I	385913..385914	Deletion	AA	2	4	17	23.53	+
I	385914	Deletion	A	1	7	17	41.18	+
I	402548..402645	Deletion	GGATTTCAACTTCGCGAATTTTTCTCAAAAAGCTTGAGTAAAAACTCACGGAGTTGAAATCCGCAGAATTCGAAATTCCCAGAGGAAACAATTTTCGT	98	4	8	50		+
I	412676	Deletion	T	1	9	20	45
I	434171	Deletion	A	1	14	26	53.85
I	438150..438153	Deletion	CCCC	4	7	22	31.82
I	438151..438153	Deletion	CCC	3	9	22	40.91
I	447683	Deletion	G	1	22	22	100
I	451475	Deletion	T	1	10	19	52.63
I	460400	Deletion	T	1	7	23	30.43
I	464948	Deletion	C	1	9	33	27.27
I	475640	Deletion	T	1	7	18	38.89
I	477859..477955	Deletion	TTTAGGTTTAGGCTAAAGCGTAGGCTTAGGTTTAGGCCTAGGCTTAGGCTTAGGCTAAGGCTTAGGCTTAGGCGTAGGCTTAGGCATAGGCGTAGGC	97	11	13	84.62	+	+
I	495702..495707	Deletion	ACACAC	6	7	13	53.85	+	+
I	495706..495707	Deletion	AC	2	3	13	23.08	+	+
I	495709	Deletion	C	1	3	13	23.08	+	+
I	495711	Deletion	C	1	3	13	23.08	+	+
I	515919	Deletion	A	1	1	1	100	+
I	518299	Deletion	A	1	3	12	25
I	543730	Deletion	G	1	1	1	100	+
I	545658	Deletion	C	1	1	1	100
I	560114..560198	Deletion	AATTTCTCGCCAAAATTTATTTTCTGAAAATTTGGATTTCCCGCCAAAATTTTTTTCTCAATAAATTTAAATTTCCCGCCAAAAT	85	6	19	31.58	+	+
I	567273	Deletion	T	1	6	21	28.57
I	572795	Deletion	G	1	10	18	55.56
I	578805	Deletion	G	1	1	1	100	+
I	580680..580977	Deletion	TCATAAGGAGTCATTCTTTTTTATTTCATAAAACTCTTCAGCATAGTCAAAAATACCAAAATATGTCAATCAAAGTATAATAGCTTGTACGGAAGTATTTTTTTAAAAATTGATAAAAATATATAAAAGCTGTTTTTTTCAAAAATTCAAAAGTATGGGAAAATCATATGGAGTCATTCTTTTTTATTTCATAAAACTCTTCAGCATAGTCAAAAATACCAGAATATATCAATCAAAGTATAATAGCTTGTACGGAAGTATTTTTTTAAAAATTGATAAAAATATATAAAAGCTGATT	298	2	9	22.22	+	+
I	580812..580974	Deletion	TTTTTTTCAAAAATTCAAAAGTATGGGAAAATCATATGGAGTCATTCTTTTTTATTTCATAAAACTCTTCAGCATAGTCAAAAATACCAGAATATATCAATCAAAGTATAATAGCTTGTACGGAAGTATTTTTTTAAAAATTGATAAAAATATATAAAAGCTG	163	2	9	22.22	+	+
I	594139	Deletion	G	1	2	7	28.57	+	+
I	594140	Deletion	A	1	2	7	28.57	+	+
I	594141	Deletion	T	1	2	7	28.57	+	+
I	594142	Deletion	T	1	2	7	28.57	+	+
I	594143	Deletion	T	1	2	5	40	+	+
I	594144	Deletion	G	1	2	5	40	+	+
I	594145	Deletion	C	1	2	5	40	+	+
I	594146	Deletion	C	1	2	5	40	+	+
I	594147	Deletion	T	1	2	5	40	+	+
I	594148	Deletion	G	1	2	5	40	+	+
I	594149	Deletion	G	1	2	5	40	+	+
I	594150	Deletion	A	1	2	5	40	+	+
I	594151	Deletion	A	1	2	5	40	+	+
I	594152	Deletion	A	1	2	5	40	+	+
I	594153	Deletion	T	1	2	5	40	+	+
I	594154	Deletion	T	1	3	5	60	+	+
I	594155	Deletion	T	1	3	5	60	+	+
I	594156	Deletion	T	1	3	5	60	+	+
I	594157	Deletion	C	1	3	5	60	+	+
I	594158	Deletion	A	1	3	5	60	+	+
I	594159	Deletion	A	1	3	5	60	+	+
I	594160	Deletion	T	1	3	5	60	+	+
I	594161	Deletion	T	1	3	5	60	+	+
I	594162	Deletion	C	1	3	5	60	+	+
I	594163	Deletion	C	1	3	5	60	+	+
I	594164	Deletion	G	1	3	5	60	+	+
I	594165	Deletion	G	1	3	5	60	+	+
I	594166	Deletion	C	1	3	5	60	+	+
I	594167	Deletion	A	1	3	5	60	+	+
I	594168	Deletion	A	1	3	5	60	+	+
I	594169	Deletion	T	1	3	5	60	+	+
I	594170	Deletion	T	1	3	5	60	+	+
I	594171	Deletion	T	1	3	5	60	+	+
I	594172	Deletion	G	1	3	5	60	+	+
I	594173	Deletion	C	1	3	5	60	+	+
I	594174	Deletion	C	1	3	5	60	+	+
I	594175	Deletion	G	1	3	5	60	+	+
I	594176	Deletion	A	1	3	5	60	+	+
I	594177	Deletion	T	1	3	5	60	+	+
I	594178	Deletion	T	1	3	5	60	+	+
I	594179	Deletion	T	1	3	5	60	+	+
I	594180	Deletion	A	1	3	5	60	+	+
I	594181	Deletion	C	1	3	5	60	+	+
I	594182	Deletion	C	1	3	5	60	+	+
I	594183	Deletion	G	1	3	5	60	+	+
I	594184	Deletion	A	1	3	5	60	+	+
I	594185	Deletion	A	1	3	5	60	+	+
I	594186	Deletion	A	1	3	5	60	+	+
I	594187	Deletion	A	1	3	5	60	+	+
I	594188	Deletion	T	1	3	5	60	+	+
I	594189	Deletion	T	1	3	5	60	+	+
I	594190	Deletion	T	1	3	5	60	+	+
I	594191	Deletion	C	1	3	5	60	+	+
I	594192	Deletion	A	1	3	5	60	+	+
I	594193	Deletion	A	1	3	5	60	+	+
I	594194	Deletion	T	1	3	5	60	+	+
I	594195	Deletion	T	1	3	5	60	+	+
I	594196	Deletion	C	1	3	5	60	+	+
I	594197	Deletion	G	1	3	5	60	+	+
I	594198	Deletion	G	1	3	5	60	+	+
I	594199	Deletion	C	1	3	5	60	+	+
I	594200	Deletion	A	1	3	5	60	+	+
I	594201	Deletion	A	1	3	5	60	+	+
I	594202	Deletion	T	1	3	5	60	+	+
I	594203	Deletion	T	1	3	5	60	+	+
I	594204	Deletion	T	1	3	5	60	+	+
I	594205	Deletion	G	1	3	5	60	+	+
I	594206	Deletion	T	1	3	5	60	+	+
I	594207	Deletion	G	1	3	5	60	+	+
I	594208	Deletion	A	1	3	5	60	+	+
I	594209	Deletion	A	1	3	5	60	+	+
I	594210	Deletion	T	1	3	5	60	+	+
I	594211	Deletion	T	1	3	5	60	+	+
I	594212	Deletion	T	1	3	5	60	+	+
I	594213	Deletion	T	1	3	5	60	+	+
I	594214	Deletion	C	1	3	5	60	+	+
I	594215	Deletion	C	1	3	5	60	+	+
I	594216	Deletion	A	1	3	5	60	+	+
I	594217	Deletion	G	1	3	5	60	+	+
I	594218	Deletion	A	1	3	5	60	+	+
I	594219	Deletion	A	1	3	5	60	+	+
I	594220	Deletion	A	1	3	5	60	+	+
I	594221	Deletion	A	1	3	5	60	+	+
I	594222	Deletion	T	1	3	5	60	+	+
I	594223	Deletion	T	1	3	5	60	+	+
I	594224	Deletion	T	1	3	5	60	+	+
I	594225	Deletion	C	1	3	5	60	+	+
I	594226	Deletion	A	1	3	5	60	+	+
I	594227	Deletion	A	1	3	5	60	+	+
I	594228	Deletion	T	1	3	5	60	+	+
I	594229	Deletion	T	1	3	5	60	+	+
I	594230	Deletion	C	1	3	5	60	+	+
I	594231	Deletion	C	1	3	5	60	+	+
I	594232	Deletion	G	1	3	4	75	+	+
I	594233	Deletion	G	1	3	4	75	+	+
I	594234	Deletion	C	1	3	4	75	+	+
I	594235	Deletion	A	1	3	4	75	+	+
I	594236	Deletion	A	1	3	4	75	+	+
I	594237	Deletion	T	1	3	4	75	+	+
I	594238	Deletion	T	1	3	4	75	+	+
I	594239	Deletion	T	1	3	4	75	+	+
I	594240	Deletion	G	1	3	4	75	+	+
I	594241	Deletion	C	1	3	4	75	+	+
I	594242	Deletion	C	1	3	4	75	+	+
I	594243	Deletion	G	1	3	4	75	+	+
I	594244	Deletion	A	1	3	4	75	+	+
I	594245	Deletion	T	1	3	4	75	+	+
I	594246	Deletion	T	1	3	4	75	+	+
I	594247	Deletion	T	1	3	4	75	+	+
I	594248	Deletion	G	1	3	4	75	+	+
I	594249	Deletion	C	1	3	3	100	+	+
I	594250	Deletion	C	1	3	3	100	+	+
I	594251	Deletion	T	1	3	3	100	+	+
I	594252	Deletion	G	1	3	3	100	+	+
I	594253	Deletion	G	1	3	3	100	+	+
I	594254	Deletion	A	1	3	3	100	+	+
I	594255	Deletion	A	1	3	3	100	+	+
I	594256	Deletion	A	1	3	3	100	+	+
I	594257	Deletion	A	1	3	3	100	+	+
I	594258	Deletion	T	1	3	3	100	+	+
I	594259	Deletion	T	1	3	3	100	+	+
I	594260	Deletion	T	1	3	3	100	+	+
I	594261	Deletion	C	1	3	3	100	+	+
I	594262	Deletion	A	1	3	3	100	+	+
I	594263	Deletion	A	1	3	3	100	+	+
I	594264	Deletion	T	1	3	3	100	+	+
I	594265	Deletion	T	1	3	3	100	+	+
I	594266	Deletion	C	1	3	3	100	+	+
I	594267	Deletion	C	1	3	3	100	+	+
I	594268	Deletion	G	1	3	3	100	+	+
I	594269	Deletion	G	1	3	3	100	+	+
I	594270	Deletion	C	1	3	3	100	+	+
I	594271	Deletion	A	1	3	3	100	+	+
I	594272	Deletion	A	1	3	3	100	+	+
I	594273	Deletion	T	1	3	3	100	+	+
I	594274	Deletion	T	1	3	3	100	+	+
I	594275	Deletion	T	1	3	3	100	+	+
I	594276	Deletion	A	1	3	3	100	+	+
I	594277	Deletion	C	1	3	3	100	+	+
I	594278	Deletion	C	1	3	3	100	+	+
I	594279	Deletion	G	1	3	3	100	+	+
I	594280	Deletion	A	1	3	3	100	+	+
I	594281	Deletion	T	1	3	3	100	+	+
I	594282	Deletion	T	1	3	3	100	+	+
I	594283	Deletion	T	1	3	3	100	+	+
I	594284	Deletion	A	1	3	3	100	+	+
I	594285	Deletion	C	1	3	3	100	+	+
I	594286	Deletion	C	1	3	3	100	+	+
I	594287	Deletion	G	1	3	3	100	+	+
I	594288	Deletion	A	1	3	3	100	+	+
I	594289	Deletion	A	1	3	3	100	+	+
I	594290	Deletion	A	1	3	3	100	+	+
I	594291	Deletion	A	1	3	3	100	+	+
I	594292	Deletion	T	1	3	3	100	+	+
I	594293	Deletion	T	1	3	3	100	+	+
I	594294	Deletion	T	1	3	3	100	+	+
I	594295	Deletion	C	1	3	3	100	+	+
I	594296	Deletion	A	1	3	3	100	+	+
I	594297	Deletion	A	1	3	3	100	+	+
I	594298	Deletion	T	1	3	3	100	+	+
I	594299	Deletion	T	1	3	3	100	+	+
I	594300	Deletion	C	1	2	3	66.67	+	+
I	594301	Deletion	G	1	2	3	66.67	+	+
I	594302	Deletion	G	1	2	3	66.67	+	+
I	594303	Deletion	C	1	2	3	66.67	+	+
I	594304	Deletion	A	1	2	3	66.67	+	+
I	594305	Deletion	A	1	2	3	66.67	+	+
I	594306	Deletion	T	1	2	3	66.67	+	+
I	594307	Deletion	T	1	2	3	66.67	+	+
I	594308	Deletion	T	1	2	3	66.67	+	+
I	594309	Deletion	G	1	2	3	66.67	+	+
I	594310	Deletion	C	1	2	3	66.67	+	+
I	594311	Deletion	G	1	2	3	66.67	+	+
I	594312	Deletion	A	1	2	3	66.67	+	+
I	594313	Deletion	A	1	2	3	66.67	+	+
I	594314	Deletion	T	1	2	3	66.67	+	+
I	594315	Deletion	T	1	2	3	66.67	+	+
I	594316	Deletion	T	1	2	3	66.67	+	+
I	594317	Deletion	T	1	2	3	66.67	+	+
I	594318	Deletion	C	1	2	3	66.67	+	+
I	594319	Deletion	C	1	2	3	66.67	+	+
I	594320	Deletion	A	1	2	3	66.67	+	+
I	594321	Deletion	G	1	2	3	66.67	+	+
I	594322	Deletion	A	1	2	3	66.67	+	+
I	594323	Deletion	A	1	2	3	66.67	+	+
I	594324	Deletion	A	1	2	3	66.67	+	+
I	594325	Deletion	A	1	2	3	66.67	+	+
I	594326	Deletion	T	1	2	3	66.67	+	+
I	594327	Deletion	T	1	2	3	66.67	+	+
I	594328	Deletion	T	1	2	3	66.67	+	+
I	594329	Deletion	C	1	2	3	66.67	+	+
I	594330	Deletion	A	1	2	3	66.67	+	+
I	594331	Deletion	A	1	2	3	66.67	+	+
I	594332	Deletion	T	1	2	3	66.67	+	+
I	594333	Deletion	T	1	2	3	66.67	+	+
I	594334	Deletion	C	1	2	3	66.67	+	+
I	594335	Deletion	C	1	2	3	66.67	+	+
I	594336	Deletion	G	1	2	3	66.67	+	+
I	594337	Deletion	G	1	2	3	66.67	+	+
I	594338	Deletion	C	1	2	3	66.67	+	+
I	594339	Deletion	A	1	2	3	66.67	+	+
I	594340	Deletion	A	1	2	3	66.67	+	+
I	594341	Deletion	T	1	2	3	66.67	+	+
I	594342	Deletion	T	1	2	3	66.67	+	+
I	594343	Deletion	T	1	2	3	66.67	+	+
I	594344	Deletion	G	1	2	3	66.67	+	+
I	594345	Deletion	C	1	2	3	66.67	+	+
I	594346	Deletion	A	1	2	3	66.67	+	+
I	594347	Deletion	G	1	2	3	66.67	+	+
I	594348	Deletion	A	1	2	3	66.67	+	+
I	594349	Deletion	T	1	2	3	66.67	+	+
I	594350	Deletion	T	1	2	3	66.67	+	+
I	594351	Deletion	T	1	2	3	66.67	+	+
I	594352	Deletion	G	1	2	3	66.67	+	+
I	594353	Deletion	C	1	2	3	66.67	+	+
I	594354	Deletion	C	1	2	3	66.67	+	+
I	594355	Deletion	T	1	2	3	66.67	+	+
I	594356	Deletion	G	1	2	3	66.67	+	+
I	594357	Deletion	G	1	2	3	66.67	+	+
I	594358	Deletion	A	1	2	3	66.67	+	+
I	594359	Deletion	A	1	2	3	66.67	+	+
I	594360	Deletion	A	1	2	3	66.67	+	+
I	594361	Deletion	T	1	2	3	66.67	+	+
I	594362	Deletion	T	1	2	3	66.67	+	+
I	594363	Deletion	T	1	2	3	66.67	+	+
I	594364	Deletion	T	1	2	3	66.67	+	+
I	594365	Deletion	C	1	2	3	66.67	+	+
I	594366	Deletion	A	1	2	3	66.67	+	+
I	594367	Deletion	A	1	2	3	66.67	+	+
I	594368	Deletion	T	1	2	3	66.67	+	+
I	594369	Deletion	T	1	2	3	66.67	+	+
I	594370	Deletion	C	1	2	3	66.67	+	+
I	594371	Deletion	C	1	2	3	66.67	+	+
I	594372	Deletion	G	1	2	3	66.67	+	+
I	594373	Deletion	G	1	2	3	66.67	+	+
I	594374	Deletion	C	1	2	3	66.67	+	+
I	594375	Deletion	A	1	2	3	66.67	+	+
I	594376	Deletion	A	1	2	3	66.67	+	+
I	594377	Deletion	T	1	2	3	66.67	+	+
I	594378	Deletion	T	1	2	3	66.67	+	+
I	594379	Deletion	T	1	2	3	66.67	+	+
I	594380	Deletion	G	1	2	3	66.67	+	+
I	594381	Deletion	C	1	2	3	66.67	+	+
I	594382	Deletion	C	1	2	3	66.67	+	+
I	594383	Deletion	G	1	2	3	66.67	+	+
I	594384	Deletion	A	1	2	3	66.67	+	+
I	594385	Deletion	T	1	2	3	66.67	+	+
I	594386	Deletion	T	1	2	3	66.67	+	+
I	594387	Deletion	T	1	2	3	66.67	+	+
I	594388	Deletion	A	1	2	3	66.67	+	+
I	594389	Deletion	C	1	2	3	66.67	+	+
I	594390	Deletion	C	1	2	3	66.67	+	+
I	594391	Deletion	G	1	2	3	66.67	+	+
I	594392	Deletion	A	1	2	3	66.67	+	+
I	594393	Deletion	A	1	2	3	66.67	+	+
I	594394	Deletion	A	1	2	3	66.67	+	+
I	594395	Deletion	A	1	2	3	66.67	+	+
I	594396	Deletion	T	1	2	3	66.67	+	+
I	594397	Deletion	T	1	2	3	66.67	+	+
I	594398	Deletion	T	1	2	3	66.67	+	+
I	594399	Deletion	C	1	2	3	66.67	+	+
I	594400	Deletion	A	1	2	3	66.67	+	+
I	594401	Deletion	A	1	2	3	66.67	+	+
I	594402	Deletion	T	1	2	3	66.67	+	+
I	594403	Deletion	T	1	2	3	66.67	+	+
I	594404	Deletion	C	1	2	3	66.67	+	+
I	594405	Deletion	G	1	2	3	66.67	+	+
I	594406	Deletion	G	1	2	3	66.67	+	+
I	594407	Deletion	C	1	2	3	66.67	+	+
I	594408	Deletion	A	1	2	3	66.67	+	+
I	594409	Deletion	A	1	2	3	66.67	+	+
I	594410	Deletion	T	1	2	3	66.67	+	+
I	594411	Deletion	T	1	2	3	66.67	+	+
I	594412	Deletion	T	1	2	3	66.67	+	+
I	594413	Deletion	G	1	2	3	66.67	+	+
I	594414	Deletion	T	1	2	3	66.67	+	+
I	594415	Deletion	G	1	2	3	66.67	+	+
I	594416	Deletion	A	1	2	3	66.67	+	+
I	594417	Deletion	A	1	2	3	66.67	+	+
I	594418	Deletion	T	1	2	3	66.67	+	+
I	594419	Deletion	T	1	2	3	66.67	+	+
I	594420	Deletion	T	1	2	3	66.67	+	+
I	594421	Deletion	T	1	2	3	66.67	+	+
I	594422	Deletion	C	1	2	3	66.67	+	+
I	594423	Deletion	C	1	2	3	66.67	+	+
I	594424	Deletion	A	1	2	3	66.67	+	+
I	594425	Deletion	G	1	2	3	66.67	+	+
I	594426	Deletion	A	1	2	3	66.67	+	+
I	594427	Deletion	A	1	2	3	66.67	+	+
I	594428	Deletion	A	1	2	3	66.67	+	+
I	594429	Deletion	A	1	2	3	66.67	+	+
I	594430	Deletion	T	1	2	3	66.67	+	+
I	594431	Deletion	T	1	2	3	66.67	+	+
I	594432	Deletion	T	1	2	3	66.67	+	+
I	594433	Deletion	C	1	2	3	66.67	+	+
I	594434	Deletion	A	1	2	3	66.67	+	+
I	594435	Deletion	A	1	2	3	66.67	+	+
I	594436	Deletion	T	1	2	3	66.67	+	+
I	594437	Deletion	T	1	2	3	66.67	+	+
I	594438	Deletion	C	1	2	3	66.67	+	+
I	594439	Deletion	C	1	2	3	66.67	+	+
I	594440	Deletion	G	1	2	3	66.67	+	+
I	594441	Deletion	G	1	2	3	66.67	+	+
I	594442	Deletion	C	1	2	3	66.67	+	+
I	594443	Deletion	A	1	2	3	66.67	+	+
I	594444	Deletion	A	1	2	3	66.67	+	+
I	594445	Deletion	T	1	2	3	66.67	+	+
I	594446	Deletion	T	1	2	4	50	+	+
I	594447	Deletion	T	1	2	4	50	+	+
I	594448	Deletion	G	1	2	4	50	+	+
I	594449	Deletion	C	1	2	4	50	+	+
I	594450	Deletion	C	1	2	4	50	+	+
I	603749..603751	Deletion	TTT	3	2	8	25	+	+
I	603755	Deletion	A	1	2	8	25	+	+
I	603759	Deletion	A	1	2	8	25	+	+
I	609437	Deletion	T	1	7	18	38.89		+
I	610103..610104	Deletion	GT	2	1	2	50		+
I	610110	Deletion	G	1	1	2	50		+
I	610124..610141	Deletion	GATTTTCTTGGAATTTTT	18	1	1	100		+
I	610184	Deletion	G	1	1	1	100		+
I	611858..611861	Deletion	GGGT	4	4	4	100
I	613290..613297	Deletion	GAGAGAGA	8	2	6	33.33	+	+
I	614621	Deletion	A	1	9	23	39.13
I	626000	Deletion	A	1	2	7	28.57		+
I	626201..626477	Deletion	AAAAAAATCGATAATTTTTAATTTTTTTCAAAAAAAAAATCACAAAAAATCGATAATTATTGATTTTTACCAAAAAAAATCACAAAAATCGATAAATATTGATTTTTTCCAAAAAAATTAACAAAAATCGATAATTATTGATTTTCCCAGAAAAAATTCACTGAAAAATCGATAATTATTGATTTTTTCCGAAAAAATTCACAAAAAAATTGATAATTTTTTAATTTAAAAAAAAATCACAAAAAATCGATAATTATTGATATTTTACAAAAAAAAA	277	1	4	25		+
I	626202..626477	Deletion	AAAAAATCGATAATTTTTAATTTTTTTCAAAAAAAAAATCACAAAAAATCGATAATTATTGATTTTTACCAAAAAAAATCACAAAAATCGATAAATATTGATTTTTTCCAAAAAAATTAACAAAAATCGATAATTATTGATTTTCCCAGAAAAAATTCACTGAAAAATCGATAATTATTGATTTTTTCCGAAAAAATTCACAAAAAAATTGATAATTTTTTAATTTAAAAAAAAATCACAAAAAATCGATAATTATTGATATTTTACAAAAAAAAA	276	1	4	25		+
I	629596..629597	Deletion	GG	2	4	11	36.36
I	629597	Deletion	G	1	7	11	63.64
I	646068	Deletion	A	1	10	23	43.48
I	651136..651137	Deletion	TT	2	1	1	100	+	+
I	651331	Deletion	T	1	2	5	40	+	+
I	651582..651610	Deletion	ATTTTTCCGATAATTATCGTTTTTCCCGA	29	4	13	30.77	+	+
I	655187	Deletion	T	1	5	18	27.78	+
I	661293	Deletion	C	1	1	2	50	+
I	665476..665508	Deletion	GAAAATTTGAATTCCCGCCAAAATTTTTTCTCT	33	15	23	65.22	+	+
I	667164..667167	Deletion	CCCC	4	13	28	46.43
I	667165..667167	Deletion	CCC	3	15	28	53.57
I	669912	Deletion	A	1	1	2	50		+
I	680792	Deletion	A	1	2	6	33.33
I	693097	Deletion	T	1	3	13	23.08		+
I	696651	Deletion	A	1	3	11	27.27
I	698886..699650	Deletion	TTCTAAAAATCGATTTTTTTTCCAAAAAATCAATAATTTCGTCGAAAAACCGATGTTTTCAGAATAATCAAAAAAAAAATTAAAAAATTAAAAAAAAATCAATAATTTTTTCTAAAATTTTGCAATTTTTTTCTAAAAATCGTTTAATTTTCTTCTAAAATCGATATTTTTCCGGATTTTTTCGTGAAAAAAATCGTCAATTTTATTGAAAATTTTGCTAAATTTCGAAAAAAAATCTTGAAATTTCGATGCACCATGATTTTGAAAATTCTGCTCCGGATCAATTTTTCGAGAAAAATTATCGATTTTTGGAAACTATCATACAAAAATCGATAATTGTGCTCGAAATTTGGCTCTGGAAGGAGGAAAAATCAATAATTTTTTTCTAAAAATCGATTT…	765	2	4	50	+	+
I	707389	Deletion	A	1	5	13	38.46
I	709510	Deletion	A	1	4	8	50	+
I	710809	Deletion	T	1	4	9	44.44	+
I	712122	Deletion	A	1	5	11	45.45	+
I	712430	Deletion	A	1	2	8	25	+	+
I	712432..712435	Deletion	AAAT	4	2	7	28.57	+	+
I	712441..712444	Deletion	ATTT	4	2	7	28.57	+	+
I	712448..712577	Deletion	GGAGTTGAAAAATTCTGGCAAATTTGAAAATCGGCAATTTGCCAAAGTTGAAAAATTCCCGGCAAATCGCCAATTTGCAGATTTTTCGACCGAAATTTGCCTACCGGCAATTCCTGCCGACCCCTTTTTT	130	2	8	25	+	+
I	712581	Deletion	A	1	2	6	33.33	+
I	712583..712584	Deletion	AA	2	2	6	33.33	+
I	712586..712591	Deletion	AATTAA	6	2	6	33.33	+
I	712593..712595	Deletion	TTT	3	2	6	33.33	+
I	712598..712601	Deletion	ATTT	4	2	6	33.33	+
I	712603..712610	Deletion	TAAAAAAT	8	2	6	33.33	+	+
I	712612	Deletion	T	1	2	6	33.33	+	+
I	712614..712619	Deletion	TAATTT	6	2	6	33.33	+	+
I	712625	Deletion	A	1	2	6	33.33	+	+
I	712627..712628	Deletion	TT	2	2	6	33.33	+	+
I	712630..712636	Deletion	AAAATTT	7	2	6	33.33	+	+
I	712642..712645	Deletion	AAAT	4	2	6	33.33	+	+
I	712650..712654	Deletion	ATTAT	5	2	6	33.33	+	+
I	712659..712663	Deletion	AAAAT	5	2	6	33.33	+	+
I	712665..712667	Deletion	AAA	3	2	6	33.33	+	+
I	712669..712671	Deletion	ATT	3	2	6	33.33	+	+
I	712676..712680	Deletion	TAAAT	5	2	6	33.33	+	+
I	712685..712689	Deletion	AAATT	5	2	6	33.33	+	+
I	712694..712698	Deletion	AAAAT	5	2	6	33.33	+	+
I	712700..712706	Deletion	AAAAATT	7	2	6	33.33	+	+
I	712712..712715	Deletion	AAAT	4	2	6	33.33	+	+
I	712720..712724	Deletion	AATTT	5	2	6	33.33	+	+
I	712729..712730	Deletion	AA	2	2	6	33.33	+	+
I	712732..712733	Deletion	TT	2	2	6	33.33	+	+
I	712735..712736	Deletion	AT	2	2	6	33.33	+	+
I	717044	Deletion	C	1	5	7	71.43	+
I	718545	Deletion	G	1	3	6	50	+
I	721870	Deletion	C	1	4	14	28.57	+
I	729768..729840	Deletion	GTGTGTCATAAGGATTTCCAATATTTTATTCCAGTTGGGCATCCTAGTATGTTTTTCGGGCCTTTAGGCTTAA	73	3	5	60	+	+
I	729842	Deletion	T	1	2	5	40	+	+
I	729844	Deletion	T	1	2	5	40	+	+
I	729846	Deletion	T	1	2	5	40	+	+
I	729848..729851	Deletion	ATAA	4	2	5	40	+	+
I	729854..729857	Deletion	ATTT	4	2	5	40	+	+
I	729860..729870	Deletion	AATATTTTATT	11	2	5	40	+	+
I	729873	Deletion	A	1	2	5	40	+	+
I	729875..729876	Deletion	TT	2	2	5	40	+	+
I	729881..729882	Deletion	AT	2	2	5	40	+	+
I	729885..729886	Deletion	TA	2	2	5	40	+	+
I	729888..729896	Deletion	TTTTTTTTT	9	2	5	40	+	+
I	730990	Deletion	C	1	13	13	100
I	738939..738941	Deletion	GGG	3	3	10	30	+
I	738940..738941	Deletion	GG	2	2	10	20	+
I	738953	Deletion	A	1	2	7	28.57	+
I	747977..748018	Deletion	AATTCCGGCAATTTGCCGGTTTGCCGATTTGCCAAAAATTTT	42	4	13	30.77	+	+
I	749304..749815	Deletion	CTTTCAGGCTTTCAGGCTTTCAGGCTTTCAGGCTTTCAGGCTTTCAGGCTTTCAGGCTTTCAGGCTTTCAGGCTTTCAGGCTTTCAGGCTTTCAGGCTTTCAGGCTTTCAGGCTTTCAGGCTTTCAGGCTTTCAGGCTTTCAGGCTTTCAGGCTTTCAGGCTTTCAGGCTTTCAGGCTTTCAAGCTTTCAGGGTTTCAGGGTTTCAGGCTTTTAGGCTTTCAGGCTTTCAGGCTTTCAGGCTTTCAGGCTTTCAGGCTTTCAGGCTTTCAGGCTTTCAGGCTTTCAGGCTTTCAGGCTTTCAGGCTTTCAAACTTTCAGGCTTTCAGGCTTTCAGACTTTCAGGCTTTCAGGCTTTCAGGCTTTCAGGCTTTCAGGCTTTCAGGCTTTCAGGCTTTCAG…	512	5	14	35.71	+	+
I	749328..749815	Deletion	CTTTCAGGCTTTCAGGCTTTCAGGCTTTCAGGCTTTCAGGCTTTCAGGCTTTCAGGCTTTCAGGCTTTCAGGCTTTCAGGCTTTCAGGCTTTCAGGCTTTCAGGCTTTCAGGCTTTCAGGCTTTCAGGCTTTCAGGCTTTCAGGCTTTCAGGCTTTCAAGCTTTCAGGGTTTCAGGGTTTCAGGCTTTTAGGCTTTCAGGCTTTCAGGCTTTCAGGCTTTCAGGCTTTCAGGCTTTCAGGCTTTCAGGCTTTCAGGCTTTCAGGCTTTCAGGCTTTCAGGCTTTCAAACTTTCAGGCTTTCAGGCTTTCAGACTTTCAGGCTTTCAGGCTTTCAGGCTTTCAGGCTTTCAGGCTTTCAGGCTTTCAGGCTTTCAGGCTTTCAGGCTTTCAAGCTTTCAG…	488	2	14	14.29	+	+
I	749364..749815	Deletion	CAGGCTTTCAGGCTTTCAGGCTTTCAGGCTTTCAGGCTTTCAGGCTTTCAGGCTTTCAGGCTTTCAGGCTTTCAGGCTTTCAGGCTTTCAGGCTTTCAGGCTTTCAGGCTTTCAGGCTTTCAAGCTTTCAGGGTTTCAGGGTTTCAGGCTTTTAGGCTTTCAGGCTTTCAGGCTTTCAGGCTTTCAGGCTTTCAGGCTTTCAGGCTTTCAGGCTTTCAGGCTTTCAGGCTTTCAGGCTTTCAGGCTTTCAAACTTTCAGGCTTTCAGGCTTTCAGACTTTCAGGCTTTCAGGCTTTCAGGCTTTCAGGCTTTCAGGCTTTCAGGCTTTCAGGCTTTCAGGCTTTCAGGCTTTCAAGCTTTCAGGCTTTCAGGCTTTCAGGCTTTCAGGCTTTCAGGCTT…	452	3	14	21.43	+	+
I	759385..759466	Deletion	CCGCCAAAAAATTGTTTTCTCATAAAATCTGAATTTCCCACCAAAATTTTTTCTCAGAAAATTTGAAATTCCCGCTAAAAAA	82	2	26	7.69	+	+
I	759385..759478	Deletion	CCGCCAAAAAATTGTTTTCTCATAAAATCTGAATTTCCCACCAAAATTTTTTCTCAGAAAATTTGAAATTCCCGCTAAAAAATTTTTCTCAGAA	94	7	26	26.92	+	+
I	765741..765968	Deletion	GTCTAGGTCTAGGTCTAGGTCTAGGTCTAGGTCTAGGTCTAGGTCTAGGTCTAGGTCTAGGTCTAGGTCTAGGTCTAGGTTTAGGTCTAGGTCTAGGTCTAGGTCTAGGTCTAGGTCTAGGTCTAGGTCTAGGTCTATGTCTAGGTCTAGGTCTAGGTCTAGGTCTAGGTCTAGGTCTAGGTCTAGATCTAGGTCTAGGTCTAGGTCTAGGTCTAGGTCTAGGTCTAT	228	2	19	10.53	+	+
I	765781..765968	Deletion	AGGTCTAGGTCTAGGTCTAGGTCTAGGTCTAGGTCTAGGTTTAGGTCTAGGTCTAGGTCTAGGTCTAGGTCTAGGTCTAGGTCTAGGTCTAGGTCTATGTCTAGGTCTAGGTCTAGGTCTAGGTCTAGGTCTAGGTCTAGGTCTAGATCTAGGTCTAGGTCTAGGTCTAGGTCTAGGTCTAGGTCTAT	188	4	19	21.05	+	+
I	766470..766472	Deletion	CCC	3	4	9	44.44	+
I	770429..770433	Deletion	CCCCC	5	5	14	35.71
I	770430..770433	Deletion	CCCC	4	5	14	35.71
I	770431..770433	Deletion	CCC	3	4	14	28.57
I	792592	Deletion	T	1	17	26	65.38	+
I	797170..797171	Deletion	CC	2	11	14	78.57
I	797171	Deletion	C	1	3	14	21.43
I	823053..823056	Deletion	CCCC	4	5	11	45.45
I	823054..823056	Deletion	CCC	3	3	11	27.27
I	823055..823056	Deletion	CC	2	3	11	27.27
I	826576..826577	Deletion	GG	2	13	19	68.42
I	826577	Deletion	G	1	6	19	31.58
I	828997..829240	Deletion	AAAAAATCCGGAAAATCCTAAGCCTAAATAGCGAACGCTCGCCACTGACGCCAAGCCTAAGCCTAAGCCTAAGCCTAAGCCTAAGCCCAGCCCAAGCCTAAACAGGAACCCCCTGAAAAATCAAAAAATCCGGAAAATCCTAAGCCTAAATAGCGAACGCTCGCCACTGACGCCAAGCCTAAGTCTAAGCCTAAGCCTAAGCCTAAGCCCAGCCCAAGCCTAAACAGGAACCCCCTGAAAAATC	244	7	24	29.17	+	+
I	829119..829240	Deletion	AAAAAATCCGGAAAATCCTAAGCCTAAATAGCGAACGCTCGCCACTGACGCCAAGCCTAAGTCTAAGCCTAAGCCTAAGCCTAAGCCCAGCCCAAGCCTAAACAGGAACCCCCTGAAAAATC	122	5	24	20.83	+	+
I	833862..833863	Deletion	AA	2	2	8	25	+	+
I	833866	Deletion	A	1	2	8	25	+	+
I	833868	Deletion	A	1	2	8	25	+	+
I	833870..833873	Deletion	AAAA	4	2	8	25	+	+
I	833876	Deletion	A	1	2	8	25	+	+
I	833880..833881	Deletion	AA	2	2	8	25	+	+
I	833883..833884	Deletion	AA	2	2	8	25	+	+
I	833901	Deletion	C	1	2	8	25	+	+
I	833905	Deletion	A	1	2	8	25	+	+
I	833914	Deletion	A	1	2	8	25	+	+
I	833916	Deletion	A	1	2	8	25	+	+
I	833919..833920	Deletion	TA	2	2	8	25	+	+
I	833923..833924	Deletion	TA	2	2	8	25	+	+
I	833926	Deletion	A	1	2	8	25	+	+
I	833929..833931	Deletion	AAA	3	2	7	28.57	+	+
I	833935..833938	Deletion	AAAT	4	2	7	28.57	+	+
I	833940	Deletion	A	1	2	7	28.57	+	+
I	833944	Deletion	A	1	2	7	28.57	+	+
I	833946..834022	Deletion	TTTCTGAATCCACGAGCTAGGCTTAAGCTTAGGCTTAAGCTTAGGCCTTTTCTCAGGCTTAGGCTTAGGCTTATGCC	77	2	7	28.57	+	+
I	834735..834738	Deletion	TCTC	4	2	5	40	+	+
I	835759	Deletion	A	1	4	6	66.67	+
I	844670..844704	Deletion	ATTTTGGCGGGAAATTGAAATTTTCTGACAAAAAA	35	5	14	35.71	+	+
I	844863..844934	Deletion	TCTGACAAAAATATTTTGGCGGGAAAATCAAATTTTCTGAGAAAAAAAAATTTTGGCGGGAAATTGAAATTA	72	8	12	66.67	+	+
I	846821	Deletion	G	1	11	14	78.57
I	849408..849412	Deletion	GGGGG	5	1	1	100	+
I	852455..852458	Deletion	GGGG	4	2	3	66.67
I	852456..852458	Deletion	GGG	3	1	3	33.33
I	886856..886857	Deletion	CC	2	9	22	40.91
I	886857	Deletion	C	1	9	22	40.91
I	891963	Deletion	A	1	3	9	33.33
I	892875	Deletion	A	1	1	3	33.33	+	+
I	893148	Deletion	A	1	1	1	100	+	+
I	893168	Deletion	T	1	1	1	100	+	+
I	893221	Deletion	T	1	1	1	100	+	+
I	893785	Deletion	A	1	2	3	66.67	+	+
I	893807	Deletion	A	1	2	3	66.67	+	+
I	898693..898846	Deletion	TTTTAGCCAAAAAATTCGCTATTTTTAGCCAAAAAATCCGTTAATTTTAGCCAAAAAATTCGCTATTTTTAGCCAAAAAATCCGTTAATTTTAGCCAAAAAATTCGCTATTTTTAGCCAAAAAATCCGTTAATTTTAGCCAAAAAATTCGCTAT	154	4	4	100	+	+
I	899734..900096	Deletion	AATATTAGGCGAAAAATCCCTAATTTTGTCCAAAAATTCACCGATTTTTGACAAAAAAAACTCTAATTTCAGCAGAAACTTCACCAAATCATAGCCAAAAATTCACTGTTTTTTACCAAAAAAATAGAATATTAAGAGAAAATCCCTAAATTTGTCCAAAAAATTAAACAAATTATAGCCAAAAATGCTCTGTTTTTTACCAAAAATTCTAGAATATTAGGTAAAAAATCCCTAATTTTTCCCAAAAAATTCACCGAATTTACTCCAAAATGCTCTGTTTTTGACAAAAAAAAACTCTAATTCCAGCACAAAATTTACCAAATTATAGCCAAAAATGCTCTTTTTTTTCCAAAAAAAATCTAA	363	2	7	28.57		+
I	905001	Deletion	T	1	1	1	100	+
I	911171	Deletion	A	1	6	17	35.29	+
I	915190..915585	Deletion	CCTAAGCCTAAGCCTAAGCCTAAGCCTAAGCCTAAGCCTAAGCCTAAGCCTAAGCCTAAGCCTAAGCCTAAGCCTAAGCCTAAGCCTAAGCTTAAGCCTGAGCCCAAGCCTAAGCCTAGGCCTAAGACTAAGCCTATGCCTAAGTCCCAGCCTTAACCCAAGCCTAGGGCTAGTTGAAAGCCTAAGCCTAACCCAAACCCTAAGCCTAAGCCTAAGCCTAAGTCCAAACTTAGGCCTAAGCATATGTCTAAGCCTAAGCCGAAAATGTCCCTTTTTTTTGCAATTTTAGGAATTTCTAGAAATTTCCCATTTTCTCTTTTTCCAGCCCCTTCTAAACCTAGGCCTAGGCCTACGCATAAACCTAAGCCTACGCCTAAACCTAAGCCTAAGCCTAAG	396	2	13	15.38	+	+
I	915220..915585	Deletion	CCTAAGCCTAAGCCTAAGCCTAAGCCTAAGCCTAAGCCTAAGCCTAAGCCTAAGCCTAAGCTTAAGCCTGAGCCCAAGCCTAAGCCTAGGCCTAAGACTAAGCCTATGCCTAAGTCCCAGCCTTAACCCAAGCCTAGGGCTAGTTGAAAGCCTAAGCCTAACCCAAACCCTAAGCCTAAGCCTAAGCCTAAGTCCAAACTTAGGCCTAAGCATATGTCTAAGCCTAAGCCGAAAATGTCCCTTTTTTTTGCAATTTTAGGAATTTCTAGAAATTTCCCATTTTCTCTTTTTCCAGCCCCTTCTAAACCTAGGCCTAGGCCTACGCATAAACCTAAGCCTACGCCTAAACCTAAGCCTAAGCCTAAG	366	3	13	23.08	+	+
I	923797..923814	Deletion	AAATTTCTAAGCCATCAA	18	1	1	100	+	+
I	924693	Deletion	T	1	1	1	100	+	+
I	924725..924760	Deletion	TAAAATGTTCAAAATTATAGGTTTTCAAAAAAATTC	36	1	1	100	+	+
I	924768	Deletion	T	1	1	1	100	+	+
I	934505	Deletion	A	1	1	1	100		+
I	938741	Deletion	T	1	2	5	40
I	939809..940079	Deletion	GCTTAGGCTTAGGCTTAGGCTCAAGCTTAAGCTTAGGCTTAGGCTTACCTTATGAGCCTATAAGCTTTCTGAAAAAGACAAATATTAAAAAAAAACCAAAAAAAAAAAAAAAAAAAGACAAACAAACAAATAAAAACAAACAAACAAATAAAAACAAACAAAATATTTGAATTTTTCTAAGAAGACAAATACGTCACTCTCGGTCACGATTTTTGGGCTTTAGGTTTAGGTATATGTTTAGGCTTAGGCTTAGGCTTAGCCTTAAGCTTAA	271	4	9	44.44	+	+
I	939924	Deletion	A	1	4	9	44.44	+	+
I	940182	Deletion	A	1	5	10	50	+	+
I	942750..942971	Deletion	GCCTAAGTCTAAGTCTAAGTCTAAGTCTAAGTCTAAGTCTAAGTCTAAGTCTAAGTCTAAGTCTAAGTCTAAGTCTAAGTCTAAGTCTAAGTCTAAGTCTAAGTCTAAGTCTAAGTCTAAGTCTAAGTCTAAGTCTAAGTCTAAGTCTAAGTCTAAGTCTAAGTCTAAGTCTAAGTCTAAGTCTAAGTCTAAGTCTAAGTCTAAGTCTAAGTCTAAGTCTAA	222	1	6	16.67	+	+
I	942751..942966	Deletion	CCTAAGTCTAAGTCTAAGTCTAAGTCTAAGTCTAAGTCTAAGTCTAAGTCTAAGTCTAAGTCTAAGTCTAAGTCTAAGTCTAAGTCTAAGTCTAAGTCTAAGTCTAAGTCTAAGTCTAAGTCTAAGTCTAAGTCTAAGTCTAAGTCTAAGTCTAAGTCTAAGTCTAAGTCTAAGTCTAAGTCTAAGTCTAAGTCTAAGTCTAAGTCTAAGTCTAAG	216	2	6	33.33	+	+
I	942836..942971	Deletion	CTAAGTCTAAGTCTAAGTCTAAGTCTAAGTCTAAGTCTAAGTCTAAGTCTAAGTCTAAGTCTAAGTCTAAGTCTAAGTCTAAGTCTAAGTCTAAGTCTAAGTCTAAGTCTAAGTCTAAGTCTAAGTCTAAGTCTAA	136	2	6	33.33	+	+
I	947114	Deletion	A	1	3	3	100
I	947275..947276	Deletion	CC	2	2	5	40
I	953914..953916	Deletion	AAA	3	1	2	50	+	+
I	953966..953967	Deletion	AA	2	1	2	50	+	+
I	953982..953986	Deletion	AATTT	5	1	2	50	+	+
I	953991..953994	Deletion	ATTT	4	2	2	100	+	+
I	953999..954002	Deletion	ATTT	4	2	2	100	+	+
I	954004	Deletion	T	1	1	2	50	+	+
I	954008..954010	Deletion	ATT	3	2	2	100	+	+
I	954015	Deletion	A	1	1	2	50	+	+
I	955231..955232	Deletion	TA	2	1	1	100	+	+
I	959900	Deletion	C	1	2	2	100
I	967611	Deletion	T	1	4	8	50
I	969577	Deletion	G	1	2	4	50
I	973331..973333	Deletion	GGG	3	4	7	57.14
I	973332..973333	Deletion	GG	2	2	7	28.57
I	973932..974151	Deletion	GGAATTCCATAATTTTTATTTTTGTTTTTTTGCGCCTACATATACCTGTGAAAATTGGAACTCGACACAAAAACCTCTCTAGCGCGGCTTAAATTTACTTCAATTCTTCCGGAATTCCATAATTTTTATTTTTGTTTTTTTGCGCCTACATATACCTGTGAAAATTGGAACTCGACACAAAAACCTCTCTAGCGCGGCTTAAATTTACTTCAATTCTTCC	220	3	9	33.33	+	+
I	974042..974151	Deletion	GGAATTCCATAATTTTTATTTTTGTTTTTTTGCGCCTACATATACCTGTGAAAATTGGAACTCGACACAAAAACCTCTCTAGCGCGGCTTAAATTTACTTCAATTCTTCC	110	4	9	44.44	+	+
I	984727	Deletion	T	1	4	11	36.36
I	984728	Deletion	C	1	5	11	45.45
I	985199..985202	Deletion	GGGG	4	3	9	33.33	+
I	985200..985202	Deletion	GGG	3	6	9	66.67	+
I	986170..986172	Deletion	GGG	3	1	1	100	+	+
I	1009119..1009211	Deletion	CCGCCAAAATTTTTTCCAGAAAATTTGAGTTCCCGCCAAAAATTGTTTTACTGAGAAAATTTGAATCCCCCCCCCCCCCCCCCCCCCCAAAAA	93	1	1	100	+	+
I	1013583	Deletion	T	1	3	10	30
I	1017328	Deletion	G	1	3	9	33.33	+
I	1019169	Deletion	T	1	3	12	25
I	1024397..1024398	Deletion	TT	2	4	9	44.44	+	+
I	1028556	Deletion	T	1	2	4	50		+
I	1029950	Deletion	A	1	9	19	47.37	+	+
I	1042127	Deletion	A	1	5	10	50	+
I	1042507	Deletion	T	1	8	9	88.89	+
I	1048195	Deletion	T	1	8	12	66.67	+
I	1049743	Deletion	A	1	6	13	46.15
I	1053433	Deletion	A	1	5	10	50
I	1060970..1061023	Deletion	ATTTAGGCGAGATGGGCAAATATGCCGATTTAGCCGAGATGGACAAATTTGCCG	54	2	3	66.67	+	+
I	1070559	Deletion	A	1	2	7	28.57	+
I	1074553	Deletion	C	1	1	1	100
I	1081088..1081248	Deletion	ACTCACACTTTCCTCGACAGAAGCTGTCGGAAAACTCGAACTTTCCTCGACAGATGCTGTCGGAAACTCACACTTTCTTCGACAGAAGCTGTCGGAACTCCCACTTTCTTCGACAGAAGCTGTCGGAAACTCACACTTTCTTCGACAGAAGCTGTCGAAAA	161	4	5	80		+
I	1083215..1083319	Deletion	GAAAATTTCCGGCAAATCGGCATTTTGCCGGAATTGAAAATATCCGGCAAATCGGTATTTTGCCGGAATTGAAAATTTTCGGCAAATCGGCAATTTGTCGGAATC	105	7	7	100	+	+
I	1083325..1083327	Deletion	TTT	3	2	6	33.33	+	+
I	1083336	Deletion	T	1	2	6	33.33	+	+
I	1083342..1083345	Deletion	TTTT	4	2	6	33.33	+	+
I	1083353..1083354	Deletion	TT	2	2	6	33.33	+	+
I	1083360	Deletion	T	1	2	6	33.33	+	+
I	1083362	Deletion	T	1	2	6	33.33	+	+
I	1083371	Deletion	T	1	2	6	33.33	+	+
I	1083375	Deletion	T	1	2	6	33.33	+	+
I	1083377..1083380	Deletion	TTTT	4	2	6	33.33	+	+
I	1083388..1083389	Deletion	TT	2	2	6	33.33	+	+
I	1083395..1083398	Deletion	TTTT	4	2	6	33.33	+	+
I	1083406..1083408	Deletion	TTT	3	2	6	33.33	+	+
I	1083414..1083416	Deletion	TTT	3	2	6	33.33	+	+
I	1083424	Deletion	T	1	2	6	33.33	+	+
I	1100875..1100879	Deletion	GGGGG	5	4	6	66.67	+
I	1100876..1100879	Deletion	GGGG	4	2	6	33.33	+
I	1124587..1124650	Deletion	TTCTCAGAAAATTTGAATTCCCGCCAATTTTTTTCTCAGGAAATTTGAATTCCCGCCAAATTTG	64	4	5	80	+	+
I	1124679..1124684	Deletion	TTTTTT	6	2	6	33.33	+	+
I	1124686	Deletion	T	1	2	6	33.33	+	+
I	1124688	Deletion	A	1	2	6	33.33	+	+
I	1124691..1124696	Deletion	AAATTT	6	2	6	33.33	+	+
I	1124698..1124701	Deletion	AATT	4	2	6	33.33	+	+
I	1124708..1124713	Deletion	AAATTT	6	2	6	33.33	+	+
I	1124715..1124716	Deletion	TT	2	2	6	33.33	+	+
I	1124718	Deletion	T	1	2	6	33.33	+	+
I	1124720	Deletion	A	1	2	6	33.33	+	+
I	1124722	Deletion	A	1	2	6	33.33	+	+
I	1134384	Deletion	A	1	1	3	33.33	+	+
I	1134442	Deletion	G	1	1	3	33.33	+	+
I	1134444	Deletion	C	1	1	3	33.33	+	+
I	1134450	Deletion	C	1	1	3	33.33	+	+
I	1134463..1134724	Deletion	CAATTTGCCGATTTTCCGATTTACCGAAAATTTTCATTTTGGCAAATTGCCGGTTTGCCGGAAATTTTCATTTTCGGCAAATTGCAGATTTTCCGGAAATTTTGAATTCTAACAATTTGCCGATTTGCCGGAAACTTTCAATTTCGGCAAATTGCAGATTTGCCGATTTGCCGGAAATTTTCAATTCCGGCAGTTTTCCGATTTGCCGAATTTGCCGGAAATTTCAATTCCGGCAAACTGCCGGTTTGCCGATTTGCCGGAA	262	2	2	100	+	+
I	1137582	Deletion	T	1	4	14	28.57
I	1144339..1144340	Deletion	TA	2	1	1	100	+
I	1144389..1144390	Deletion	AC	2	1	1	100	+
I	1150703	Deletion	A	1	1	1	100	+
I	1172289	Deletion	C	1	1	2	50	+
I	1172395..1172399	Deletion	TTTTA	5	1	2	50	+
I	1172478..1172485	Deletion	AAAAAACC	8	1	2	50	+
I	1172557..1172562	Deletion	AATATT	6	1	2	50	+
I	1172848..1172891	Deletion	TTAAATTTTCAAAAGAAAATTTTCAAAAGAAATTTTTCTATTTT	44	1	1	100		+
I	1172898..1172935	Deletion	AAAAAAATTTTTGTAAAGTTTTTTCACAAATTAAATTT	38	1	1	100
I	1186780..1186960	Deletion	ATTTGAATTCCGGCAATTTGCCGATTTGCCGGATATTTTCAAATCCGGCAATTTGTGCCGATCTGCCGAAATTTTCAATTCCAGCAATTTGTGCCGATTTGCCGAAAACTTAAATTCCAGCAATTTTCCGATTTCTCGAAAATTTCTATTCCGGCAATTTGCCGATTTGCCGGATATTTTC	181	2	8	25	+	+
I	1188946	Deletion	T	1	2	7	28.57
I	1189652	Deletion	A	1	4	10	40
I	1200907	Deletion	T	1	4	10	40		+
I	1206655	Deletion	C	1	1	3	33.33	+
I	1209521..1209555	Deletion	GACAAATTGCCAGAAATTAAAATCTCCGGCAAATC	35	1	1	100	+	+
I	1209988..1209995	Deletion	CAGCAAAC	8	1	1	100	+	+
I	1210335	Deletion	C	1	1	2	50	+	+
I	1210360	Deletion	G	1	1	2	50	+	+
I	1210365	Deletion	G	1	1	2	50	+	+
I	1210367	Deletion	C	1	1	2	50	+	+
I	1210376	Deletion	T	1	1	2	50	+	+
I	1220812	Deletion	T	1	3	5	60
I	1223761..1223843	Deletion	TTTGCCGGAAATTTCGAATTCCGGCAATTTGCCGGTTTGCCGGAAGTTTTCAAATTAAAATTCTAAAGTTGTCAAATTGGCGG	83	5	20	25	+	+
I	1231825	Deletion	A	1	4	14	28.57
I	1236792..1236794	Deletion	TTA	3	1	1	100
I	1238424..1238515	Deletion	AAAAAAAAGGAAAAATCGGAATAGACCTATCAAAAAAAATCCGAAAAAAAATAGGAAAAAATCGGAAAAAAATTCAGAAAAAATCGAAAAAA	92	1	1	100		+
I	1241500..1241622	Deletion	TCGGGGTACTGTAGTAGTACTGTAGAGGTACTGTAGGAGTACTGTAGGATTACTGTAGTTTAGGAAAAATTGACTTTTCGTCTTTTGAAGGAATATTGGTTTGAAGTTAGTGGTGGGATATGG	123	5	10	50	+	+
I	1278805..1278807	Deletion	TTT	3	5	19	26.32	+	+
I	1280503	Deletion	A	1	8	21	38.1
I	1286362..1286401	Deletion	TAATGTAGGAACACAAATTAGGGTACTGTAGGGGTACTGA	40	3	9	33.33	+	+
I	1286732..1286836	Deletion	TAATGTAGGAACACAAATTAGGGTACTGTAGGGGTACTGCTAGGGTACTGTAGGGGTACTGTAGGGATATTATAGGGGGTACTGTAGAGACACTGTAAGAATACT	105	3	11	27.27	+	+
I	1286838..1286839	Deletion	TA	2	3	11	27.27	+	+
I	1286841	Deletion	A	1	3	11	27.27	+	+
I	1286844..1286845	Deletion	TA	2	3	12	25	+	+
I	1286847	Deletion	T	1	3	12	25	+	+
I	1286849..1286850	Deletion	TA	2	3	12	25	+	+
I	1286853..1286854	Deletion	AA	2	3	12	25	+	+
I	1286858..1286861	Deletion	TATA	4	3	12	25	+	+
I	1302561..1302562	Deletion	TG	2	6	13	46.15	+	+
I	1302562	Deletion	G	1	3	13	23.08	+	+
I	1317785..1319123	Deletion	AACATTTTAGCGGGAATTCAAATTTTAATTTTTTTGAAAACATTTTGACGGGAATTCAAATTTTAATTTTTTTGAAAACATTTTGGCGGGAATTCAAATTTTAATTGTTTTGAAAATATTTTGGCGGGAATTCAAACTTTAATTTTTTTGAAAACATTTTAGCGGGAATTCAAATTTTAATTTTTTTGAAAATATTTTAGCGGGAATTCAAATTTTAATTGTTTTGAAAATATTTTGGCGGGAATTCAAACTTTAATTTTTTTGAAAACATTTTGGCGGGAATTCAAACTTTAATTTTTTTGAAAACATTTTAGCGGGAATTCAAATTTTAATTTTTTTGAAAACATTTTGACGGGAATTCAAATTTTAATTTTTTTGAAAACATTTTGGCGGGAATTC…	1339	1	1	100	+	+
I	1331409..1331861	Deletion	CGCGACCAAAAACGAATTTCTTGACCCAGAAACTTACCCATAATACTAAAAAAAAATTAGCAATCCATTTTCATAGAAATTCTCCCAAAATTCCAAATTTTTTTTTTTGCAAAAAAGTGCAGTCATATATGTATGTAAAAAAATGAATTGAAGACAAAAACCCCTGTAGCGCGACCAAAAACGAATTTCTTGACCCAGAAACTTACCCATAATACTAAAAAAAAATTAGCAATCCATTTTCATAGAAATTCTCCCAAAATTCCAAAATTTCTATTTTTGTTTTTTTGTGCCTGTTGAAATTGGAATTGAAGGCGAAAACCCCTGTACCGCGACCAAAAACGAATTTCTTGACCCAGAAACTTACCCATAATACTAAAAAAAAATTAGCAATCCATTTTC…	453	3	22	13.64	+	+
I	1331578..1331904	Deletion	CGCGACCAAAAACGAATTTCTTGACCCAGAAACTTACCCATAATACTAAAAAAAAATTAGCAATCCATTTTCATAGAAATTCTCCCAAAATTCCAAAATTTCTATTTTTGTTTTTTTGTGCCTGTTGAAATTGGAATTGAAGGCGAAAACCCCTGTACCGCGACCAAAAACGAATTTCTTGACCCAGAAACTTACCCATAATACTAAAAAAAAATTAGCAATCCATTTTCATAGAAATTCTCCCAAAATTCCAAATTTTTTTTTTTGCAAAAAAGTGCAGTCATATATGTATGTAAAAAAATGAATTGAAGACAAAAACCCCTGTAG	327	2	22	9.09	+	+
I	1331612..1331904	Deletion	TACCCATAATACTAAAAAAAAATTAGCAATCCATTTTCATAGAAATTCTCCCAAAATTCCAAAATTTCTATTTTTGTTTTTTTGTGCCTGTTGAAATTGGAATTGAAGGCGAAAACCCCTGTACCGCGACCAAAAACGAATTTCTTGACCCAGAAACTTACCCATAATACTAAAAAAAAATTAGCAATCCATTTTCATAGAAATTCTCCCAAAATTCCAAATTTTTTTTTTTGCAAAAAAGTGCAGTCATATATGTATGTAAAAAAATGAATTGAAGACAAAAACCCCTGTAG	293	2	22	9.09	+	+
I	1331736..1331904	Deletion	CGCGACCAAAAACGAATTTCTTGACCCAGAAACTTACCCATAATACTAAAAAAAAATTAGCAATCCATTTTCATAGAAATTCTCCCAAAATTCCAAATTTTTTTTTTTGCAAAAAAGTGCAGTCATATATGTATGTAAAAAAATGAATTGAAGACAAAAACCCCTGTAG	169	5	22	22.73	+	+
I	1352249	Deletion	A	1	3	9	33.33		+
I	1354680..1354723	Deletion	ATTTGTCGATTTGCCGGAAACTTTCAATTCCGGCAAATTGCCGG	44	1	1	100	+	+
I	1355007	Deletion	A	1	1	1	100
I	1355362	Deletion	A	1	1	1	100	+
I	1366496	Deletion	T	1	3	9	33.33
I	1381402..1381404	Deletion	GGG	3	2	5	40	+
I	1381403..1381404	Deletion	GG	2	3	5	60	+
I	1383266	Deletion	T	1	1	1	100
I	1388449	Deletion	A	1	3	3	100	+
I	1395885	Deletion	C	1	3	3	100
I	1413246..1413508	Deletion	AAACTACAGTAATCCTACAGTACTCCTATAGTATCCCTAAAGTTGTATACTACAGTACCCCGACCATATCCCCCCGCTAACCCCAAACCAATATTGCATCAAAAAACGAAAAGTCTTTTTTTTTCCTAAACTACAGTAATCCTACAGTAGCCCTACAGTACCCCTACAGTACCCCTACAGTTGCACTACCGTACCCCGACCATATCCCCCCGCTAACCCCAAACCAACATTGCATCAAAAAACGAAAAGTCTTTTTTTTTCCT	263	5	14	35.71	+	+
I	1413474..1413508	Deletion	ATTGCATCAAAAAACGAAAAGTCTTTTTTTTTCCT	35	4	14	28.57	+	+
I	1413542	Deletion	T	1	3	10	30	+	+
I	1413546..1413549	Deletion	TAAA	4	3	10	30	+	+
I	1413551..1413552	Deletion	TT	2	3	10	30	+	+
I	1413554	Deletion	T	1	3	10	30	+	+
I	1427094	Deletion	T	1	2	8	25
I	1429871..1430060	Deletion	AAAAATTTTTTTCACTGAAATTTGAATTTCCCGCCAAAATTTTTTCACTGAAAATTTGAATTTCCCGCCAAAATTTTTTTCACTGAAAATTTGAATTTCCCGCCAGAAATTTTTTTACTGAAAATTTGAATTTCCCGCTAAAATTTTTTTTCACTGAAATTTGAATTTCCGCTAAAAATTTTTTTCACTG	190	1	1	100	+	+
I	1430671..1430772	Deletion	CTACAGTACTCCTACAGTACCTCTACAGTACTACTACAGTACCCCGACCATATCCAACCACTAACCTCAAACCAATATCCCATCAAAAGGCGAAAAGTCACA	102	2	8	25	+	+
I	1430779	Deletion	C	1	2	9	22.22	+	+
I	1435706..1435707	Deletion	TC	2	5	7	71.43	+	+
I	1440201..1440266	Deletion	GATCTCGATTTTCGATTTTCGAAGCCCGTAAATCGACACAAGCGCTACAGTAGTAATTTAAAAAAC	66	1	1	100
I	1444504	Deletion	T	1	3	10	30
I	1453668..1453913	Deletion	CCAATATCCCTTCAAAAGACGAAAAGTAAATTTTTCCAAAACTACAGTATTCCTACAGTACTCCTACAGTTGTACTACAGATGTACTACAGTACCCCGACCATATCCCTCCACTAACCCCAAACCAATATCCCTTCAAAAGACGAAAAGTAAATTTTTCCAAAACTACAGTATTCCTACAGTACTCCTACAGTTGTACTACAGATGTACTACAGTACCCCGACCATATCCCTCCACTAACCCCAAA	246	4	23	17.39	+	+
I	1453774..1453913	Deletion	CCTCCACTAACCCCAAACCAATATCCCTTCAAAAGACGAAAAGTAAATTTTTCCAAAACTACAGTATTCCTACAGTACTCCTACAGTTGTACTACAGATGTACTACAGTACCCCGACCATATCCCTCCACTAACCCCAAA	140	2	23	8.7	+	+
I	1456449	Deletion	C	1	7	18	38.89
I	1473630..1473631	Deletion	AA	2	3	6	50	+	+
I	1481163	Deletion	T	1	8	12	66.67	+	+
I	1481615..1481616	Deletion	CT	2	7	14	50	+	+
I	1481713..1481714	Deletion	CC	2	4	14	28.57
I	1481714	Deletion	C	1	10	14	71.43
I	1487012..1487015	Deletion	CCCC	4	7	17	41.18
I	1487013..1487015	Deletion	CCC	3	4	17	23.53
I	1487014..1487015	Deletion	CC	2	6	17	35.29
I	1494338	Deletion	T	1	1	3	33.33	+
I	1498114	Deletion	T	1	4	11	36.36	+
I	1500075..1500171	Deletion	AATTGCCGGAATTGAAATATTCCGGCAAATCGGCAATTTGCCGAAAATGAAAATTTCAGGCATATTGCCGGAATTGAAATATTCCGGAAAATTGGCG	97	3	6	50	+	+
I	1501962..1501996	Deletion	TTTCAATTCCGGCAAATTGACAGTTTGCCTGAAAG	35	2	6	33.33	+	+
I	1504865	Deletion	T	1	7	18	38.89	+
I	1505146	Deletion	T	1	5	15	33.33
I	1526199	Deletion	A	1	2	6	33.33	+
I	1532511	Deletion	G	1	3	13	23.08	+	+
I	1532513	Deletion	G	1	3	13	23.08	+	+
I	1532521..1532523	Deletion	CCG	3	3	13	23.08	+	+
I	1532531..1532533	Deletion	GGC	3	3	13	23.08	+	+
I	1532540..1532544	Deletion	GCCGG	5	3	13	23.08	+	+
I	1532549	Deletion	G	1	3	13	23.08	+	+
I	1540091	Deletion	T	1	8	11	72.73
I	1549362	Deletion	A	1	7	20	35
I	1549568	Deletion	C	1	13	20	65
I	1551110..1551551	Deletion	TCGGCAATTTTTGCAATTGCCGGTTTTGAAGTTTTCGGCAAATTTGGAAATTTTCGGCAATCGGCAATTTCGGCAGTTGCCGGGTTTGGAAATTTTCGGCAAATTTGGCAATTTCGGCAATTGCCAGATTTGTGAATTTTCGGCAATCGGCAATTTTGGCAATTGCCGGATTTGTGAATTTTCGGCAATTTCGGCAGTTGCCGGTTTTGGAAGTTTTCGGCAATCGACAATTTTGGCGGTTGCCGGTTTTGAAAATTTTCGACAATTTCGGCAGTTGCCGGTTTTGGAAATTTTCGGCAAATTTGTCAATTGCCGGTTTTGGAAATTTTCAGCAATCGGCAGTTTTGGCAGTTGCCGGGTTTAGAAATTTTCGGCAATTTTGTCAGTTGCCGGTTTAGT…	442	2	3	66.67	+	+
I	1551555..1551561	Deletion	AATTTTT	7	2	4	50	+	+
I	1551564..1551567	Deletion	AATT	4	2	4	50	+	+
I	1551573..1551576	Deletion	TTTT	4	2	4	50	+	+
I	1551578..1551579	Deletion	AA	2	2	4	50	+	+
I	1551581..1551584	Deletion	TTTT	4	2	5	40	+	+
I	1551589..1551594	Deletion	AAATTT	6	2	5	40	+	+
I	1551597..1551603	Deletion	AAATTTT	7	2	5	40	+	+
I	1551608	Deletion	A	1	2	5	40	+	+
I	1551609	Deletion	A	1	2	5	40	+	+
I	1551610	Deletion	T	1	3	5	60	+	+
I	1551611	Deletion	C	1	3	5	60	+	+
I	1551612	Deletion	G	1	3	5	60	+	+
I	1551613	Deletion	G	1	3	5	60	+	+
I	1551614	Deletion	C	1	3	5	60	+	+
I	1551615	Deletion	A	1	3	5	60	+	+
I	1551616	Deletion	A	1	3	5	60	+	+
I	1551617	Deletion	T	1	3	5	60	+	+
I	1551618	Deletion	T	1	3	5	60	+	+
I	1551619	Deletion	T	1	3	5	60	+	+
I	1551620	Deletion	C	1	3	5	60	+	+
I	1551621	Deletion	G	1	3	5	60	+	+
I	1551622	Deletion	G	1	3	5	60	+	+
I	1551623	Deletion	C	1	3	5	60	+	+
I	1551624	Deletion	A	1	3	5	60	+	+
I	1551625	Deletion	G	1	3	5	60	+	+
I	1551626	Deletion	T	1	3	5	60	+	+
I	1551627	Deletion	T	1	3	5	60	+	+
I	1551628	Deletion	G	1	3	5	60	+	+
I	1551629	Deletion	C	1	3	5	60	+	+
I	1551630	Deletion	C	1	3	5	60	+	+
I	1551631	Deletion	G	1	3	5	60	+	+
I	1551632	Deletion	G	1	3	5	60	+	+
I	1551633	Deletion	T	1	3	5	60	+	+
I	1551634	Deletion	T	1	3	5	60	+	+
I	1551635	Deletion	T	1	3	5	60	+	+
I	1551636	Deletion	T	1	3	5	60	+	+
I	1551637	Deletion	G	1	3	5	60	+	+
I	1551638	Deletion	G	1	3	5	60	+	+
I	1551639	Deletion	A	1	3	5	60	+	+
I	1551640	Deletion	A	1	3	5	60	+	+
I	1551641	Deletion	A	1	3	5	60	+	+
I	1551642	Deletion	T	1	3	5	60	+	+
I	1551643	Deletion	T	1	3	5	60	+	+
I	1551644	Deletion	T	1	3	5	60	+	+
I	1551645	Deletion	T	1	3	5	60	+	+
I	1551646	Deletion	C	1	3	5	60	+	+
I	1551647	Deletion	G	1	3	5	60	+	+
I	1551648	Deletion	G	1	3	5	60	+	+
I	1551649	Deletion	C	1	3	5	60	+	+
I	1551650	Deletion	A	1	3	5	60	+	+
I	1551651	Deletion	A	1	3	5	60	+	+
I	1551652	Deletion	T	1	2	5	40	+	+
I	1551653	Deletion	C	1	2	5	40	+	+
I	1551654	Deletion	G	1	2	5	40	+	+
I	1551655	Deletion	G	1	2	5	40	+	+
I	1551656	Deletion	C	1	2	5	40	+	+
I	1551657	Deletion	A	1	2	5	40	+	+
I	1551658	Deletion	A	1	2	5	40	+	+
I	1551659	Deletion	T	1	2	5	40	+	+
I	1551660	Deletion	T	1	2	5	40	+	+
I	1551661	Deletion	T	1	2	5	40	+	+
I	1551662	Deletion	C	1	2	5	40	+	+
I	1551663	Deletion	G	1	2	5	40	+	+
I	1551664	Deletion	G	1	2	5	40	+	+
I	1551665	Deletion	C	1	2	5	40	+	+
I	1551666	Deletion	A	1	2	5	40	+	+
I	1551667	Deletion	G	1	2	5	40	+	+
I	1551668	Deletion	T	1	2	5	40	+	+
I	1551669	Deletion	T	1	2	6	33.33	+	+
I	1551675..1551678	Deletion	TTTT	4	2	6	33.33	+	+
I	1551681..1551682	Deletion	AA	2	2	6	33.33	+	+
I	1551684..1551687	Deletion	TTTT	4	2	7	28.57	+	+
I	1551692..1551694	Deletion	AAT	3	2	7	28.57	+	+
I	1551697	Deletion	A	1	2	7	28.57	+	+
I	1551699..1551704	Deletion	AATTTT	6	2	7	28.57	+	+
I	1551710..1551711	Deletion	TT	2	2	7	28.57	+	+
I	1551717..1551720	Deletion	TTTT	4	2	7	28.57	+	+
I	1551723	Deletion	A	1	2	7	28.57	+	+
I	1554355	Deletion	A	1	5	13	38.46
I	1563635..1563669	Deletion	TTTTGAAATTTCCGGCAATTTTGGCAATTGCCGGT	35	3	8	37.5	+	+
I	1563675..1563677	Deletion	AAA	3	2	8	25	+	+
I	1563686..1563687	Deletion	AA	2	2	8	25	+	+
I	1563695..1563696	Deletion	AA	2	2	8	25	+	+
I	1563710..1563712	Deletion	AAA	3	2	8	25	+	+
I	1563721..1563722	Deletion	AA	2	2	8	25	+	+
I	1563731	Deletion	A	1	2	8	25	+	+
I	1563746..1563747	Deletion	AA	2	2	8	25	+	+
I	1563756..1563757	Deletion	AA	2	2	8	25	+	+
I	1563765..1563766	Deletion	AA	2	2	8	25	+	+
I	1574819..1574904	Deletion	GAAATTTTCGACAAATTGCCGGAATTGAAATTTCCGGTAAATTGGCAAATTGCCGGAATTGAAATTTTTGATAAATTGCCGGAATC	86	3	5	60	+	+
I	1576684	Deletion	A	1	7	15	46.67	+	+
I	1578487	Deletion	T	1	5	12	41.67	+
I	1580329	Deletion	A	1	8	16	50
I	1580676..1580680	Deletion	CCGAT	5	15	15	100
I	1584361	Deletion	T	1	5	17	29.41
I	1585841..1585842	Deletion	GG	2	11	17	64.71	+
I	1585842	Deletion	G	1	6	17	35.29	+
I	1588253..1588254	Deletion	CC	2	3	11	27.27
I	1588254	Deletion	C	1	6	11	54.55
I	1593673..1594149	Deletion	AAGCATGTATTAGCCAATGTAAACGCGCTCCAATGATGATGTAGCCCACGTGGTATCAGAGTGTCTCTTTACGGCTTGATTTAAATACGTAGATCTACAAATTCACTTATCTGTTTTCTCACGGGTTTAGGATATTTTTTCTGTTATTTTTTTTGACTATGGAATTATAAAGAAAATCGAATTTCAAAAAAGCATGTATTAGCCAATGTAAACGCGCTCCAATGATGATGTAGCCCACGTGGTATCAGAGTGTCTCTTTACGGCTTGATTTAAATACGTAGATCTACAAATTCACTTATCTGTTTTCTCACGGGTTTAGGATATTTTTTCTGTTATTTTTTTTGACTATGGAATTATAAAGAAAATCGAATTTCAAAAAAGCATGTATTAGCCAATGTA…	477	2	9	22.22	+	+
I	1604347	Deletion	A	1	5	10	50	+
I	1605949..1606018	Deletion	GATTTGCCGGAAATTTTCAATTCCGGCATTTTGCCGATTTGCCGGAAATTTTTAATTCCGCCAATTTGCC	70	2	5	40	+	+
I	1613984..1614677	Deletion	TTTATCTTGCTTTGTTTTCCGCCTGTTTTCTTTCGTTTTTCACAGCTTTTTCCCCCGTTTTTTCTTATTAAAACTGATAAATAAATACTTTTTGCAGATGCTTAAACAATTTCCAAGTAAAAAAATTATGTATTCAGTGGGCAAGCAGCGGTGAAAGTGGTCAATGCGATATGATGGATTACGGGAATACAAAACCTAAACTTTTTCTGAAACATGATACATATGATGCTTAGATGCTTAAATTACCTGATTTTCATAACGAGACCGCTGAAAAAGTTTTGAGATTTTCAAAATTCAACTTTTTGTGCGAAAATCTTGACTTTTTCACCAAAAAAGTTGAATTTTGGAAACCTCAAAACTTTTTCAGCGGTCTCGTTATGAAAATCAGGTAGTTTCAGA…	694	1	3	33.33	+
I	1620265..1620313	Deletion	ATCGATTTTTCTAAATTTTTCCGAAAAATCAATAATTTTAAATTAAATG	49	2	4	50	+	+
I	1625803	Deletion	T	1	6	20	30
I	1640511..1640558	Deletion	ACAAACTACAACCACTAGACCACAAACTACAAAGACTACAACTACACC	48	4	17	23.53	+	+
I	1644809	Deletion	G	1	22	26	84.62
I	1650851	Deletion	A	1	5	20	25
I	1652300..1652593	Deletion	TTAAAAATTCTCCTGGTAAATTTAAAAATTCTCCTGGTAAATTTAAAAATTCTCCTGGTAAATTTAAAAATTCTCCTGGTAAATTTAAAAATTCTCCTGGTAAATTTAAAAAGTCTCCTGGTAAATTTAAAAATTCTCCTGGTAAATTTAAAAATTCTCCTGGTAAATTAAAAAATTCTCCTGGTAAATTTTAAAATTCTCCTGGTAAATTTAAAAATTCTCCTGGTAAATTTTAAAATTCTCCTGGTAAATTTAAAAATTCTCCTGGTAAATTTAAAAATTCTCCTGGTAAAT	294	4	27	14.81	+	+
I	1652342..1652593	Deletion	TTAAAAATTCTCCTGGTAAATTTAAAAATTCTCCTGGTAAATTTAAAAATTCTCCTGGTAAATTTAAAAAGTCTCCTGGTAAATTTAAAAATTCTCCTGGTAAATTTAAAAATTCTCCTGGTAAATTAAAAAATTCTCCTGGTAAATTTTAAAATTCTCCTGGTAAATTTAAAAATTCTCCTGGTAAATTTTAAAATTCTCCTGGTAAATTTAAAAATTCTCCTGGTAAATTTAAAAATTCTCCTGGTAAAT	252	3	27	11.11	+	+
I	1652363..1652593	Deletion	TTAAAAATTCTCCTGGTAAATTTAAAAATTCTCCTGGTAAATTTAAAAAGTCTCCTGGTAAATTTAAAAATTCTCCTGGTAAATTTAAAAATTCTCCTGGTAAATTAAAAAATTCTCCTGGTAAATTTTAAAATTCTCCTGGTAAATTTAAAAATTCTCCTGGTAAATTTTAAAATTCTCCTGGTAAATTTAAAAATTCTCCTGGTAAATTTAAAAATTCTCCTGGTAAAT	231	4	27	14.81	+	+
I	1652379..1652593	Deletion	TAAATTTAAAAATTCTCCTGGTAAATTTAAAAAGTCTCCTGGTAAATTTAAAAATTCTCCTGGTAAATTTAAAAATTCTCCTGGTAAATTAAAAAATTCTCCTGGTAAATTTTAAAATTCTCCTGGTAAATTTAAAAATTCTCCTGGTAAATTTTAAAATTCTCCTGGTAAATTTAAAAATTCTCCTGGTAAATTTAAAAATTCTCCTGGTAAAT	215	3	27	11.11	+	+
I	1672824	Deletion	A	1	6	22	27.27
I	1680975	Deletion	T	1	7	24	29.17	+	+
I	1682378..1682411	Deletion	TGGCGGGAAATTCAAATTTTTTCATAAAACCTTT	34	5	14	35.71	+	+
I	1682441..1682442	Deletion	CC	2	3	13	23.08	+	+
I	1682446..1682498	Deletion	TGGCGGGAAATTCAAATTTTTTCATAAAACCTTTTGGCGGGAAATTCTTTTTT	53	3	12	25	+	+
I	1688473	Deletion	A	1	4	14	28.57	+	+
I	1690487..1690488	Deletion	TT	2	7	24	29.17	+	+
I	1690488	Deletion	T	1	10	24	41.67	+	+
I	1693926	Deletion	G	1	3	13	23.08	+	+
I	1693928..1693960	Deletion	TTTTGGCTATTGCCGGTTTTGGAAGTTTTCGGC	33	3	13	23.08	+	+
I	1693965..1693967	Deletion	GGC	3	3	13	23.08	+	+
I	1693974..1693976	Deletion	GGC	3	3	13	23.08	+	+
I	1693981..1693985	Deletion	GCCGG	5	3	13	23.08	+	+
I	1693990..1693991	Deletion	GG	2	3	13	23.08	+	+
I	1693994	Deletion	G	1	3	13	23.08	+	+
I	1693996..1694011	Deletion	TTTCGGCAATTGGAAA	16	4	13	30.77	+	+
I	1694016..1694018	Deletion	GGC	3	3	13	23.08	+	+
I	1694023..1694027	Deletion	GCCGG	5	3	13	23.08	+	+
I	1694029..1694264	Deletion	TTTGGAAATTTTCGGCAATTGGCAATTTTGGCTATTGCCGACTTTGGAAGTTTTCGGCAATTGGCAATTTCGGCTATTGCCGGTTTTGGAAATTTTTGGCTATTGCCAGTTTTGAAAATTTTCGGCAATTGGCAATTTTTGGCTATTGCCGGTTTTGGAAATATTCGGCAATTGGAAATTTTGGCTATTGCCGGTTTTGGAAATTTTTGGCAATTGGCAATTTTGGCAATTGCCGG	236	3	19	15.79	+	+
I	1708507	Deletion	T	1	2	8	25	+
I	1711023	Deletion	A	1	3	8	37.5
I	1711219..1711220	Deletion	CT	2	3	8	37.5	+
I	1713081	Deletion	A	1	3	6	50	+
I	1729829	Deletion	C	1	5	6	83.33
I	1733234	Deletion	C	1	15	22	68.18
I	1741492	Deletion	T	1	4	11	36.36		+
I	1743869	Deletion	T	1	4	13	30.77	+
I	1753323	Deletion	T	1	11	11	100	+
I	1760122	Deletion	A	1	4	15	26.67		+
I	1760976	Deletion	A	1	2	8	25	+	+
I	1760979..1760984	Deletion	AAAAAT	6	2	8	25	+	+
I	1760986..1760988	Deletion	TTT	3	2	8	25	+	+
I	1760990..1760991	Deletion	AA	2	2	8	25	+	+
I	1760996..1761189	Deletion	ACCGAAAAGGTTTCTAGGCCACCTAAGTATTTCTAGGCCACCTAAGATGTTTCTAGGCCACCTGAGATGTTTCTAGGTCACCAAAAATGTTTCTAGGTTACCAAAAATGTTTCAAGGCCATCGAAAAGGTTTCTAGGCCACCAAAGTATTTCTAGGCCACCTAAGATGTTTCTAGGCCACCTGAGATGTTTCTA	194	2	7	28.57	+	+
I	1761262..1761518	Deletion	TATTTCTAGGCCACCTAAGATGTTTCTAGGCCACCTGAGATGTTTCTAGGCCACCTGAGATGTTTCTAGGCCACCTGAGATGTTTCTAGGTCACCAAAAATGTTTCTCGGTCACCAAAAATGTTTCAAGGCCACCGAAAAGGTTTCTAGGCCACCTAAGTATTTCTAGGCCACCTAAGATGTTTCTAGGCCACCTGAGATGTTTCTAGGTCACCAAAAATGTTTCTAGGTTACCAAAAATGTTTCAAGGCCATCGAA	257	3	6	50	+	+
I	1761643..1762021	Deletion	TTCTAGGCCACCAAAAATATTTCTAGGCCACCAAAAATGTTTCTAGGTCACCAAAAATGTTTCTAGGTCACCAAAAATGTATCAAGGCCACCAAAAAGGTTTCTAGGTCACCAAAAATGTTTCTAGGCCACCAAAAATGTTTCTAGGTCACCAAAAATGTTTCTAGGCCACCAAAAAGGTTTCTAGGCCACCAAAAAGGTTTCTAGGCCACCAAAAAGGTTTCTAGGCCACCAAAAAGGTTTCAAGGCCACCAAAAAGGTTTCTAGGCCACCAAAAATGTTTCTAGGTCACCAAAAATGTTTCTAGGCCACCAAAGTATTTCTAGGCCACCTAAAAGGTTTCTAGGCCATCAAAAAGGTTTCTAGGCCATCAAAAAGGA	379	2	9	22.22	+	+
I	1761826..1761885	Deletion	TAGGCCACCAAAAAGGTTTCTAGGCCACCAAAAAGGTTTCTAGGCCACCAAAAAGGTTTC	60	2	9	22.22	+	+
I	1766666	Deletion	C	1	3	10	30	+	+
I	1771993	Deletion	G	1	2	7	28.57	+	+
I	1771994	Deletion	G	1	2	7	28.57	+	+
I	1771995	Deletion	C	1	2	7	28.57	+	+
I	1771996	Deletion	A	1	2	7	28.57	+	+
I	1771997	Deletion	A	1	2	7	28.57	+	+
I	1771998	Deletion	A	1	2	6	33.33	+	+
I	1771999	Deletion	T	1	2	6	33.33	+	+
I	1772000	Deletion	C	1	2	6	33.33	+	+
I	1772001	Deletion	G	1	2	6	33.33	+	+
I	1772002	Deletion	G	1	2	6	33.33	+	+
I	1772003	Deletion	C	1	2	6	33.33	+	+
I	1772004	Deletion	A	1	2	6	33.33	+	+
I	1772005	Deletion	A	1	2	6	33.33	+	+
I	1772006	Deletion	A	1	2	6	33.33	+	+
I	1772007	Deletion	T	1	2	6	33.33	+	+
I	1772008	Deletion	T	1	2	6	33.33	+	+
I	1772009	Deletion	G	1	2	6	33.33	+	+
I	1772010	Deletion	C	1	2	6	33.33	+	+
I	1772011	Deletion	C	1	3	6	50	+	+
I	1772012	Deletion	G	1	3	6	50	+	+
I	1772013	Deletion	G	1	3	5	60	+	+
I	1772014	Deletion	A	1	3	5	60	+	+
I	1772015	Deletion	T	1	3	5	60	+	+
I	1772016	Deletion	T	1	3	5	60	+	+
I	1772017	Deletion	T	1	3	5	60	+	+
I	1772018	Deletion	G	1	3	5	60	+	+
I	1772019	Deletion	A	1	3	5	60	+	+
I	1772020	Deletion	A	1	3	5	60	+	+
I	1772021	Deletion	A	1	3	5	60	+	+
I	1772022	Deletion	T	1	3	5	60	+	+
I	1772023	Deletion	T	1	3	5	60	+	+
I	1772024	Deletion	T	1	3	5	60	+	+
I	1772025	Deletion	C	1	3	5	60	+	+
I	1772026	Deletion	C	1	3	5	60	+	+
I	1772027	Deletion	G	1	3	5	60	+	+
I	1772028	Deletion	G	1	3	5	60	+	+
I	1772029	Deletion	C	1	3	5	60	+	+
I	1772030	Deletion	A	1	3	5	60	+	+
I	1772031	Deletion	A	1	3	4	75	+	+
I	1772032	Deletion	A	1	3	4	75	+	+
I	1772033	Deletion	T	1	3	4	75	+	+
I	1772034	Deletion	C	1	3	4	75	+	+
I	1772035	Deletion	G	1	3	4	75	+	+
I	1772036	Deletion	G	1	3	4	75	+	+
I	1772037	Deletion	C	1	3	4	75	+	+
I	1772038	Deletion	A	1	3	4	75	+	+
I	1772039	Deletion	A	1	3	4	75	+	+
I	1772040	Deletion	A	1	3	4	75	+	+
I	1772041	Deletion	T	1	3	4	75	+	+
I	1772042	Deletion	T	1	3	4	75	+	+
I	1772043	Deletion	G	1	3	4	75	+	+
I	1772044	Deletion	A	1	3	4	75	+	+
I	1772045	Deletion	C	1	3	4	75	+	+
I	1772046	Deletion	G	1	3	4	75	+	+
I	1772047	Deletion	G	1	3	4	75	+	+
I	1772048	Deletion	A	1	3	4	75	+	+
I	1772049	Deletion	T	1	3	4	75	+	+
I	1772050	Deletion	T	1	3	4	75	+	+
I	1772051	Deletion	T	1	3	4	75	+	+
I	1772052	Deletion	G	1	3	4	75	+	+
I	1772053	Deletion	A	1	3	4	75	+	+
I	1772054	Deletion	A	1	3	4	75	+	+
I	1772055	Deletion	A	1	3	4	75	+	+
I	1772056	Deletion	T	1	3	4	75	+	+
I	1772057	Deletion	T	1	3	4	75	+	+
I	1772058	Deletion	T	1	3	4	75	+	+
I	1772059	Deletion	C	1	3	4	75	+	+
I	1772060	Deletion	C	1	3	4	75	+	+
I	1772061	Deletion	G	1	3	4	75	+	+
I	1772062	Deletion	G	1	3	4	75	+	+
I	1772063	Deletion	C	1	3	4	75	+	+
I	1772064	Deletion	A	1	3	4	75	+	+
I	1772065	Deletion	A	1	3	4	75	+	+
I	1772066	Deletion	A	1	3	4	75	+	+
I	1772067	Deletion	T	1	3	4	75	+	+
I	1772068	Deletion	C	1	3	4	75	+	+
I	1772069	Deletion	G	1	3	4	75	+	+
I	1772070	Deletion	G	1	3	4	75	+	+
I	1772071	Deletion	C	1	3	4	75	+	+
I	1772072	Deletion	A	1	3	4	75	+	+
I	1772073	Deletion	A	1	3	4	75	+	+
I	1772074	Deletion	A	1	3	4	75	+	+
I	1772075	Deletion	T	1	3	4	75	+	+
I	1772076	Deletion	T	1	3	4	75	+	+
I	1772077	Deletion	G	1	3	4	75	+	+
I	1772078	Deletion	C	1	3	4	75	+	+
I	1772079	Deletion	C	1	3	4	75	+	+
I	1772080	Deletion	G	1	3	4	75	+	+
I	1772081	Deletion	G	1	3	4	75	+	+
I	1772082	Deletion	A	1	3	4	75	+	+
I	1772083	Deletion	T	1	3	4	75	+	+
I	1772084	Deletion	T	1	3	4	75	+	+
I	1772085	Deletion	T	1	3	4	75	+	+
I	1772086	Deletion	G	1	3	4	75	+	+
I	1772087	Deletion	A	1	3	4	75	+	+
I	1772088	Deletion	A	1	3	4	75	+	+
I	1772089	Deletion	A	1	3	4	75	+	+
I	1772090	Deletion	T	1	3	4	75	+	+
I	1772091	Deletion	T	1	3	4	75	+	+
I	1772092	Deletion	T	1	3	4	75	+	+
I	1772093	Deletion	C	1	3	4	75	+	+
I	1772094	Deletion	T	1	3	4	75	+	+
I	1772095	Deletion	G	1	3	4	75	+	+
I	1772096	Deletion	G	1	3	4	75	+	+
I	1772097	Deletion	C	1	3	4	75	+	+
I	1772098	Deletion	A	1	3	4	75	+	+
I	1772099	Deletion	A	1	3	3	100	+	+
I	1772100	Deletion	A	1	3	3	100	+	+
I	1772101	Deletion	T	1	3	3	100	+	+
I	1772102	Deletion	C	1	3	3	100	+	+
I	1772103	Deletion	G	1	3	3	100	+	+
I	1772104	Deletion	G	1	3	3	100	+	+
I	1772105	Deletion	C	1	3	3	100	+	+
I	1772106	Deletion	A	1	3	3	100	+	+
I	1772107	Deletion	A	1	3	3	100	+	+
I	1772108	Deletion	A	1	3	3	100	+	+
I	1772109	Deletion	T	1	3	3	100	+	+
I	1772110	Deletion	T	1	3	3	100	+	+
I	1772111	Deletion	G	1	3	3	100	+	+
I	1772112	Deletion	C	1	3	3	100	+	+
I	1772113	Deletion	C	1	3	3	100	+	+
I	1772114	Deletion	G	1	3	3	100	+	+
I	1772115	Deletion	G	1	3	3	100	+	+
I	1772116	Deletion	A	1	3	3	100	+	+
I	1772117	Deletion	T	1	3	3	100	+	+
I	1772118	Deletion	T	1	3	3	100	+	+
I	1772119	Deletion	T	1	3	3	100	+	+
I	1772120	Deletion	G	1	3	3	100	+	+
I	1772121	Deletion	A	1	3	3	100	+	+
I	1772122	Deletion	A	1	3	3	100	+	+
I	1772123	Deletion	A	1	3	3	100	+	+
I	1772124	Deletion	T	1	3	3	100	+	+
I	1772125	Deletion	T	1	3	3	100	+	+
I	1772126	Deletion	T	1	3	3	100	+	+
I	1772127	Deletion	C	1	3	3	100	+	+
I	1772128	Deletion	C	1	3	3	100	+	+
I	1772129	Deletion	G	1	2	3	66.67	+	+
I	1772130	Deletion	G	1	2	3	66.67	+	+
I	1772131	Deletion	C	1	2	3	66.67	+	+
I	1772132	Deletion	A	1	2	3	66.67	+	+
I	1772133	Deletion	A	1	2	3	66.67	+	+
I	1772134	Deletion	A	1	2	3	66.67	+	+
I	1772135	Deletion	T	1	2	3	66.67	+	+
I	1772136	Deletion	C	1	2	3	66.67	+	+
I	1772137	Deletion	G	1	2	3	66.67	+	+
I	1772138	Deletion	G	1	2	3	66.67	+	+
I	1772139	Deletion	C	1	2	3	66.67	+	+
I	1772140	Deletion	A	1	2	3	66.67	+	+
I	1772141	Deletion	A	1	2	3	66.67	+	+
I	1772142	Deletion	A	1	2	3	66.67	+	+
I	1772143	Deletion	T	1	2	3	66.67	+	+
I	1772144	Deletion	T	1	2	3	66.67	+	+
I	1772145	Deletion	G	1	2	3	66.67	+	+
I	1772146	Deletion	A	1	2	3	66.67	+	+
I	1772611	Deletion	A	1	3	4	75	+	+
I	1783162	Deletion	T	1	1	2	50	+	+
I	1783170..1783171	Deletion	TT	2	2	2	100	+	+
I	1783175..1783254	Deletion	GAAAATTTCCAAAACCGGCAATTGGAGAAATTGCCGAGATTGCCGAAAATGTTGAAAACCGGCAAGTGCCGAAATTGCCG	80	1	1	100	+	+
I	1784291..1784670	Deletion	CGAAAATTCCCAAAACCGGCAAATGTCGAAAATTCCCAAAACCGGCAAATGTCGAAAATTCCCAAAACCGGCAAATGTCGAAAATTCCCAAAACCGGCAAATTTCGAAAATTCCCAAAACCGGCAAATTTCGAAAATTCCCAAAACCGGCAAATGTCGAAAATTCCCAAAATCGGCAAATGTCGAAAATTCCCAAAACCGGCAAATTTCGAAAATTCCCAAAACCGGCAAATTTCGAAAATTCCCAAAACCGGCAAATGTCGAAAATTCCCAAAACCGGCAAATGTCGAAAATTCCCAAAACCGGCAAATGTCGAAAATTCCCAAAACCGGCAAATTTCGAAAATTCCCAAAACCGGCAAATGTCGAAAATTCCCAAAAT	380	1	4	25	+	+
I	1784307..1784670	Deletion	CGGCAAATGTCGAAAATTCCCAAAACCGGCAAATGTCGAAAATTCCCAAAACCGGCAAATGTCGAAAATTCCCAAAACCGGCAAATTTCGAAAATTCCCAAAACCGGCAAATTTCGAAAATTCCCAAAACCGGCAAATGTCGAAAATTCCCAAAATCGGCAAATGTCGAAAATTCCCAAAACCGGCAAATTTCGAAAATTCCCAAAACCGGCAAATTTCGAAAATTCCCAAAACCGGCAAATGTCGAAAATTCCCAAAACCGGCAAATGTCGAAAATTCCCAAAACCGGCAAATGTCGAAAATTCCCAAAACCGGCAAATTTCGAAAATTCCCAAAACCGGCAAATGTCGAAAATTCCCAAAAT	364	2	4	50	+	+
I	1787476..1787595	Deletion	AAAAAGCGTTGAAAAATTCGAAAAACATTGATTGTTTTATTCTAAAAACTTTTTTTTTTAATTCGTAATAACTTTTTTAAAAATTCGATCGATTTTCTGAAAAAGTTCAAATTTTCTGAG	120	5	9	55.56		+
I	1798079..1798130	Deletion	CGGCACATAGCCGGAATTGAAAATGTCTGGCAAATCGGCAAACCGGCACATA	52	5	19	26.32	+	+
I	1798088..1798130	Deletion	GCCGGAATTGAAAATGTCTGGCAAATCGGCAAACCGGCACATA	43	10	19	52.63	+	+
I	1807433..1807535	Deletion	GAAATTTCGGCAATTGTCTGTTTTGGGAATTATCGGCAATTGCTGGTTTTGGGAATTATCGGCACTTGCCGGTTTTCAAAATTTCCGGCAATTGTCAGTTTTG	103	10	28	35.71	+	+
I	1812085..1812195	Deletion	TTGCCGAGCTCGGCAAATTTGCAGAAATTGCATTTTGCCGAGCTTGGAAAATTTCCCGAATTTGTAGAATGTGCCGTTTGCCGAGCACGGCAAATTTGCAGAATTTTCCGG	111	2	7	28.57	+	+
I	1815371..1815389	Deletion	AAAATCAATAAATCCTAAG	19	10	33	30.3	+	+
I	1816603..1816744	Deletion	ATATTTTTCCAGAAAAGCGATAAATTTTCAGAAAATCAATAAATTTCAAGAAAATCGATAAATTCCTAGAAAATCGATATTTTTCCAGAAAAGCGATAAATTTTCAGAAAATCAATAAATTTCAAGAAAATCGATAAATTCC	142	3	23	13.04	+	+
I	1816603..1816754	Deletion	ATATTTTTCCAGAAAAGCGATAAATTTTCAGAAAATCAATAAATTTCAAGAAAATCGATAAATTCCTAGAAAATCGATATTTTTCCAGAAAAGCGATAAATTTTCAGAAAATCAATAAATTTCAAGAAAATCGATAAATTCCTAGAAAATCG	152	10	23	43.48	+	+
I	1816679..1816754	Deletion	ATATTTTTCCAGAAAAGCGATAAATTTTCAGAAAATCAATAAATTTCAAGAAAATCGATAAATTCCTAGAAAATCG	76	3	23	13.04	+	+
I	1816683..1816754	Deletion	TTTTCCAGAAAAGCGATAAATTTTCAGAAAATCAATAAATTTCAAGAAAATCGATAAATTCCTAGAAAATCG	72	7	23	30.43	+	+
I	1843338	Deletion	G	1	10	24	41.67
I	1852569..1852588	Deletion	CTAGGCAGACTTAGCCTACC	20	4	13	30.77	+	+
I	1866541	Deletion	A	1	4	12	33.33	+
I	1877738	Deletion	T	1	5	18	27.78
I	1881202	Deletion	C	1	7	19	36.84	+
I	1903077..1903270	Deletion	CTTGGAATTTCAAAAAAAAAAGTTATTAAAAATTCAACAATTTCATAAAAATTTGAATTTTTCCAAAACCCCAAAAAAAGGCCAAAAATTCTGATTTTATAAACGAAAAATCTGAAAAAATGTAAAAAAAATCCCGGAAATTTTGAATTTAAAAAAATTACGAAAATTTGATGTGAAAAATCAAAAAAAAATTG	194	1	2	50		+
I	1905109	Deletion	A	1	2	7	28.57	+
I	1905574	Deletion	T	1	4	7	57.14
I	1926285..1926286	Deletion	TT	2	4	12	33.33	+
I	1926286	Deletion	T	1	6	12	50	+
I	1926662..1926882	Deletion	AAATCGGCAAATTTGCCGGAATTGAAAATTTCCGGTAAATCGGAAAATTGCCGGAATTGAAAATTTCCTGAAAATCGGCAAATTGCCGGAATTGAAAATTTCCGGCAAATCGGCAAATTTGCCGGAATTTAACATTTCCGGCAAATCGGCAAATTTGCCGGAATTTAACATTTCCGGCAAATCGGCAAATTGTCGGAATTGAAATTTTCCGGCAAATCGGA	221	5	8	62.5	+	+
I	1931669	Deletion	T	1	7	9	77.78	+
I	1934290	Deletion	G	1	2	8	25	+
I	1938077..1938146	Deletion	GCCGGAAATTTTCAGTTTCGGCAATTTGCCAATTTGCCGGAAATTTTCAGTTTCGGCGAATTGTCGATTT	70	2	6	33.33	+	+
I	1939131	Deletion	A	1	5	12	41.67
I	1952262	Deletion	T	1	4	4	100
I	1956366	Deletion	T	1	4	7	57.14
I	1961144	Deletion	T	1	5	12	41.67
I	1962189..1962224	Deletion	CAAATTGCCGGAATTGAAATTTTTCCGGCAACTCGA	36	6	11	54.55	+	+
I	1962669	Deletion	A	1	3	11	27.27		+
I	1964415	Deletion	T	1	3	8	37.5	+
I	1975713	Deletion	A	1	1	1	100	+
I	1979968	Deletion	A	1	2	5	40	+
I	1987522..1987597	Deletion	AAAAATCGATAATTTTCAGTATGCAGTGAAATTCTTGGAAAAATCGATAATTTTCAGTATGCAGTGAAATTCTTGG	76	4	12	33.33	+	+
I	1987560..1987597	Deletion	AAAAATCGATAATTTTCAGTATGCAGTGAAATTCTTGG	38	2	12	16.67	+	+
I	1991925..1992326	Deletion	GCACATTTTTAGCACATTTTTAGCACATTTTTAGCACATTTTTAGCATATTTTTTGCACATTTTTGTACATTTTTTTGCACATTTTTGCACATTTTTAGCATATTTTTTGCACATTTTTGCACATTTTTGCACATTTTTGCACATTTTTAGCACATTTTTAGCACATTTTTAGCACATTTTTAGCATATTTTTGCACATTTTTGTACATTTTTTTGCACATTTTTGCACATTTTTAGCATATTTTTTGCACATTTTTGCACATTTTTGCACATTTTTGCACATTTTTAGCACATTTTTAGCACATTTTTAGCACATTTTTAGCATATTTTTGCACATTTTTGTACATTTTTTTGCACATTTTTTTTCACATTTTTGCACATTTTTAGCATATTTTTTGC…	402	2	7	28.57		+
I	1993277	Deletion	C	1	5	5	100
I	2007909	Deletion	A	1	7	31	22.58
I	2012081	Deletion	T	1	9	22	40.91	+
I	2021536..2021537	Deletion	TT	2	4	12	33.33	+
I	2021537	Deletion	T	1	5	12	41.67	+
I	2026529..2026530	Deletion	TA	2	7	18	38.89	+	+
I	2030672	Deletion	A	1	4	18	22.22	+
I	2030682..2031506	Deletion	AATCTACCCCGGCCGTGCCCGAGCTAAAATGGCCTAGTTCGGCAAAAACTCTTCCATTTCAAGTTTTGCAAAATTTTTACAAAATTGTGTTATATTCGTAAAATTTCCAATGGGACTGATATCAGCAGTTTCGTTTGAAATTGCCACGTGGCCGAGTTTCCCTATTTCGGGGCCTATTTCCGGATTTTTTAGAACACACCAATAACTGCTACGTGGCCGAGTTTTCTCTTGTAGCAAATATGCCCGGCCACGTAAATTTTCGAATAAAAAATAACAGAATTCAGTAATTTGGGCGATTTTCTCGAATGAAAACCTTTAAAAAAAGTAGATTTTCGGTTTTTTTTTTCTGGCTTCCCTCATAAATTGAAATGGAAGAGTTTTTGCCGAACTAGGCCAGGC…	825	4	20	20	+
I	2089325..2089326	Deletion	CC	2	4	12	33.33
I	2089326	Deletion	C	1	8	12	66.67
I	2108042..2108147	Deletion	ATTGCCGGAATTGAAAATTTCCGACAAACCGGCATATTGCCAAAAATGGAAAATTTCCGGCATACCGGCAAATTGCCGGAATTGAAAATTTCCGACAAACCGGCAA	106	5	10	50	+	+
I	2120434	Deletion	A	1	7	13	53.85	+
I	2123735	Deletion	A	1	3	8	37.5
I	2128140..2128225	Deletion	TCCGGCAAATCGGCAAACCGGAAAATTGCCGGAATTAAAAATTTCCGGAAAATCGGCAAATTGACAATTTGCCAAAAATGAAAATT	86	10	14	71.43	+	+
I	2134422..2134500	Deletion	TTTTGCACTTTTGCCGGATATTTTCGTTTTCGGCAAATTGCCGATTTTTCGGAAATTTTCATTTTCGGCAATTTGCCGA	79	3	10	30	+	+
I	2137182	Deletion	T	1	4	13	30.77	+	+
I	2137407	Deletion	T	1	3	11	27.27	+
I	2138301	Deletion	A	1	4	15	26.67	+
I	2144378	Deletion	A	1	7	13	53.85	+	+
I	2155781..2155783	Deletion	GGG	3	7	17	41.18
I	2155782..2155783	Deletion	GG	2	7	17	41.18
I	2159260	Deletion	A	1	10	16	62.5		+
I	2160907	Deletion	A	1	3	3	100
I	2162554	Deletion	A	1	11	19	57.89	+
I	2165227	Deletion	A	1	6	23	26.09
I	2166620	Deletion	A	1	3	10	30
I	2167811	Deletion	T	1	4	11	36.36
I	2168061	Deletion	C	1	10	11	90.91
I	2168793..2169083	Deletion	AAATTCGGCAAATCTGCAAATTGCCGGTTCGCCGAATTTGCCGAAAGTTTTAAAATTCGGCAAAGTTTGCAAATTGCCGGTTTTAAAATTTCCGGCAAACTCGGCAAACCGGCAAACAGCCAATTTTCGGAATTTGCCTGATAAACGGCAGTTGCCGGAAATTTTGAATTTCGACGATTGTCGAAAATTATAAATTTTAAAATTCGGCAAATCTGCAAATTGCCGGTTCGCCGAATTTGCCGAAAGTTTTAAAATTCGGCAAAGTTTGCAAATTGCCGGTTTTAAAATTTT	291	3	7	42.86	+	+
I	2169225..2169229	Deletion	AATTT	5	2	7	28.57	+	+
I	2169234..2169236	Deletion	AAA	3	2	8	25	+	+
I	2169238..2169247	Deletion	TTTTAAAATT	10	2	8	25	+	+
I	2169252..2169254	Deletion	AAA	3	2	8	25	+	+
I	2169256..2169258	Deletion	TTT	3	2	8	25	+	+
I	2169261..2169265	Deletion	AAATT	5	2	8	25	+	+
I	2169271..2169282	Deletion	TTTTAAAATTTT	12	2	8	25	+	+
I	2170957	Deletion	T	1	6	18	33.33	+
I	2172237	Deletion	A	1	7	21	33.33
I	2189393	Deletion	A	1	1	1	100
I	2190889	Deletion	T	1	2	3	66.67	+
I	2194249	Deletion	T	1	5	16	31.25
I	2194894	Deletion	A	1	10	17	58.82	+	+
I	2198088..2198112	Deletion	TATATATATATATATATATATATAT	25	6	21	28.57	+	+
I	2198089..2198112	Deletion	ATATATATATATATATATATATAT	24	15	21	71.43	+	+
I	2211660..2211661	Deletion	CC	2	2	2	100
I	2211871..2211873	Deletion	CCT	3	1	1	100	+
I	2247230	Deletion	T	1	6	24	25
I	2254969..2255770	Deletion	GCAGCACGCAACGCAGCACGCAACGCAGCACGCAACGCAGCACGCAACGCAGCACGCAACGCAGCACGCAACGCAGCACGCAACGCAGCACGCAACGCAGCACGCAACGCAGCACGCAACGCAGCACGCAACGCAGCACGCAACGCAGCACGCAACGCAGCACGCAACGCAGCACGCAACGCAGCACGCAACGCAGCACGCAACGCAGCACGCAACGCAGCACGCAACGCAGCACGCAACGCAGCACGCAACGCAGCACGCAACGCAGCACGCAACGCAGCACGCAACGCAACACGCAACGCAACACGCAACGCAACACGCAACGCAACACGCAACGCAACACGCAACGCAACACGCAACGCAACACGCAACGCAACACGCAACGCAACACGCAACGCA…	802	2	23	8.7		+
I	2254969..2255772	Deletion	GCAGCACGCAACGCAGCACGCAACGCAGCACGCAACGCAGCACGCAACGCAGCACGCAACGCAGCACGCAACGCAGCACGCAACGCAGCACGCAACGCAGCACGCAACGCAGCACGCAACGCAGCACGCAACGCAGCACGCAACGCAGCACGCAACGCAGCACGCAACGCAGCACGCAACGCAGCACGCAACGCAGCACGCAACGCAGCACGCAACGCAGCACGCAACGCAGCACGCAACGCAGCACGCAACGCAGCACGCAACGCAGCACGCAACGCAGCACGCAACGCAACACGCAACGCAACACGCAACGCAACACGCAACGCAACACGCAACGCAACACGCAACGCAACACGCAACGCAACACGCAACGCAACACGCAACGCAACACGCAACGCA…	804	4	23	17.39		+
I	2263564..2263598	Deletion	CGGCAAATTGCCGAAATTAAAAATTTCCGGCAAAC	35	3	11	27.27	+	+
I	2263902..2263904	Deletion	GCA	3	1	1	100	+	+
I	2263955..2263956	Deletion	GG	2	1	1	100	+	+
I	2280902	Deletion	T	1	9	18	50	+
I	2356624	Deletion	A	1	6	17	35.29	+
I	2368459..2368531	Deletion	GTTGGGCATCCTAGTTTTTTTTTCGGGCCCTTAGGCTTAAGTGTGTCATAAGGATTTCCAATATTTTATTCCA	73	4	9	44.44	+	+
I	2379230	Deletion	T	1	1	1	100	+
I	2383795	Deletion	T	1	4	7	57.14	+
I	2384247	Deletion	A	1	2	7	28.57	+
I	2428322	Deletion	A	1	7	17	41.18
I	2430591..2430733	Deletion	ATCCGAGATATGAGCTTTCAAAGTTGAGAGACCTCACTCGGTTGATGCACCATGTCTTTGACAGTCAATATCTCGGTTTATTTTGTAGCTATCAAAAAATTTTCAACTACAAATCTATAGAAAATTAAATGTTCAACATTTTC	143	7	25	28	+	+
I	2430591..2430765	Deletion	ATCCGAGATATGAGCTTTCAAAGTTGAGAGACCTCACTCGGTTGATGCACCATGTCTTTGACAGTCAATATCTCGGTTTATTTTGTAGCTATCAAAAAATTTTCAACTACAAATCTATAGAAAATTAAATGTTCAACATTTTCTCAGTTGACAGTTTTTTGATAACTGCAATGAC	175	18	25	72	+	+
I	2457284	Deletion	T	1	4	17	23.53
I	2459928	Deletion	T	1	1	2	50	+
I	2481379	Deletion	A	1	4	6	66.67	+
I	2503981..2503985	Deletion	CCCCC	5	10	12	83.33	+
I	2503982..2503985	Deletion	CCCC	4	2	12	16.67	+
I	2515834	Deletion	A	1	9	20	45	+	+
I	2522895	Deletion	A	1	8	26	30.77
I	2554147..2554269	Deletion	CTGTAGGTATACGGTAGGGTTACTGTAGTTTGGGAAAAATTGAGTTTTTGTCTACAGAAGAGGTATTGGGTTGGGAGTTGCTGGGGGATAATGTCAAGGTACTGTAGTAGTACTGTAGGAGAA	123	11	26	42.31	+	+
I	2567279	Deletion	G	1	15	19	78.95
I	2582950	Deletion	A	1	2	6	33.33
I	2595429	Deletion	A	1	7	22	31.82
I	2617493..2617494	Deletion	GG	2	14	20	70
I	2617494	Deletion	G	1	6	20	30
I	2623245	Deletion	G	1	19	23	82.61
I	2650363	Deletion	G	1	5	21	23.81
I	2653302..2653303	Deletion	CC	2	4	15	26.67
I	2653303	Deletion	C	1	11	15	73.33
I	2655724..2655725	Deletion	CC	2	10	15	66.67
I	2655725	Deletion	C	1	5	15	33.33
I	2656023	Deletion	A	1	11	18	61.11
I	2679416..2679420	Deletion	GGGGG	5	7	21	33.33	+
I	2679417..2679420	Deletion	GGGG	4	7	21	33.33	+
I	2679418..2679420	Deletion	GGG	3	7	21	33.33	+
I	2687617..2687628	Deletion	CACACACACACA	12	5	21	23.81	+	+
I	2687621..2687628	Deletion	CACACACA	8	3	21	14.29	+	+
I	2687625..2687628	Deletion	CACA	4	4	21	19.05	+	+
I	2687627..2687628	Deletion	CA	2	3	21	14.29	+	+
I	2690875	Deletion	A	1	6	19	31.58
I	2695622..2695624	Deletion	CCC	3	5	18	27.78
I	2695623..2695624	Deletion	CC	2	6	18	33.33
I	2695624	Deletion	C	1	2	18	11.11
I	2703725	Deletion	C	1	20	20	100	+
I	2708574	Deletion	T	1	9	36	25
I	2744357	Deletion	G	1	10	12	83.33
I	2762575	Deletion	T	1	8	23	34.78
I	2768261	Deletion	A	1	7	22	31.82
I	2772486..2772487	Deletion	GG	2	7	20	35	+
I	2772487	Deletion	G	1	13	20	65	+
I	2773231..2773232	Deletion	TT	2	1	1	100	+
I	2795839	Deletion	T	1	7	22	31.82	+
I	2802112	Deletion	T	1	4	16	25
I	2810615..2810619	Deletion	GGGGG	5	3	5	60
I	2810617..2810619	Deletion	GGG	3	2	5	40
I	2827065..2827066	Deletion	GG	2	16	16	100
I	2837267	Deletion	G	1	16	17	94.12
I	2841459	Deletion	A	1	7	19	36.84
I	2843131..2843458	Deletion	TGACGATTTGTCGGAAATTTAAATATCAGCAATGTGCCGATTTGCCGATTGGCCGGAAATTTTTATGTTCCGGCAATTCGCCAACTTGCCGATTTCCCGGAAATTTTCAATTCCGGCAGTTTGCCCATTTGCAGGTTTGCCGAAAATTTCAAATGCCGGTAATTTGACGATTTGTCGGAAATTTAAATATCAGCAATGTGCCGATTTGCCGATTGGCCGGAAATTTTTATGTTCCGGCAATTCGCCAACTTGCCGATTTCCCGGAAATTTTCAATTCCGGCAGTTTGCCCATTTGCAGGTTTGCCGAAAATTTCAAATGCCGGTAATT	328	4	13	30.77	+	+
I	2858198..2858283	Deletion	CCGGCAAATTGCGAAAAATGAAAATTTCCGGCAAATCGGCAATCCGGCCAATTGCAAAAAATGAAAATTCCCGGCAAATCGGCAAA	86	8	23	34.78	+	+
I	2858242..2858283	Deletion	CGGCCAATTGCAAAAAATGAAAATTCCCGGCAAATCGGCAAA	42	2	23	8.7	+	+
I	2864013..2864014	Deletion	TC	2	7	15	46.67	+	+
I	2865105	Deletion	A	1	3	11	27.27	+
I	2889461..2889462	Deletion	AT	2	7	14	50	+	+
I	2894022	Deletion	A	1	3	10	30
I	2903226..2903261	Deletion	AAATTTTCAATTCCGGCAATTTTCCGAATTTGCCGG	36	4	8	50	+	+
I	2903522	Deletion	T	1	2	6	33.33
I	2905526..2905527	Deletion	GC	2	19	19	100
I	2933814	Deletion	T	1	9	16	56.25
I	2938812..2939027	Deletion	CATAATTTGAAATTTCCGGCAAATCGGGGATTGGGCAAATTGCCGGAATTTGAAATTTCCGGCAAATCGGCAATCGACAAAGTACCGATTTGCCGAATTTTCCAGAAAAACTGCAAATTGCCGGTATTTATAATTTCCGGCGAATTGCCGATTTGCCGAGTTTGTTGGAATTTAAAATTGCCGGCAATTCGGCAATTCGGCAAATTGGCAATATAC	216	18	26	69.23	+	+
I	2958729..2958730	Deletion	GG	2	4	11	36.36
I	2958730	Deletion	G	1	4	11	36.36
I	2967013..2967030	Deletion	TAGGCTTAGGCTAAGGCG	18	5	14	35.71	+	+
I	2973748..2973750	Deletion	GGG	3	8	14	57.14
I	2973750	Deletion	G	1	5	14	35.71
I	2980358..2980359	Deletion	CC	2	14	20	70	+
I	2980359	Deletion	C	1	6	20	30	+
I	2985279..2985280	Deletion	TC	2	5	17	29.41	+	+
I	2985894	Deletion	A	1	5	14	35.71
I	2987598	Deletion	A	1	7	14	50
I	2993265	Deletion	T	1	3	11	27.27	+
I	3002901	Deletion	T	1	11	11	100
I	3004022	Deletion	C	1	8	11	72.73
I	3009610..3009660	Deletion	GAAAAATCGGCAAATTGCCGGAATTGAAATTTCCGGCAAATTGCCGCAATT	51	3	11	27.27	+	+
I	3016810..3016814	Deletion	GGTAA	5	2	3	66.67	+
I	3021612	Deletion	T	1	4	15	26.67
I	3023852	Deletion	T	1	3	11	27.27
I	3026199	Deletion	A	1	5	18	27.78	+
I	3045937	Deletion	T	1	8	14	57.14	+
I	3049591..3049597	Deletion	CCCCCCC	7	5	5	100	+	+
I	3062933..3062934	Deletion	AA	2	5	15	33.33
I	3062934	Deletion	A	1	10	15	66.67
I	3063103	Deletion	A	1	7	12	58.33	+
I	3063543..3063932	Deletion	ATTCTCAAACTGAAAAAAACTCGGCCACCGATTTTCAATAGCCTAAAAACTCGGCCACCAATATTCTCAAACTTAAAGAAACTCGGCCACCAATTTTCAACAGCCTGAAAAACATCGGCCACCAATATTCTCAAACTAAAAAAACTCGGCCACCAATTTTCAACAGCCTGAAAAACACGGCCACCAATTTTCTCAAACTTAAGAAAACTCAGCCACCAATATTCTCAAACTGAAAAAAACTCGGCCACCGATTTTCAATAGCCTAAAAACTCGGCCACCAATATTCTCAAACTTAAAAAAACTCGGCCACCAATTTTCAACAGCCTGAAAAACACGGCCACCAGTTTTCTCAAACTTAAGAAAACTCAGCCACCAATATTCTCAAACTGA	390	1	1	100		+
I	3064023..3064027	Deletion	CCTGA	5	2	2	100		+
I	3064033	Deletion	A	1	2	2	100		+
I	3064056	Deletion	T	1	2	2	100		+
I	3064146..3064155	Deletion	CAAACTGAAA	10	2	2	100		+
I	3064249	Deletion	G	1	2	2	100		+
I	3064376..3064377	Deletion	AA	2	2	2	100		+
I	3064493..3064504	Deletion	TTCTCAAACTTA	12	2	2	100		+
I	3064508	Deletion	A	1	1	2	50		+
I	3066800	Deletion	A	1	5	21	23.81
I	3068622	Deletion	A	1	5	17	29.41
I	3070296	Deletion	T	1	15	24	62.5	+
I	3076496	Deletion	A	1	7	21	33.33
I	3082157	Deletion	T	1	8	14	57.14	+	+
I	3083733	Deletion	T	1	7	19	36.84	+
I	3084536	Deletion	A	1	5	18	27.78
I	3085431	Deletion	A	1	13	23	56.52	+
I	3093081	Deletion	T	1	9	33	27.27		+
I	3096352..3096353	Deletion	AG	2	16	34	47.06	+	+
I	3105323	Deletion	G	1	6	20	30
I	3114609..3114748	Deletion	TTTTCCGGAAATTTTCATTTCCGGCAAACTGTCGATTTGCCGGAAATATTCATTTTCTGCAAATTGCCGATTTTCCGGAAATTTTCATTTCCGGCAAACTGTCGATTTGCCGGAAATATTCATTTTCTGCAAATTGCCGA	140	14	23	60.87	+	+
I	3117751	Deletion	G	1	5	10	50	+
I	3117764	Deletion	T	1	3	8	37.5	+
I	3125823..3125857	Deletion	CCGGTTTGCCGGAAATTTTCAATTCCGGCAATTTT	35	7	18	38.89	+	+
I	3132555..3132559	Deletion	GGGGG	5	5	13	38.46	+
I	3132558..3132559	Deletion	GG	2	2	13	15.38	+
I	3156461..3156464	Deletion	CCCC	4	3	4	75	+
I	3156463..3156464	Deletion	CC	2	1	4	25	+
I	3166533	Deletion	A	1	8	21	38.1	+	+
I	3177233	Deletion	T	1	4	9	44.44
I	3184728	Deletion	T	1	6	20	30
I	3192982	Deletion	T	1	5	16	31.25	+
I	3203903	Deletion	T	1	8	24	33.33
I	3204406..3204412	Deletion	AAATTGA	7	4	16	25	+	+
I	3204414..3204417	Deletion	GATT	4	4	16	25	+	+
I	3204420..3204428	Deletion	GGGAATTTT	9	4	16	25	+	+
I	3204431..3204436	Deletion	GATTTG	6	4	16	25	+	+
I	3209040..3209042	Deletion	CCC	3	10	15	66.67
I	3209041..3209042	Deletion	CC	2	5	15	33.33
I	3212282	Deletion	T	1	10	22	45.45	+
I	3258593	Deletion	A	1	6	6	100
I	3259386	Deletion	T	1	1	1	100	+
I	3260643..3260645	Deletion	CGC	3	1	1	100	+
I	3297813	Deletion	A	1	6	22	27.27
I	3306488..3306489	Deletion	AT	2	9	21	42.86	+	+
I	3310560	Deletion	T	1	9	18	50	+
I	3320802	Deletion	A	1	7	11	63.64
I	3325281..3325358	Deletion	TTTGCCGATTTGCCGGAAATTTTAAATTCCGGCAATTCACCGGTTTGCCGCTTTGCCGGAAATTTTGAATTCTGGAAA	78	8	11	72.73	+	+
I	3325721..3325823	Deletion	GCCGATTTGCCGGAAAATGTAATTCCGGCAATTAGCCCATTTGCCGGAAATTTCAATTCCAGCAAATTGCCGATTTGCCGGAAATTTTGAATTCTGGCAATTC	103	4	9	44.44	+	+
I	3330558	Deletion	A	1	9	14	64.29
I	3354495	Deletion	A	1	8	24	33.33	+
I	3384277..3384278	Deletion	GG	2	6	20	30
I	3384278	Deletion	G	1	14	20	70
I	3385321	Deletion	G	1	11	25	44
I	3393392..3393428	Deletion	AATGTTTTAGAAAAATTAAAATTTGAATTCCCGCCAA	37	9	17	52.94	+	+
I	3424449..3424491	Deletion	GGCAAATTGGCGGAATTGAAAATTTCCGGCAAATCAGCAAATC	43	2	8	25	+	+
I	3455913..3455914	Deletion	TT	2	7	23	30.43	+	+
I	3455914	Deletion	T	1	10	23	43.48	+	+
I	3459319	Deletion	T	1	6	20	30	+
I	3459484..3459553	Deletion	AAATCGGAAATCTGCCGGAAGTCAAAAATTCCGGCAAATCGGCAATCTGCCGGAAATCAAAAATTCCGGA	70	5	20	25	+	+
I	3462559	Deletion	T	1	6	22	27.27
I	3465672	Deletion	T	1	6	20	30	+
I	3487595	Deletion	A	1	15	15	100		+
I	3508720	Deletion	A	1	8	23	34.78
I	3539618	Deletion	A	1	7	24	29.17	+
I	3550661	Deletion	T	1	4	14	28.57	+
I	3553799..3554023	Deletion	CTCCAAAGGATCACAAGGATCCTCCTTTATGATCTGAATCTTCAGCTCCAAAGGATCACAAGGATCCTCCTTTATGATCTGAATCTTCAGCTCCAAAGGATCACAAGGATCCTCCTTTATGATCTGAATCTTCAGCTCCAAAGGATCACAAGGATCCTCCTTTATGATCTGAATCTTCAGCTCCAAAGGATCACAAGGATCCTCCTTTATGATCTGAATCTTCAG	225	21	26	80.77	+	+
I	3559853	Deletion	A	1	8	28	28.57
I	3575784	Deletion	T	1	9	16	56.25		+
I	3588657	Deletion	A	1	7	20	35	+
I	3592396	Deletion	T	1	7	20	35
I	3595472	Deletion	A	1	4	14	28.57
I	3615326	Deletion	A	1	6	24	25		+
I	3616123	Deletion	A	1	6	25	24	+
I	3617192	Deletion	A	1	7	15	46.67	+
I	3627140..3627143	Deletion	CCCC	4	1	1	100	+
I	3633191	Deletion	G	1	19	30	63.33
I	3637461	Deletion	T	1	8	29	27.59
I	3646049..3646053	Deletion	CCCCC	5	5	14	35.71	+
I	3646050..3646053	Deletion	CCCC	4	5	14	35.71	+
I	3646051..3646053	Deletion	CCC	3	4	14	28.57	+
I	3687249	Deletion	A	1	9	24	37.5
I	3689388	Deletion	T	1	19	35	54.29
I	3710018..3710019	Deletion	CT	2	7	26	26.92	+	+
I	3713444..3713447	Deletion	GGGG	4	4	17	23.53
I	3713445..3713447	Deletion	GGG	3	6	17	35.29
I	3713446..3713447	Deletion	GG	2	3	17	17.65
I	3722548	Deletion	A	1	6	26	23.08
I	3738200	Deletion	G	1	8	25	32
I	3746944..3746947	Deletion	GCCC	4	1	2	50	+	+
I	3746950	Deletion	G	1	1	2	50	+	+
I	3746952	Deletion	G	1	1	2	50	+	+
I	3746955..3746956	Deletion	CC	2	1	2	50	+	+
I	3746959..3746961	Deletion	CGG	3	1	2	50	+	+
I	3746963..3746964	Deletion	GC	2	1	2	50	+	+
I	3746966	Deletion	G	1	1	2	50	+	+
I	3746969..3746970	Deletion	GG	2	1	2	50	+	+
I	3746973	Deletion	C	1	1	2	50	+	+
I	3746975	Deletion	G	1	1	2	50	+	+
I	3746978	Deletion	C	1	1	2	50	+	+
I	3746981	Deletion	C	1	1	2	50	+	+
I	3746983..3746984	Deletion	GG	2	1	2	50	+	+
I	3746987	Deletion	G	1	1	2	50	+	+
I	3746989..3746991	Deletion	GCC	3	1	2	50	+	+
I	3746993..3746994	Deletion	CG	2	1	2	50	+	+
I	3746996	Deletion	G	1	1	2	50	+	+
I	3746999..3747001	Deletion	CCT	3	1	2	50	+	+
I	3747003..3747005	Deletion	TGG	3	1	2	50	+	+
I	3747007..3747008	Deletion	GC	2	1	2	50	+	+
I	3747010	Deletion	G	1	1	2	50	+	+
I	3747013	Deletion	G	1	1	2	50	+	+
I	3747017	Deletion	C	1	1	2	50	+	+
I	3747019	Deletion	G	1	1	2	50	+	+
I	3747021..3747022	Deletion	CC	2	1	2	50	+	+
I	3747025	Deletion	C	1	1	2	50	+	+
I	3747027..3747028	Deletion	GG	2	1	2	50	+	+
I	3747030..3747031	Deletion	GG	2	1	2	50	+	+
I	3747034..3747036	Deletion	CCC	3	1	2	50	+	+
I	3747040..3747041	Deletion	CG	2	1	2	50	+	+
I	3747044..3747045	Deletion	CC	2	1	2	50	+	+
I	3747048	Deletion	C	1	1	2	50	+	+
I	3747053	Deletion	C	1	1	2	50	+	+
I	3747055	Deletion	G	1	1	2	50	+	+
I	3747058..3747059	Deletion	GG	2	1	2	50	+	+
I	3747062	Deletion	C	1	1	2	50	+	+
I	3747064	Deletion	G	1	1	2	50	+	+
I	3747067	Deletion	C	1	1	2	50	+	+
I	3747070	Deletion	C	1	1	2	50	+	+
I	3747072	Deletion	G	1	1	2	50	+	+
I	3747075	Deletion	G	1	1	2	50	+	+
I	3803600	Deletion	A	1	8	22	36.36
I	3821656	Deletion	T	1	20	30	66.67	+
I	3836145..3836526	Deletion	GGCAAATTGCCGGAATTGAAATTTCCAGAAAATCGGCAAATTGCCGGAATTGAAATTTCATGCAAATCGGCAAATTGTGGGAATTGAAATTTCCGGCAAATCGACAAATTGCCGGAATTGGAGTTTCCGGCAAATCGGTAAATTGCCGGAATTGAAATTTCCGGCAAATCGGCAATCCGGCAAATTGCCGGAATTGAAATTTCCAGAAAATCGGCAAATTGCCGGAATTGAAATTTCATGCAAATCGGCAAATTGTGGGAATTTAAATTTCCAGCAATTGGGCAAAGTGCCGGAATTTAAATTTCCAGCAAATCGGCAAATTGCCGGAATTGAAATTTCATGCAAATCGGCAAATTGTGGGAATTTAAATTTCCAGCAATTG	382	3	13	23.08	+	+
I	3836636..3836737	Deletion	TGCCGGAATTTAAATTTCCAGCAAATCGGCAAATTGCCGGAATTGAAATTTCCAGCAAATCGGCAAATTGCCGGAATTGAAATTTCCAGAAAATCGGCAAAT	102	3	7	42.86	+	+
I	3930548	Deletion	A	1	8	23	34.78
I	3952287	Deletion	T	1	7	22	31.82	+
I	3954974..3954976	Deletion	GGG	3	4	4	100	+
I	3956610	Deletion	A	1	4	14	28.57
I	3980473..3980671	Deletion	AGTGAAAAAATTTTGGCGGGAAATTCAAATTTTCAGTGAAAAAAATTTTAGCGGGAAATTCAAATTTTCAGTGAAAAAATTTTGGCGGGAAATTCAAATTTTCAGTGAAAAAAATTTTAGCGGGAAATTCAAATTTTCAGTAAAAAAAATTTTGGGCGGGAAATTCAAATTTTCAGTGAAAAAAATTTTGGCGGGAAAC	199	2	9	22.22	+	+
I	3997324..3997327	Deletion	GGGG	4	9	17	52.94	+
I	4042096..4042097	Deletion	GG	2	14	20	70	+
I	4042097	Deletion	G	1	6	20	30	+
I	4119314	Deletion	T	1	4	18	22.22	+	+
I	4119317	Deletion	A	1	4	18	22.22	+	+
I	4119368..4119414	Deletion	TTCAGAATTTAAAAACGACATTCCAAAAACTTTCACAACCGCCAAGT	47	4	17	23.53	+	+
I	4119453..4119454	Deletion	CC	2	3	13	23.08	+	+
I	4119458	Deletion	C	1	3	13	23.08	+	+
I	4119462	Deletion	G	1	3	13	23.08	+	+
I	4119468	Deletion	G	1	3	13	23.08	+	+
I	4119472	Deletion	G	1	3	13	23.08	+	+
I	4119515..4119960	Deletion	TTAAAAATTAATATCTGGCTTCAAACTAACTTTTTTGAAAATCCCCGTAGCCATTTTGTTGCAAATTTTGTGCTCTTTCAGAATTTAAAAACGGCATTCCAAAAACTATCATAACCGCCAAGTTCAAGCAAAAAAAGTAAACTTCAGTCATACCTTTCAGAGCAAACTTTGAAATTGAATGAAATAGACCATTTATTTGCAAAATTAGTAGATTTTCCAATTTTTAAAAATTAATATCTGGCTTCAAACTAACTTTTTTGAAAATCCCCGTAGCCATTTTGTTGCAAATTTTGTGCTCTTTCAGAATTTAAAAACGGCATTCCAAAAACTTTCACAACCGCCAAGTTCAAGCAAAAAAAGTAAACTTCAGTCATACCTTTCAGAGCAAACTTTGAAATT…	446	2	19	10.53	+	+
I	4119541..4119960	Deletion	TAACTTTTTTGAAAATCCCCGTAGCCATTTTGTTGCAAATTTTGTGCTCTTTCAGAATTTAAAAACGGCATTCCAAAAACTATCATAACCGCCAAGTTCAAGCAAAAAAAGTAAACTTCAGTCATACCTTTCAGAGCAAACTTTGAAATTGAATGAAATAGACCATTTATTTGCAAAATTAGTAGATTTTCCAATTTTTAAAAATTAATATCTGGCTTCAAACTAACTTTTTTGAAAATCCCCGTAGCCATTTTGTTGCAAATTTTGTGCTCTTTCAGAATTTAAAAACGGCATTCCAAAAACTTTCACAACCGCCAAGTTCAAGCAAAAAAAGTAAACTTCAGTCATACCTTTCAGAGCAAACTTTGAAATTGAATGAAATAGACCATTTATTTGCAA…	420	3	19	15.79	+	+
I	4119738..4119960	Deletion	TTAAAAATTAATATCTGGCTTCAAACTAACTTTTTTGAAAATCCCCGTAGCCATTTTGTTGCAAATTTTGTGCTCTTTCAGAATTTAAAAACGGCATTCCAAAAACTTTCACAACCGCCAAGTTCAAGCAAAAAAAGTAAACTTCAGTCATACCTTTCAGAGCAAACTTTGAAATTGAATGAAATAGACCATTTATTTGCAAAATTAGTAGATTTTCCAATTT	223	4	19	21.05	+	+
I	4125100	Deletion	A	1	9	30	30
I	4160166	Deletion	A	1	7	25	28
I	4167848..4168061	Deletion	GACCTATTTTTAATTTGGCCTACTTAAAAAGTAGGTCATGACTTATTTTTAATTTGACCTACTTAAAAAGTAGGTCATGACCTATTTTTAATTTGGCCTACTTAAAAAGTAGGTCATGACCTATTTTTAATTTAACCTACTTAAAAAAGTAGGTCACGACCTATTTTTAATTTGGCCTACTTAAAAAGTAGGTCATGACTTATTTTTAATTTGA	214	4	30	13.33	+	+
I	4167848..4168069	Deletion	GACCTATTTTTAATTTGGCCTACTTAAAAAGTAGGTCATGACTTATTTTTAATTTGACCTACTTAAAAAGTAGGTCATGACCTATTTTTAATTTGGCCTACTTAAAAAGTAGGTCATGACCTATTTTTAATTTAACCTACTTAAAAAAGTAGGTCACGACCTATTTTTAATTTGGCCTACTTAAAAAGTAGGTCATGACTTATTTTTAATTTGACCTACTTA	222	3	30	10	+	+
I	4167926..4168094	Deletion	GACCTATTTTTAATTTGGCCTACTTAAAAAGTAGGTCATGACCTATTTTTAATTTAACCTACTTAAAAAAGTAGGTCACGACCTATTTTTAATTTGGCCTACTTAAAAAGTAGGTCATGACTTATTTTTAATTTGACCTACTTAAAAAGTAGGTCATGACCTATTTTTA	169	4	30	13.33	+	+
I	4167938..4168094	Deletion	ATTTGGCCTACTTAAAAAGTAGGTCATGACCTATTTTTAATTTAACCTACTTAAAAAAGTAGGTCACGACCTATTTTTAATTTGGCCTACTTAAAAAGTAGGTCATGACTTATTTTTAATTTGACCTACTTAAAAAGTAGGTCATGACCTATTTTTA	157	5	30	16.67	+	+
I	4168147	Deletion	A	1	7	25	28	+	+
I	4176144	Deletion	A	1	11	27	40.74	+
I	4185831..4185890	Deletion	AGATCCGGAAAACGTAGATCCGGAAAACGTAGATCCGGAAAACGTAGATCCGGAAAACGT	60	7	9	77.78		+
I	4185846..4185890	Deletion	AGATCCGGAAAACGTAGATCCGGAAAACGTAGATCCGGAAAACGT	45	2	9	22.22		+
I	4186965..4187062	Deletion	GACCGTTTTTCTACGATCGTCAAGCCTCTTTGTACACTCTGACCAAATTGAAGAATGAGGTGAATTCGATCAAGCGTTACGATGAGCTGAAAACCGGA	98	28	28	100		+	Possible splice site disruption
I	4275790..4275791	Deletion	AT	2	8	23	34.78	+	+
I	4280658..4280659	Deletion	GC	2	2	2	100	+	+
I	4328104..4328107	Deletion	GGGG	4	8	22	36.36
I	4328105..4328107	Deletion	GGG	3	10	22	45.45
I	4328106..4328107	Deletion	GG	2	4	22	18.18
I	4339134..4339307	Deletion	GAGAAGATTAACGATCTGAGAAGAAGGAAACAAGAAAGCGATCTGGCTGAAGCTCTTCTTCAAGAGCTCAGTGTTATTTATGACATGCCAACTTCTACAATTGACCTGAACATGCTCCAAGGAATCGAAGACAACTTGAACAGCCTTCCAGCTGAAGAATCTGATAAGATCCGA	174	15	19	78.95		+
I	4339136..4339261	Deletion	GAAGATTAACGATCTGAGAAGAAGGAAACAAGAAAGCGATCTGGCTGAAGCTCTTCTTCAAGAGCTCAGTGTTATTTATGACATGCCAACTTCTACAATTGACCTGAACATGCTCCAAGGAATCGA	126	4	19	21.05		+
I	4368602	Deletion	A	1	4	17	23.53
I	4435309	Deletion	T	1	7	27	25.93
I	4454356	Deletion	A	1	11	32	34.38	+
I	4456928..4456935	Deletion	AAAAAATG	8	7	15	46.67		+
I	4456950	Deletion	A	1	7	15	46.67		+
I	4465436..4465511	Deletion	ATTTTTCGTGTAACAATCTATTTTTCGTGTAACAATCTATTTTTCGTGTAACAATTAATTTTTCGTGTAACAATCA	76	12	37	32.43	+	+
I	4465475..4465511	Deletion	TTTTTCGTGTAACAATTAATTTTTCGTGTAACAATCA	37	2	37	5.41	+	+
I	4466741..4466828	Deletion	TTTATATTATCCCCCGTATGTTAATCATCAGAAAAGTACAATAATTTCTCAATGTGAAAATGTTTATTTCTTCCGGCCTCTTCCCCAA	88	38	38	100
I	4483863	Deletion	T	1	6	19	31.58
I	4537136	Deletion	C	1	15	15	100
I	4540469	Deletion	T	1	5	7	71.43		+
I	4566036	Deletion	T	1	6	25	24
I	4573365	Deletion	G	1	1	4	25	+	+
I	4573371..4573780	Deletion	CAGAATTTTCTCGATTTTTCTAGAAAGTTCTGGAACATTCCAGAATTTTCCCGATTTTTCTAGAAAGTTCTGGAACATTCCAGAATTTTCTCGATTTTTCTAGAAAGTTCTGGAACATTCCAGAATTTTCCCGATTTTTCTAGAAAGTTCTGGAACATTCCAGAATTTTCTCGATTTTTCTAGAAAGTTCTGGAACATTCCAGAATTTTCCCGATTTTTCTAGAAAGTTCTGGAACATTCCAGAAATTTCCCGATTTTTCTAGAAAGTTCTGGAACATTCCAGAATTTTCCCGATTTTTCTAGAAAGTTCTGGAACATTCCAGAATTTTCTCGATTTTCTAGAAAGTTCTGGAACATTCCAGAAATTTCCCGATTTTTCTAGAAAGTTCTGGAACATTC…	410	1	3	33.33	+	+
I	4574188..4574247	Deletion	TGGGTCTCACCACGATGGGTCTTACCACGATGGGTCTCACCACGACGGGTCTCACCACGG	60	2	3	66.67	+	+
I	4582143	Deletion	T	1	17	21	80.95	+
I	4627521	Deletion	T	1	11	28	39.29	+
I	4715307	Deletion	T	1	7	26	26.92
I	4719684..4719688	Deletion	CGAGG	5	4	11	36.36	+
I	4726336	Deletion	T	1	12	17	70.59	+
I	4746810	Deletion	G	1	13	18	72.22
I	4760887..4761938	Deletion	GATCCTCAGGAAGCTCATCTTGTGCTGGAGTAGTTCGATGCTTCCAATACGAAATCTCGTCGTCATCCCACCAAAACTCGTCGTTTTTCATTGACGACACAGACTCGCGAGTCTTTTTTTCAACAAACTTCTCCATTCCGTCGACGTCGTTGTTCCGGAAGCACTTCATTATTTCATCGACAGTTTCTTTGTCCTGTTTCTTCTTCAAGTCCTTCTCAGTCTGACGCCATACAAACCAGCTGAATGGCCGGAAGAACGAGACGCCTTGTACGTCAGAAGTGTGTGGAGATGCCATAGAATGCCAGGAGCTCGATAATGAAGTCGATTTCATTGTTCGAAATGATGAATCGGAAGTGCTCTGCCCTGAGCAGTAGGACAGAGCATCTTCTCCGATCATCA…	1052	13	25	52	+	+
I	4777332..4777333	Deletion	AA	2	8	34	23.53	+
I	4777333	Deletion	A	1	19	34	55.88	+
I	4821886	Deletion	T	1	4	17	23.53
I	4847449	Deletion	T	1	9	19	47.37
I	4876991	Deletion	A	1	6	19	31.58
I	4945104	Deletion	A	1	7	27	25.93
I	5001115	Deletion	A	1	17	27	62.96	+
I	5006644	Deletion	C	1	12	27	44.44
I	5081477	Deletion	T	1	20	32	62.5	+	+
I	5085958	Deletion	T	1	11	29	37.93
I	5092390..5092443	Deletion	CAATGAGAAAGAGGTAGGCAAAGAGCAAGGGTAGTCAATGAGTAAGGGTAGGCA	54	3	12	25	+	+
I	5092392..5092443	Deletion	ATGAGAAAGAGGTAGGCAAAGAGCAAGGGTAGTCAATGAGTAAGGGTAGGCA	52	7	12	58.33	+	+
I	5092446	Deletion	G	1	3	13	23.08	+	+
I	5092448	Deletion	G	1	3	13	23.08	+	+
I	5092452	Deletion	G	1	3	13	23.08	+	+
I	5092475	Deletion	G	1	3	13	23.08	+	+
I	5092477	Deletion	C	1	3	13	23.08	+	+
I	5092481	Deletion	G	1	3	13	23.08	+	+
I	5092483	Deletion	G	1	3	13	23.08	+	+
I	5092487..5092489	Deletion	GGG	3	3	13	23.08	+	+
I	5092492..5092493	Deletion	GG	2	3	13	23.08	+	+
I	5145572	Deletion	A	1	2	9	22.22	+	+
I	5145580	Deletion	G	1	2	9	22.22	+	+
I	5149688..5149691	Deletion	CCTA	4	2	8	25
I	5149705..5149709	Deletion	TCAAT	5	2	8	25
I	5149863	Deletion	A	1	3	6	50
I	5189087	Deletion	A	1	9	16	56.25	+
I	5194369	Deletion	T	1	16	29	55.17
I	5357111	Deletion	T	1	27	27	100
I	5376698	Deletion	C	1	19	25	76
I	5392652	Deletion	A	1	6	23	26.09
I	5495786..5495787	Deletion	CC	2	8	26	30.77
I	5495787	Deletion	C	1	18	26	69.23
I	5509487..5510364	Deletion	TTATGAAAATATAAAAAGCATGCGTCATGCACTTTGTACTTGTATATTTTGTACAGAATAACATCAGTAAAGCTAAATATTTGACCGAATCAATTAAGCGACATGAACTCATTGTCTCTGGCCGAGTAAATCATTCCACTGTCTCCCATTTCTGTCAGAATGTCTCGAAGACGAGACTCTGGAATATCTTTTATGCGAGCCAAGATTCTTTCGAATGGTACGCCTTCTTCGTCGCCGTATCCCTTACTGGCGGCTTCTGATCGGATAACTGCGCCAACCTGAATTGTCGTATTTTCTTTTTTGAAAATTTAAAACATTATTTATTTACCTTCGCTTTCAATGCCGAAGAAGTTTTTGGTGAAATTGATTCGGACTGTGTTTTCGTGGTCGGTTTCACTT…	878	18	27	66.67	+		Possible splice site disruption
I	5522175	Deletion	A	1	14	30	46.67
I	5563063..5563134	Deletion	GAAATTTTTTCCGAAATTTTTTCTGAAATTTTTTCCGAAATTTTTTCCGAAATTTTTTCTGAAATTTTTTCC	72	17	31	54.84	+	+
I	5563099..5563134	Deletion	GAAATTTTTTCCGAAATTTTTTCTGAAATTTTTTCC	36	12	31	38.71	+	+
I	5587513	Deletion	T	1	7	25	28	+
I	5640499..5640898	Deletion	CAGAGCAGGCTGTAGGCCTGCTATGCGGTAGCGACACGCTCAGGCCCAATAGTCCGGGATGAGGGCCGCAGGCCCTCTTACTCTTAGAAACTTTAGGCCACCTTTAACCCTAATCCAAGCAGAGCAGGCTGTAGGCCTGCTATGCGGTAGCGACACGCTCAGGCCCAATAGTCCGGGATGAGGGCCGCAGGCCCTCTTACTCTTAGAAACTTTAGGCCACCTTTAACCCTAATCCAAGCAGAGCAGGCTGTAGGCCTGCTATGCTGTAGCGACACGCTCAGGCCCAATAGTCCGGGATGAGGGCCGCAGGCCCTCTTACTCTTAGAAACTTTAGGCCACCTTTAACCCTAATCCAAGCAGAGCAGGCCGTAGGCCTGCTATGCGGTAGCGACACGCTTAG	400	2	10	20	+	+
I	5661641..5661642	Deletion	GG	2	18	31	58.06
I	5661642	Deletion	G	1	13	31	41.94
I	5700539	Deletion	T	1	6	21	28.57	+
I	5771906	Deletion	A	1	7	21	33.33
I	5772357	Deletion	A	1	4	15	26.67	+	+
I	5776812..5776821	Deletion	TCTCTCTCTC	10	8	30	26.67	+	+
I	5776816..5776821	Deletion	TCTCTC	6	6	30	20	+	+
I	5776818..5776821	Deletion	TCTC	4	4	30	13.33	+	+
I	5776820..5776821	Deletion	TC	2	11	30	36.67	+	+
I	5846707	Deletion	A	1	17	35	48.57
I	5861164	Deletion	A	1	7	24	29.17
I	5913217	Deletion	A	1	7	25	28
I	5918165..5918167	Deletion	CCC	3	7	18	38.89
I	5918166..5918167	Deletion	CC	2	6	18	33.33
I	5918167	Deletion	C	1	5	18	27.78
I	5939028	Deletion	A	1	6	25	24
I	5975369..5975483	Deletion	GCTCTTCCTGATGTTCTGAACCTTCAGCTCCGAAGGATCACATGGGTACCTTCTGATGTTCTGATCCTTCAGATAAGAAGGATCGTAAGGGTACCTTCTGATGGTCTGATCCTTT	115	2	3	66.67	+	+
I	6049805	Deletion	T	1	7	26	26.92
I	6107012	Deletion	T	1	7	27	25.93
I	6151523..6151525	Deletion	CCG	3	20	20	100
I	6163290	Deletion	G	1	19	19	100
I	6228402..6228404	Deletion	CCC	3	5	14	35.71	+
I	6228403..6228404	Deletion	CC	2	3	14	21.43	+
I	6232306..6232315	Deletion	ACTTGAAAGT	10	8	20	40
I	6263280..6263286	Deletion	GCCCCCC	7	3	3	100	+
I	6384945	Deletion	T	1	17	43	39.53
I	6441830..6441831	Deletion	GG	2	25	33	75.76
I	6441831	Deletion	G	1	8	33	24.24
I	6480229	Deletion	T	1	10	33	30.3
I	6514313..6514582	Deletion	GCTGGTGGAACTGGATTCGGCAGTGGAAATGCTGGTGGAACTGGATTCGGCAGTGGAAATGCTGGTGGAACTGGGTTCGGCAGCGGAAATGCTGGTGGAACTGGATTCGGCGGTGGAAATGCTGGTGGAACTGGATTCGGCAGTGGAAATGCTGGTGGAACTGGATTGGGCAGTGGAAATGCTGGTGGAACTGGATTCGGCAGTGGAAATGCTGGTGGAACTGGATTCGGCAGTGGAAATGCTGGTGGAACTGGATTCGGCAGTGGAAAA	270	3	33	9.09		+
I	6514343..6514582	Deletion	GCTGGTGGAACTGGATTCGGCAGTGGAAATGCTGGTGGAACTGGGTTCGGCAGCGGAAATGCTGGTGGAACTGGATTCGGCGGTGGAAATGCTGGTGGAACTGGATTCGGCAGTGGAAATGCTGGTGGAACTGGATTGGGCAGTGGAAATGCTGGTGGAACTGGATTCGGCAGTGGAAATGCTGGTGGAACTGGATTCGGCAGTGGAAATGCTGGTGGAACTGGATTCGGCAGTGGAAAA	240	2	33	6.06		+
I	6514361..6514582	Deletion	GGCAGTGGAAATGCTGGTGGAACTGGGTTCGGCAGCGGAAATGCTGGTGGAACTGGATTCGGCGGTGGAAATGCTGGTGGAACTGGATTCGGCAGTGGAAATGCTGGTGGAACTGGATTGGGCAGTGGAAATGCTGGTGGAACTGGATTCGGCAGTGGAAATGCTGGTGGAACTGGATTCGGCAGTGGAAATGCTGGTGGAACTGGATTCGGCAGTGGAAAA	222	3	33	9.09		+
I	6514372..6514581	Deletion	TGCTGGTGGAACTGGGTTCGGCAGCGGAAATGCTGGTGGAACTGGATTCGGCGGTGGAAATGCTGGTGGAACTGGATTCGGCAGTGGAAATGCTGGTGGAACTGGATTGGGCAGTGGAAATGCTGGTGGAACTGGATTCGGCAGTGGAAATGCTGGTGGAACTGGATTCGGCAGTGGAAATGCTGGTGGAACTGGATTCGGCAGTGGAAA	210	10	33	30.3		+
I	6514373..6514582	Deletion	GCTGGTGGAACTGGGTTCGGCAGCGGAAATGCTGGTGGAACTGGATTCGGCGGTGGAAATGCTGGTGGAACTGGATTCGGCAGTGGAAATGCTGGTGGAACTGGATTGGGCAGTGGAAATGCTGGTGGAACTGGATTCGGCAGTGGAAATGCTGGTGGAACTGGATTCGGCAGTGGAAATGCTGGTGGAACTGGATTCGGCAGTGGAAAA	210	3	33	9.09		+
I	6514480..6514539	Deletion	GGGCAGTGGAAATGCTGGTGGAACTGGATTCGGCAGTGGAAATGCTGGTGGAACTGGATT	60	2	33	6.06		+
I	6552230	Deletion	T	1	9	37	24.32
I	6594086..6594087	Deletion	AT	2	2	7	28.57	+	+
I	6604645..6604657	Deletion	GGGGGGGGGGGGG	13	6	8	75	+
I	6647953..6648206	Deletion	AAAAATCGAGAAAATTCTGGAATGTTCCAGAACTTTCTAAAAAAATCGAGAAAATTCTGGAATGTTCCAGAACTTTCTAGAAAAATCGGGAAATTTCTGGAATGTTCCAGAACTTTCTAGAAAAATCGGGAAAATTCTGGAATGTTCCAGAACTTTCTAGAAAAATCGAGAAAATTCTGGAATGTTCCAGAACTTTCTAAAAAAATCGAGAAAATTCTGGAATGTTCCAGAACTTTCTAAAAAAATCGAGAAAA	254	3	16	18.75	+	+
I	6647953..6648272	Deletion	AAAAATCGAGAAAATTCTGGAATGTTCCAGAACTTTCTAAAAAAATCGAGAAAATTCTGGAATGTTCCAGAACTTTCTAGAAAAATCGGGAAATTTCTGGAATGTTCCAGAACTTTCTAGAAAAATCGGGAAAATTCTGGAATGTTCCAGAACTTTCTAGAAAAATCGAGAAAATTCTGGAATGTTCCAGAACTTTCTAAAAAAATCGAGAAAATTCTGGAATGTTCCAGAACTTTCTAAAAAAATCGAGAAAATTCTGGAATGTTCCAGAACTTTCTAGAAAAATCGAGAAAATTCTGGAATGTTCCAGAACTTTCTAA	320	3	16	18.75	+	+
I	6759522	Deletion	A	1	6	23	26.09	+
I	6773843..6773865	Deletion	CTGTGAAGCCAGAGAGTAAAATA	23	1	2	50		+
I	6809600	Deletion	T	1	8	30	26.67
I	6811092..6811093	Deletion	GG	2	33	33	100
I	6898715	Deletion	T	1	4	16	25	+
I	7031105..7031107	Deletion	CCC	3	11	30	36.67
I	7031106..7031107	Deletion	CC	2	19	30	63.33
I	7044724..7044726	Deletion	GGG	3	7	24	29.17
I	7044725..7044726	Deletion	GG	2	17	24	70.83
I	7063747..7063748	Deletion	AT	2	7	9	77.78	+	+
I	7140742..7140744	Deletion	CCC	3	14	24	58.33
I	7140743..7140744	Deletion	CC	2	5	24	20.83
I	7140744	Deletion	C	1	5	24	20.83
I	7221287..7221289	Deletion	CCC	3	17	25	68
I	7221288..7221289	Deletion	CC	2	8	25	32
I	7239310	Deletion	T	1	10	27	37.04
I	7251395	Deletion	A	1	27	27	100
I	7421978..7421979	Deletion	TT	2	6	24	25	+	+
I	7421979	Deletion	T	1	10	24	41.67	+	+
I	7486693	Deletion	A	1	8	21	38.1	+
I	7536256..7536851	Deletion	AAAAACGGTTTAAGAATAAGTTAAATATGAACGAGAGAGGGGGAAATTAAGGGAAAAAGAAAGCGAAATAGTTATTTAATTTAGAAATTATAAAACCACATCCGTTCGATAGTTTTAGAAAAAAAACTCAACACCCTCTAATTTTGGAATTAAAGATGTATACTTCTTCAAATATAATCTGAACTTTGAACATCACTGAAATTGAAATATCAAAAAAAGTGAGCAAAATCAAGACTATAAGAGAAGAAGCATATTTGGTACAAACCGTCAATTTTTTGGAAGTTACAAGTTAGGGATACTAATCGATAATAGTGGGGGTGGGGGTGGCGATTGTGGAAATAAAAATAATCAAAGCGATGGGAATATGATTACAGGAAAATGGAGAATGACCGTGATGGA…	596	22	27	81.48			Possible splice site disruption
I	7598598..7598599	Deletion	AA	2	6	24	25	+
I	7598599	Deletion	A	1	12	24	50	+
I	7712460..7712462	Deletion	GGG	3	10	28	35.71
I	7712461..7712462	Deletion	GG	2	12	28	42.86
I	7712462	Deletion	G	1	6	28	21.43
I	7719143..7719277	Deletion	TGAGTGAAAATAAAAGTTTCAGAAACTGAGTGAAAGTTCATAAAAATTTGTTTTATGTTCATTCGTGTAAATTTCTGGAAAAAAAATTTCCAAAAATACAGTTTCGGGGTTACCACACCGGATCATGAACCGCGG	135	2	8	25	+	+
I	7740912	Deletion	T	1	3	6	50	+	+
I	7740941	Deletion	A	1	2	4	50	+	+
I	7741047	Deletion	G	1	2	2	100	+	+
I	7741110..7741635	Deletion	ATTTTAAGGGAAAAAATTTTTGGCGGGAAATTCAAATTTTAAGTGAAAAAAATTTTGGCGGGAAATTCAAATTTTAAGTGAAAAAAAATTTTGGCGGGAAATTCAAATTTTAAGTGAAAAAAAATTTTTGGCGGGAAATTCAAATTTTCAGTGAAAAAAATTTTGGCGGGAAATTCAAATTTTAAGGGAAAAAATTTTTGGCGGGAAATTCAAATTTTCAATAAAAAAAATTTTGGCGGGAAATTCAAATTTTCAGTGAAAAATATTTTGGCGGAAATTTAAATTTTCTGAGAAAAATATTTTGGCGGAAATTTAAATTTTCTGAGAAAAATATTTTGGAGGGAAATTTAAATTTTCTGTGAAAAATATTTTGGCGGGAAATTTAAATTTTCTGAGAAA…	526	1	1	100	+	+
I	7741862	Deletion	T	1	5	5	100	+	+
I	7741884	Deletion	T	1	5	5	100	+	+
I	7741980	Deletion	G	1	2	6	33.33	+	+
I	7741981	Deletion	A	1	2	6	33.33	+	+
I	7741982	Deletion	A	1	2	6	33.33	+	+
I	7741983	Deletion	C	1	2	6	33.33	+	+
I	7741984	Deletion	T	1	2	6	33.33	+	+
I	7741985	Deletion	T	1	2	6	33.33	+	+
I	7741986	Deletion	T	1	2	6	33.33	+	+
I	7741987	Deletion	C	1	2	6	33.33	+	+
I	7741988	Deletion	T	1	2	6	33.33	+	+
I	7741989	Deletion	A	1	2	6	33.33	+	+
I	7741990	Deletion	G	1	2	6	33.33	+	+
I	7741991	Deletion	A	1	2	6	33.33	+	+
I	7741992	Deletion	A	1	2	6	33.33	+	+
I	7741993	Deletion	A	1	2	6	33.33	+	+
I	7741994	Deletion	A	1	2	6	33.33	+	+
I	7741995	Deletion	T	1	2	6	33.33	+	+
I	7741996	Deletion	T	1	2	6	33.33	+	+
I	7741997	Deletion	C	1	3	6	50	+	+
I	7741998	Deletion	G	1	3	6	50	+	+
I	7741999	Deletion	A	1	3	6	50	+	+
I	7742000	Deletion	G	1	3	6	50	+	+
I	7742001	Deletion	A	1	3	6	50	+	+
I	7742002	Deletion	A	1	3	6	50	+	+
I	7742003	Deletion	A	1	3	6	50	+	+
I	7742004	Deletion	A	1	3	6	50	+	+
I	7742005	Deletion	T	1	3	6	50	+	+
I	7742006	Deletion	T	1	3	6	50	+	+
I	7742007	Deletion	C	1	3	6	50	+	+
I	7742008	Deletion	C	1	3	6	50	+	+
I	7742009	Deletion	G	1	3	6	50	+	+
I	7742010	Deletion	G	1	3	6	50	+	+
I	7742011	Deletion	A	1	3	6	50	+	+
I	7742012	Deletion	A	1	3	6	50	+	+
I	7742013	Deletion	T	1	3	6	50	+	+
I	7742014	Deletion	G	1	3	6	50	+	+
I	7742015	Deletion	G	1	3	6	50	+	+
I	7742016	Deletion	T	1	3	6	50	+	+
I	7742017	Deletion	C	1	3	6	50	+	+
I	7742018	Deletion	C	1	3	6	50	+	+
I	7742019	Deletion	A	1	3	6	50	+	+
I	7742020	Deletion	G	1	3	6	50	+	+
I	7742021	Deletion	A	1	3	6	50	+	+
I	7742022	Deletion	A	1	3	6	50	+	+
I	7742023	Deletion	T	1	3	6	50	+	+
I	7742024	Deletion	T	1	3	6	50	+	+
I	7742025	Deletion	T	1	3	6	50	+	+
I	7742026	Deletion	T	1	3	6	50	+	+
I	7742027	Deletion	C	1	3	6	50	+	+
I	7742028	Deletion	T	1	3	6	50	+	+
I	7742029	Deletion	A	1	3	6	50	+	+
I	7742030	Deletion	G	1	3	6	50	+	+
I	7742031	Deletion	A	1	3	6	50	+	+
I	7742032	Deletion	A	1	3	6	50	+	+
I	7742033	Deletion	A	1	3	6	50	+	+
I	7742034	Deletion	A	1	3	6	50	+	+
I	7742035	Deletion	T	1	3	6	50	+	+
I	7742036	Deletion	T	1	3	6	50	+	+
I	7742037	Deletion	C	1	3	6	50	+	+
I	7742038	Deletion	G	1	3	6	50	+	+
I	7742039	Deletion	G	1	3	6	50	+	+
I	7742040	Deletion	G	1	3	6	50	+	+
I	7742041	Deletion	A	1	3	6	50	+	+
I	7742042	Deletion	A	1	3	6	50	+	+
I	7742043	Deletion	A	1	3	6	50	+	+
I	7742044	Deletion	A	1	3	6	50	+	+
I	7742045	Deletion	C	1	3	6	50	+	+
I	7742046	Deletion	T	1	3	6	50	+	+
I	7742047	Deletion	C	1	3	6	50	+	+
I	7742048	Deletion	T	1	3	6	50	+	+
I	7742049	Deletion	G	1	3	6	50	+	+
I	7742050	Deletion	G	1	3	6	50	+	+
I	7742051	Deletion	A	1	3	6	50	+	+
I	7742052	Deletion	A	1	3	6	50	+	+
I	7742053	Deletion	T	1	3	6	50	+	+
I	7742054	Deletion	A	1	3	6	50	+	+
I	7742055	Deletion	T	1	3	6	50	+	+
I	7742056	Deletion	T	1	3	6	50	+	+
I	7742057	Deletion	C	1	3	6	50	+	+
I	7742058	Deletion	C	1	3	6	50	+	+
I	7742059	Deletion	A	1	3	6	50	+	+
I	7742060	Deletion	G	1	3	6	50	+	+
I	7742061	Deletion	A	1	3	6	50	+	+
I	7742062	Deletion	A	1	3	6	50	+	+
I	7742063	Deletion	C	1	3	6	50	+	+
I	7742064	Deletion	T	1	3	6	50	+	+
I	7742065	Deletion	T	1	3	6	50	+	+
I	7742066	Deletion	T	1	3	6	50	+	+
I	7742067	Deletion	C	1	3	6	50	+	+
I	7742068	Deletion	T	1	3	6	50	+	+
I	7742069	Deletion	A	1	3	6	50	+	+
I	7742070	Deletion	G	1	3	6	50	+	+
I	7742071	Deletion	A	1	3	6	50	+	+
I	7742072	Deletion	A	1	3	6	50	+	+
I	7742073	Deletion	A	1	3	6	50	+	+
I	7742074	Deletion	A	1	3	6	50	+	+
I	7742075	Deletion	A	1	3	6	50	+	+
I	7742076	Deletion	T	1	3	6	50	+	+
I	7742077	Deletion	C	1	3	6	50	+	+
I	7742078	Deletion	G	1	3	6	50	+	+
I	7742079	Deletion	G	1	3	6	50	+	+
I	7742080	Deletion	G	1	3	6	50	+	+
I	7742081	Deletion	A	1	3	6	50	+	+
I	7742082	Deletion	A	1	3	6	50	+	+
I	7742083	Deletion	A	1	3	6	50	+	+
I	7742084	Deletion	A	1	3	6	50	+	+
I	7742085	Deletion	G	1	3	6	50	+	+
I	7742086	Deletion	T	1	3	6	50	+	+
I	7742087	Deletion	C	1	3	6	50	+	+
I	7742088	Deletion	G	1	3	6	50	+	+
I	7742089	Deletion	G	1	3	6	50	+	+
I	7742090	Deletion	C	1	3	6	50	+	+
I	7742091	Deletion	A	1	3	6	50	+	+
I	7742092	Deletion	A	1	3	6	50	+	+
I	7742093	Deletion	T	1	3	6	50	+	+
I	7742094	Deletion	G	1	3	6	50	+	+
I	7742095	Deletion	T	1	3	6	50	+	+
I	7742096	Deletion	T	1	3	6	50	+	+
I	7742097	Deletion	C	1	3	6	50	+	+
I	7742098	Deletion	T	1	3	6	50	+	+
I	7742099	Deletion	T	1	3	6	50	+	+
I	7742100	Deletion	G	1	2	6	33.33	+	+
I	7742101	Deletion	A	1	2	6	33.33	+	+
I	7742102	Deletion	A	1	2	6	33.33	+	+
I	7742103	Deletion	C	1	2	6	33.33	+	+
I	7742104	Deletion	T	1	2	6	33.33	+	+
I	7742105	Deletion	T	1	2	6	33.33	+	+
I	7742106	Deletion	T	1	2	6	33.33	+	+
I	7742107	Deletion	C	1	2	6	33.33	+	+
I	7742108	Deletion	T	1	2	6	33.33	+	+
I	7742109	Deletion	A	1	2	6	33.33	+	+
I	7742110	Deletion	G	1	2	6	33.33	+	+
I	7742111	Deletion	A	1	2	6	33.33	+	+
I	7742112	Deletion	A	1	2	6	33.33	+	+
I	7742113	Deletion	A	1	2	6	33.33	+	+
I	7742114	Deletion	A	1	2	6	33.33	+	+
I	7742115	Deletion	T	1	2	6	33.33	+	+
I	7742116	Deletion	T	1	2	6	33.33	+	+
I	7742117	Deletion	C	1	2	6	33.33	+	+
I	7742118	Deletion	G	1	2	6	33.33	+	+
I	7742119	Deletion	A	1	2	6	33.33	+	+
I	7742120	Deletion	G	1	2	6	33.33	+	+
I	7742121	Deletion	A	1	2	6	33.33	+	+
I	7742122	Deletion	A	1	2	6	33.33	+	+
I	7742123	Deletion	A	1	2	6	33.33	+	+
I	7742124	Deletion	A	1	2	6	33.33	+	+
I	7742125	Deletion	T	1	2	6	33.33	+	+
I	7742126	Deletion	T	1	2	6	33.33	+	+
I	7742127	Deletion	C	1	2	6	33.33	+	+
I	7742128	Deletion	C	1	2	6	33.33	+	+
I	7779965	Deletion	C	1	3	3	100
I	7794866..7794867	Deletion	GG	2	14	25	56
I	7794867	Deletion	G	1	11	25	44
I	7809585	Deletion	T	1	32	32	100
I	7869008..7869009	Deletion	AA	2	1	1	100	+	+
I	7879505	Deletion	T	1	27	27	100
I	7912909..7912952	Deletion	GTTAGAGAAAACGTAAAAGCTTCCAGATCGGGGCGTTGTCGTTG	44	33	33	100
I	7958494	Deletion	G	1	10	39	25.64			Possible splice site disruption
I	7968966..7968971	Deletion	AGAGAG	6	7	21	33.33	+	+
I	7968968..7968971	Deletion	AGAG	4	2	21	9.52	+	+
I	7968970..7968971	Deletion	AG	2	5	21	23.81	+	+
I	8002104..8002105	Deletion	GG	2	2	8	25	+	+
I	8028066	Deletion	T	1	10	26	38.46		+
I	8248088..8248092	Deletion	CCCCC	5	7	15	46.67	+
I	8248090..8248092	Deletion	CCC	3	3	15	20	+
I	8248092	Deletion	C	1	3	15	20	+
I	8248764..8248767	Deletion	CCCC	4	2	5	40
I	8345883	Deletion	A	1	11	38	28.95
I	8411600	Deletion	T	1	8	26	30.77
I	8484984..8485015	Deletion	AAAATCGAAAAATTCTCGTTTTTCAATTTTTA	32	10	18	55.56	+	+
I	8485031..8485047	Deletion	TCGTTTTTCAATTTTTA	17	4	18	22.22	+	+
I	8485031..8485111	Deletion	TCGTTTTTCAATTTTTAAAAATCGAAAAATTCTCGTTTTTCAATTTTTAAAAATCGAAAAATTCTCGTTTTTCAATTTTTA	81	2	18	11.11	+	+
I	8485047..8485111	Deletion	AAAAATCGAAAAATTCTCGTTTTTCAATTTTTAAAAATCGAAAAATTCTCGTTTTTCAATTTTTA	65	3	18	16.67	+	+
I	8501979	Deletion	C	1	29	31	93.55
I	8543765	Deletion	T	1	12	24	50	+
I	8554993	Deletion	T	1	5	8	62.5
I	8561619	Deletion	A	1	7	11	63.64	+
I	8623124	Deletion	G	1	7	29	24.14
I	8631673	Deletion	T	1	9	30	30	+
I	8647191..8647316	Deletion	GTATTTTTTACTACATTTTCCAATTTCGATTTTTTACTACGAAATGTATCTTTTACTACGGCCGTATTTTTTACTACATTTTCCAATTTCGATTTTTTACTACGAAATGTATCTTTTACTACGGCC	126	5	13	38.46		+
I	8649495..8649557	Deletion	CCGTAGTAAAAGATACATTTCGTAGTAAAAAATCGAAATTGGAAAATGTAGTAAAAAATACGG	63	2	5	40	+	+
I	8702960	Deletion	A	1	7	27	25.93
I	8712484	Deletion	T	1	10	19	52.63	+
I	8713713	Deletion	A	1	5	20	25
I	8717169	Deletion	G	1	13	19	68.42
I	8737920..8737921	Deletion	TA	2	8	30	26.67	+	+
I	8766579..8766581	Deletion	ATA	3	5	20	25	+	+
I	8766580..8766581	Deletion	TA	2	4	20	20	+	+
I	8787180	Deletion	A	1	3	12	25	+
I	8789658	Deletion	C	1	3	11	27.27		+
I	8808390	Deletion	C	1	5	12	41.67		+
I	9030854	Deletion	A	1	12	29	41.38
I	9080915..9080919	Deletion	CCCCC	5	3	8	37.5
I	9080919	Deletion	C	1	2	8	25
I	9086718..9086721	Deletion	GGGG	4	13	18	72.22	+
I	9089158..9089166	Deletion	TCTCTCTCT	9	2	11	18.18	+	+
I	9194996	Deletion	T	1	4	17	23.53
I	9212848..9213124	Deletion	AAATAAGTTGCCGAATTGCTGGCAGGAAGTTGCCGAGTTGTTGGCAGGAAGTTGCCACGTAGTGGCAGCAAGTGGGAAAGAACGCTCAGCAACATCTAAATGTTGGCAGGAATGTGCAAAAGTTTGGCGGGAAGTTGCAAGTAAGCAAAGTTTGGCAGAAAGTTGCCTCTGAATGCCTGGGAGCGTTCTTTCCCACTTGCTGCCACTACGCGGCAACTTCCTGCCAACAACTCGGCAACTTCCTGTCAGCAATTCGGCAACTTATTTTAGTGGCACT	277	2	12	16.67	+	+
I	9218172	Deletion	A	1	7	27	25.93
I	9242643..9242651	Deletion	GGGGGGGGG	9	2	6	33.33	+	+
I	9262904	Deletion	G	1	31	32	96.88
I	9316796	Deletion	A	1	4	16	25	+
I	9346173..9346184	Deletion	CCCCCCCCCCCC	12	5	6	83.33	+
I	9382981..9383104	Deletion	GTGTGTGTGTGTGTGTGTGTGTGTGTGTGTGTGTGTGTGTGTGTGTGTGTGTGTGTGTGTGTGTGTGTGTGTGTGTGTGTGTGTGTGTGTGTGTGTGTGTGTGTGTGTGTGTGTGTGTGTGTGT	124	3	24	12.5	+	+
I	9391722	Deletion	A	1	8	28	28.57
I	9405340	Deletion	A	1	15	43	34.88
I	9636107	Deletion	G	1	12	20	60
I	9636943..9637621	Deletion	GCCGAAAGGCTGTTTTCTGAGAATTTTAGATTTTCGGATTGATGGCCGAAAGGCTGTTTTCTGAGAATTTTAGATTTTCGGATTGATGGCCGAAAGGCTGTTTTCTGAGCATTTTAGATTTTCGGATTGATGGCCGAAAGGCTGTTTTCTGAGCATTGTAGATTTTCGGATTGATGGCCGAAAGGCTGTTTTCTGAGCATTTTAGATTTTCGGATTGATGGCCGAAAGGCTGTTTTCTGAGCATTTTAGATTTTCGGATTGATGGCCGAAAGGCTGTTTTCTGAGCATTTTAGATTTTCGGATTGATGGCCGAAAGGCTGTTTTCTGAGCATTTTAGATTTTCGGATTGATGGCCGAAAGGCTGTTTTCTGAGCATTTTAGATTTTCGGATTGATGGCC…	679	2	7	28.57		+
I	9637624	Deletion	G	1	1	2	50		+
I	9637626	Deletion	T	1	1	2	50		+
I	9637629..9637632	Deletion	TCGG	4	1	2	50		+
I	9637636	Deletion	G	1	1	2	50		+
I	9637639..9637643	Deletion	GGCCG	5	1	2	50		+
I	9637645..9637648	Deletion	AAGG	4	1	2	50		+
I	9696389..9696390	Deletion	TT	2	4	15	26.67	+	+
I	9696390	Deletion	T	1	3	15	20	+	+
I	9699301	Deletion	T	1	8	27	29.63
I	9708406..9708407	Deletion	GG	2	8	14	57.14
I	9721442	Deletion	T	1	6	21	28.57
I	9761038	Deletion	G	1	5	21	23.81
I	9803959..9803961	Deletion	CCC	3	7	14	50
I	9803960..9803961	Deletion	CC	2	7	14	50
I	9806850	Deletion	T	1	2	6	33.33	+	+
I	9806852	Deletion	T	1	2	5	40	+	+
I	9806854	Deletion	T	1	2	4	50	+	+
I	9806856	Deletion	T	1	2	4	50	+	+
I	9806858	Deletion	T	1	2	4	50	+	+
I	9806860	Deletion	T	1	2	4	50	+	+
I	9806862	Deletion	T	1	2	4	50	+	+
I	9806864	Deletion	T	1	2	4	50	+	+
I	9806866	Deletion	T	1	2	4	50	+	+
I	9806868..9806879	Deletion	TCTCTCTCTCTC	12	3	3	100	+	+
I	9822828	Deletion	A	1	1	1	100		+
I	9823060	Deletion	A	1	6	16	37.5
I	9831394	Deletion	T	1	4	16	25
I	9913989	Deletion	C	1	35	37	94.59
I	9925237..9925310	Deletion	ACTTTTTCATAATATAATTTTTCTTGAGTAATGAGAGACTTTTTCATAATATAATTTTTCTTGAGTAATGAGAG	74	5	13	38.46		+
I	9925274..9925310	Deletion	ACTTTTTCATAATATAATTTTTCTTGAGTAATGAGAG	37	6	13	46.15		+
I	9949844	Deletion	T	1	33	33	100	+
I	10045971..10045972	Deletion	CT	2	11	42	26.19	+	+
I	10096758	Deletion	G	1	13	17	76.47
I	10102349	Deletion	A	1	6	8	75
I	10103135	Deletion	A	1	4	14	28.57	+
I	10125672	Deletion	A	1	4	17	23.53
I	10137306	Deletion	G	1	3	9	33.33	+	+
I	10151802	Deletion	G	1	14	18	77.78
I	10189317	Deletion	C	1	2	5	40		+
I	10189318	Deletion	T	1	2	5	40		+
I	10189319	Deletion	T	1	2	5	40		+
I	10189320	Deletion	C	1	2	5	40		+
I	10189321	Deletion	T	1	2	5	40		+
I	10189322	Deletion	C	1	2	5	40		+
I	10189323	Deletion	G	1	2	5	40		+
I	10189324	Deletion	T	1	2	5	40		+
I	10189325	Deletion	C	1	2	5	40		+
I	10189326	Deletion	A	1	2	5	40		+
I	10189327	Deletion	T	1	2	5	40		+
I	10189328	Deletion	C	1	2	5	40		+
I	10189329	Deletion	G	1	2	5	40		+
I	10189330	Deletion	G	1	2	5	40		+
I	10189331	Deletion	A	1	2	5	40		+
I	10189332	Deletion	T	1	2	5	40		+
I	10189333	Deletion	G	1	2	5	40		+
I	10189334	Deletion	A	1	2	5	40		+
I	10189335	Deletion	A	1	2	5	40		+
I	10189336	Deletion	T	1	2	5	40		+
I	10189337	Deletion	C	1	2	5	40		+
I	10189338	Deletion	C	1	2	5	40		+
I	10189339	Deletion	G	1	2	5	40		+
I	10189340	Deletion	A	1	2	5	40		+
I	10189341	Deletion	A	1	2	5	40		+
I	10189342	Deletion	G	1	2	5	40		+
I	10189343	Deletion	A	1	2	4	50		+
I	10189344	Deletion	G	1	2	4	50		+
I	10189345	Deletion	G	1	2	4	50		+
I	10189346	Deletion	A	1	2	4	50		+
I	10189347	Deletion	T	1	2	4	50		+
I	10189348	Deletion	T	1	2	4	50		+
I	10189349	Deletion	C	1	2	4	50		+
I	10189350	Deletion	G	1	2	4	50		+
I	10189351	Deletion	G	1	2	4	50		+
I	10189352	Deletion	C	1	2	4	50		+
I	10189353	Deletion	C	1	2	4	50		+
I	10189354	Deletion	T	1	2	4	50		+
I	10189355	Deletion	T	1	2	4	50		+
I	10189356	Deletion	C	1	2	4	50		+
I	10189357	Deletion	T	1	2	4	50		+
I	10189358	Deletion	T	1	2	4	50		+
I	10189359	Deletion	G	1	2	4	50		+
I	10189360	Deletion	G	1	2	4	50		+
I	10189361	Deletion	A	1	2	4	50		+
I	10189362	Deletion	A	1	2	4	50		+
I	10189363	Deletion	G	1	2	4	50		+
I	10189364	Deletion	C	1	2	4	50		+
I	10189365	Deletion	A	1	2	4	50		+
I	10189366	Deletion	G	1	2	4	50		+
I	10189367	Deletion	G	1	2	4	50		+
I	10189368	Deletion	C	1	2	4	50		+
I	10189369	Deletion	T	1	2	4	50		+
I	10189370	Deletion	T	1	2	4	50		+
I	10189371	Deletion	T	1	2	4	50		+
I	10189372	Deletion	G	1	2	4	50		+
I	10189373	Deletion	G	1	2	4	50		+
I	10189374	Deletion	A	1	2	4	50		+
I	10189375	Deletion	G	1	2	4	50		+
I	10189376	Deletion	C	1	2	4	50		+
I	10189377	Deletion	A	1	2	3	66.67		+
I	10189378	Deletion	G	1	2	3	66.67		+
I	10189379	Deletion	C	1	2	3	66.67		+
I	10189380	Deletion	T	1	2	3	66.67		+
I	10189381	Deletion	T	1	2	3	66.67		+
I	10189382	Deletion	T	1	2	3	66.67		+
I	10189383	Deletion	A	1	2	3	66.67		+
I	10189384	Deletion	G	1	2	3	66.67		+
I	10189385	Deletion	C	1	2	3	66.67		+
I	10189386	Deletion	T	1	2	3	66.67		+
I	10189387	Deletion	G	1	2	3	66.67		+
I	10189388	Deletion	G	1	2	3	66.67		+
I	10189389	Deletion	A	1	2	3	66.67		+
I	10189390	Deletion	G	1	2	3	66.67		+
I	10189391	Deletion	T	1	2	3	66.67		+
I	10189392	Deletion	C	1	2	3	66.67		+
I	10189393	Deletion	T	1	2	3	66.67		+
I	10189394	Deletion	T	1	2	3	66.67		+
I	10189395	Deletion	T	1	2	3	66.67		+
I	10189396	Deletion	T	1	2	3	66.67		+
I	10189397	Deletion	T	1	2	3	66.67		+
I	10189398	Deletion	C	1	2	3	66.67		+
I	10189399	Deletion	G	1	2	3	66.67		+
I	10189400	Deletion	C	1	2	3	66.67		+
I	10189401	Deletion	T	1	2	3	66.67		+
I	10189402	Deletion	G	1	2	3	66.67		+
I	10189403	Deletion	G	1	2	3	66.67		+
I	10189404	Deletion	A	1	2	3	66.67		+
I	10189405	Deletion	G	1	2	3	66.67		+
I	10189406	Deletion	C	1	2	3	66.67		+
I	10189407	Deletion	T	1	2	3	66.67		+
I	10189408	Deletion	T	1	2	3	66.67		+
I	10189409	Deletion	C	1	2	3	66.67		+
I	10189410	Deletion	A	1	2	3	66.67		+
I	10189411	Deletion	T	1	2	3	66.67		+
I	10189412	Deletion	C	1	2	3	66.67		+
I	10189413	Deletion	A	1	2	3	66.67		+
I	10189414	Deletion	T	1	2	3	66.67		+
I	10189415	Deletion	C	1	2	3	66.67		+
I	10189416	Deletion	A	1	2	3	66.67		+
I	10189417	Deletion	G	1	2	3	66.67		+
I	10189418	Deletion	A	1	2	3	66.67		+
I	10189419	Deletion	A	1	2	3	66.67		+
I	10189420	Deletion	G	1	2	3	66.67		+
I	10189421	Deletion	A	1	2	3	66.67		+
I	10189422	Deletion	A	1	2	3	66.67		+
I	10189423	Deletion	T	1	2	3	66.67		+
I	10189424	Deletion	C	1	2	3	66.67		+
I	10189425	Deletion	A	1	2	3	66.67		+
I	10189426	Deletion	G	1	2	3	66.67		+
I	10189427	Deletion	A	1	2	3	66.67		+
I	10189428	Deletion	A	1	2	3	66.67		+
I	10189429	Deletion	G	1	2	3	66.67		+
I	10189430	Deletion	A	1	2	3	66.67		+
I	10189431	Deletion	T	1	2	3	66.67		+
I	10189432	Deletion	G	1	2	3	66.67		+
I	10189433	Deletion	A	1	2	4	50		+
I	10189434	Deletion	A	1	2	4	50		+
I	10189435	Deletion	T	1	2	4	50		+
I	10189436	Deletion	C	1	2	4	50		+
I	10189437	Deletion	G	1	2	4	50		+
I	10189438	Deletion	G	1	2	4	50		+
I	10189439	Deletion	C	1	2	4	50		+
I	10189440	Deletion	C	1	2	4	50		+
I	10189441	Deletion	T	1	2	4	50		+
I	10189442	Deletion	T	1	2	4	50		+
I	10189443	Deletion	C	1	2	4	50		+
I	10189444	Deletion	T	1	2	4	50		+
I	10189445	Deletion	T	1	2	4	50		+
I	10189446	Deletion	G	1	2	4	50		+
I	10189447	Deletion	G	1	2	4	50		+
I	10189448	Deletion	C	1	2	4	50		+
I	10189449	Deletion	A	1	2	4	50		+
I	10189450	Deletion	G	1	2	4	50		+
I	10189451	Deletion	C	1	2	4	50		+
I	10189452	Deletion	A	1	2	4	50		+
I	10189453	Deletion	G	1	2	4	50		+
I	10189454	Deletion	G	1	2	4	50		+
I	10189455	Deletion	C	1	2	4	50		+
I	10189456	Deletion	T	1	2	4	50		+
I	10189457	Deletion	T	1	2	4	50		+
I	10189458	Deletion	T	1	2	4	50		+
I	10189459	Deletion	G	1	2	4	50		+
I	10189460	Deletion	G	1	2	4	50		+
I	10189461	Deletion	A	1	2	4	50		+
I	10189462	Deletion	G	1	2	4	50		+
I	10189463	Deletion	T	1	2	4	50		+
I	10189464	Deletion	T	1	2	4	50		+
I	10189465	Deletion	G	1	2	4	50		+
I	10189466	Deletion	C	1	2	4	50		+
I	10189467	Deletion	T	1	2	4	50		+
I	10189468	Deletion	T	1	2	4	50		+
I	10189469	Deletion	T	1	2	4	50		+
I	10189470	Deletion	A	1	2	4	50		+
I	10189471	Deletion	G	1	2	4	50		+
I	10189472	Deletion	C	1	2	4	50		+
I	10189473	Deletion	T	1	2	4	50		+
I	10189474	Deletion	G	1	2	4	50		+
I	10189475	Deletion	A	1	2	4	50		+
I	10189476	Deletion	T	1	2	4	50		+
I	10189477	Deletion	G	1	2	4	50		+
I	10189478	Deletion	T	1	2	4	50		+
I	10189479	Deletion	T	1	3	4	75		+
I	10189480	Deletion	G	1	3	4	75		+
I	10189481	Deletion	G	1	3	4	75		+
I	10189482	Deletion	C	1	3	4	75		+
I	10189483	Deletion	T	1	3	4	75		+
I	10189484	Deletion	T	1	3	4	75		+
I	10189485	Deletion	G	1	3	4	75		+
I	10189486	Deletion	G	1	3	4	75		+
I	10189487	Deletion	C	1	3	4	75		+
I	10189488	Deletion	A	1	3	4	75		+
I	10189489	Deletion	A	1	3	4	75		+
I	10189490	Deletion	C	1	3	4	75		+
I	10189491	Deletion	T	1	3	4	75		+
I	10189492	Deletion	G	1	3	4	75		+
I	10189493	Deletion	G	1	3	4	75		+
I	10189494	Deletion	T	1	3	4	75		+
I	10189495	Deletion	T	1	3	4	75		+
I	10189496	Deletion	T	1	3	4	75		+
I	10189497	Deletion	C	1	2	4	50		+
I	10189498	Deletion	T	1	2	4	50		+
I	10189499	Deletion	T	1	2	4	50		+
I	10189500	Deletion	C	1	2	4	50		+
I	10189501	Deletion	T	1	2	4	50		+
I	10189502	Deletion	C	1	2	4	50		+
I	10189503	Deletion	G	1	2	4	50		+
I	10189504	Deletion	T	1	2	4	50		+
I	10189505	Deletion	C	1	2	4	50		+
I	10189506	Deletion	A	1	2	4	50		+
I	10189507	Deletion	T	1	2	4	50		+
I	10189508	Deletion	C	1	2	4	50		+
I	10189509	Deletion	G	1	2	4	50		+
I	10189510	Deletion	G	1	2	4	50		+
I	10189511	Deletion	A	1	2	4	50		+
I	10189512	Deletion	T	1	2	4	50		+
I	10189513	Deletion	G	1	2	4	50		+
I	10189514	Deletion	A	1	2	4	50		+
I	10189515	Deletion	A	1	2	4	50		+
I	10189516	Deletion	T	1	2	4	50		+
I	10189517	Deletion	C	1	2	4	50		+
I	10189518	Deletion	C	1	2	4	50		+
I	10189519	Deletion	G	1	2	4	50		+
I	10189520	Deletion	A	1	2	4	50		+
I	10189521	Deletion	A	1	2	4	50		+
I	10189522	Deletion	G	1	2	4	50		+
I	10189523	Deletion	A	1	2	4	50		+
I	10189524	Deletion	G	1	2	4	50		+
I	10189525	Deletion	G	1	2	4	50		+
I	10189526	Deletion	A	1	2	4	50		+
I	10189527	Deletion	T	1	2	4	50		+
I	10189528	Deletion	T	1	2	4	50		+
I	10189529	Deletion	C	1	2	4	50		+
I	10189530	Deletion	G	1	2	4	50		+
I	10189531	Deletion	G	1	2	4	50		+
I	10189532	Deletion	C	1	2	4	50		+
I	10189533	Deletion	C	1	2	4	50		+
I	10189534	Deletion	T	1	2	4	50		+
I	10189535	Deletion	T	1	2	4	50		+
I	10189536	Deletion	C	1	2	4	50		+
I	10189537	Deletion	T	1	2	4	50		+
I	10189538	Deletion	T	1	2	4	50		+
I	10189539	Deletion	T	1	2	4	50		+
I	10189540	Deletion	G	1	2	4	50		+
I	10189541	Deletion	C	1	2	4	50		+
I	10189542	Deletion	A	1	2	4	50		+
I	10189543	Deletion	A	1	2	4	50		+
I	10189544	Deletion	C	1	2	4	50		+
I	10189545	Deletion	A	1	2	4	50		+
I	10189546	Deletion	G	1	2	4	50		+
I	10189547	Deletion	G	1	2	4	50		+
I	10189548	Deletion	C	1	2	4	50		+
I	10189549	Deletion	T	1	2	4	50		+
I	10189550	Deletion	T	1	2	4	50		+
I	10189551	Deletion	T	1	2	4	50		+
I	10189552	Deletion	G	1	2	4	50		+
I	10189553	Deletion	G	1	2	4	50		+
I	10189554	Deletion	A	1	2	4	50		+
I	10189555	Deletion	G	1	2	4	50		+
I	10189556	Deletion	T	1	2	4	50		+
I	10189557	Deletion	A	1	2	4	50		+
I	10189558	Deletion	G	1	2	4	50		+
I	10189559	Deletion	C	1	2	4	50		+
I	10189560	Deletion	T	1	2	4	50		+
I	10189561	Deletion	T	1	2	4	50		+
I	10189562	Deletion	T	1	2	4	50		+
I	10189563	Deletion	A	1	2	4	50		+
I	10189564	Deletion	G	1	2	4	50		+
I	10189565	Deletion	C	1	2	4	50		+
I	10189566	Deletion	C	1	2	4	50		+
I	10189567	Deletion	G	1	2	4	50		+
I	10189568	Deletion	G	1	2	4	50		+
[truncated: 12,844 more rows]

## Sheet: table S5
Supplemental Table 5. Details of insertions identified in the long reads relative to the reference genome
"Insertion" refers to the event where one or more bases are deleted in the reads relative to the reference genome,
"Supporting count" refers to the number of reads suppoting the deletion
"Total count" refers to the total number of reads spanning the insertion region
"Repeatmasker" refers to the insertion overlapping with the sequence masked by RepeatMasker
"Tandem_repeat" refers to the insertion overlapping with the sequence defined by Tandem Repeats Finder (see Materials and Method for detail)
Chromosome	Position	Variation type	Inserted sequence	Length	Supporting count	Total count	Frequency	Repeatmasker_overlap	Tandem_repeat_overlap
II	11996645^11996646	Insertion	TTGCCGATTTGCCGGAAATTGTCAATTCCGCCAATTTGCCGGT	43	1	5	20	Positive	Positive
II	14993469^14993470	Insertion	AA	2	6	10	60	Positive
II	14993469^14993470	Insertion	A	1	2	10	20	Positive
II	14993469^14993470	Insertion	TA	2	2	10	20	Positive
III	1261480^1261481	Insertion	AACAATAGATGGACATTAC	19	1	5	20	Positive	Positive
III	1976859^1976860	Insertion	AAAAAAAAAAAAAAAAAAAAAAAAAAAAAAAAAAAAAAAAAAAAAAAATA	50	1	7	14.29
III	1976859^1976860	Insertion	A	1	1	7	14.29
III	1986032^1986033	Insertion	AAAAATGTTCAAAAAATGTGCAGAAAAGGTGC	32	2	11	18.18		Positive
III	1986032^1986033	Insertion	GAAAAGGTGC	10	4	11	36.36		Positive
III	2396127^2396128	Insertion	TT	2	1	6	16.67		Positive
III	9938753^9938754	Insertion	TCTGCTAAATATTTAGCATACCCACATTGGGTCTGCTAAATATTTAGCATACCCACATTGGGTCTGCTAAATATTTAGCATACCCACATTGGGTCTGCTAAATATTTAGCATACCCACCTTGGG	124	1	30	3.33
III	9938753^9938754	Insertion	TCTGCTAAATATTTAGCATACCCACATTGGGTCTGCTAAATATTTAGCATACCCACCTTGGG	62	7	30	23.33
III	9938753^9938754	Insertion	TCTGCTAAATATTTAGCATACCCACATTGGGTCTGCTAAATATTTAGCATACCCACATTGGG	62	3	30	10
III	9938753^9938754	Insertion	TCTGCTAAATATTTAGCATACCCACATTGGGTCTGCTAAATATTTAGCATACCCACATTGGGTCTGCTAAATATTTAGCATACCCACCTTGGG	93	10	30	33.33
III	9938753^9938754	Insertion	TCTGCTAAATATTTAGCATACCCACATTGGG	31	1	30	3.33
III	9940635^9940636	Insertion	AAAAAATAGATTGACATACCA	21	1	32	3.12	Positive	Positive
III	9940635^9940636	Insertion	AAAAATAGATTGACATACAA	20	4	32	12.5	Positive	Positive
III	9940635^9940636	Insertion	AAAAATAGATTGACATACCAAAAATAGATTGACATACAA	39	7	32	21.88	Positive	Positive
III	9940635^9940636	Insertion	AAAAAATAGATTGACATACAA	21	1	32	3.12	Positive	Positive
III	11057770^11057771	Insertion	A	1	10	20	50
III	11057770^11057771	Insertion	AA	2	6	20	30
III	11529448^11529449	Insertion	TTTTTCGATTTTTTGAAAAATCGGGAATTTTCGAT	35	3	13	23.08	Positive	Positive
III	11529448^11529449	Insertion	T	1	8	13	61.54	Positive	Positive
III	11734134^11734135	Insertion	A	1	1	7	14.29	Positive
III	11734134^11734135	Insertion	TA	2	1	7	14.29	Positive
III	12009202^12009203	Insertion	GAAAAATAGATTGACAGACGAAAAATAGATTGACAGACG	39	1	5	20	Positive	Positive
IV	1656698^1656699	Insertion	CGGATACTA	9	1	5	20	Positive	Positive
IV	1952082^1952083	Insertion	CCGTAAATCTACACTAGTTCC	21	1	5	20	Positive	Positive
V	3655150^3655151	Insertion	GT	2	1	5	20	Positive	Positive
V	4367736^4367737	Insertion	TGTGTGTG	8	1	22	4.55
V	4367736^4367737	Insertion	TGTG	4	2	22	9.09
V	4367736^4367737	Insertion	TG	2	2	22	9.09
V	4367736^4367737	Insertion	TGTGTGTGTGTGTGTGTGTGTG	22	2	22	9.09
V	4367736^4367737	Insertion	TGTGTGTGTGTGTGTG	16	1	22	4.55
V	4367736^4367737	Insertion	TGTGTGTGTGTGTGTGTG	18	1	22	4.55
V	4367736^4367737	Insertion	GTGTGTGTGTG	11	1	22	4.55
V	4367736^4367737	Insertion	TGTGTGTGTGTGTGTGTGTG	20	1	22	4.55
V	5006322^5006323	Insertion	TCTTCGTGATGAGAT	15	1	5	20	Positive	Positive
V	5616848^5616849	Insertion	A	1	5	19	26.32
V	5616848^5616849	Insertion	AA	2	4	19	21.05
V	5616848^5616849	Insertion	AAA	3	2	19	10.53
V	5616848^5616849	Insertion	AAAAAAA	7	1	19	5.26
V	6299788^6299789	Insertion	T	1	4	6	66.67	Positive	Positive
V	6299788^6299789	Insertion	AAT	3	1	6	16.67	Positive	Positive
I	2263826^2263827	Insertion	TTTTTCCAAC	10	1	5	20	Positive	Positive
I	2263846^2263847	Insertion	TGC	3	1	5	20	Positive	Positive
I	2263852^2263853	Insertion	TTTCCGATTTGCTGA	15	1	5	20	Positive	Positive
I	3567652^3567653	Insertion	TGTGTGTGTGTGTGTGTGTGTGTG	24	1	2	50
I	4463727^4463728	Insertion	TTCCGGCAATTTGCCAATTTGCCGGAAATTTTGAATTCCGGCAATTTGCCAATATGCCGGAATTCTTGAATTGCCGGAATTCAAAT	86	1	40	2.5
I	4463727^4463728	Insertion	T	1	1	40	2.5
I	4463727^4463728	Insertion	TTGCCGGAATTCAAAAT	17	2	40	5
I	4463727^4463728	Insertion	TTCCGGCAATTTGCCAATTTGCCGGAAATTTTGAATTCCGGCAATTTGCCAATATGCCGGAATTTTTGAATTGCCGGAATTCAAAAT	87	15	40	37.5
I	4463727^4463728	Insertion	TTCCGGCAATTTGCCAATATGCCGGAATTTTTGAATTGCCGGAATTCAAAAT	52	3	40	7.5
I	8054358^8054359	Insertion	TTGCCCAAGTTTAGCCCAAAAAATATTAACTTGGATCAGAAGCTGTCTAAACTTTGGCAAAAGTTAGACAAAACATTGGCAAAACTTGGATTCAAGCTTTACCAAAGTCTAACCCAAGTTTCACCCAACTCTTGCCAAACTTTGGCCCAAACTTTTCTTATTTCGTTTCAAACTTGGGCCAAAGTTTGGCAAGAGTTGGGTGAAACTTGGGTTAGACTTTGGTAAAGCTTGAATCCAGGTTTTGCCAAAGTCTTGCCTAACTT	263	1	21	4.76	Positive
I	8054358^8054359	Insertion	TTGCCCAAGTTTAGCCCAAAAAATATTAACTTGGATCAGAAGCTGTCTAAACTTTGGCAAAAGTTAGACAAAACATTGGCAAAACTTGGATTCAAGCTTTACCAAAGTCTAACCCAAGTTTCACCCAACTCTTGCCAAACTTTGGCCCAAACTTTTCTTATTTCGTTTCAAACTTGGGCCAAAGTTTGGCAAGAGTTGGGTGAAACTTGGGTTAGACTTTGGTAAAGCTTGAATCCAAGTTTTGCCAAAGTCTTGCCTAACTT	263	11	21	52.38	Positive
I	8054358^8054359	Insertion	TTGCCCAAGTTTAGCCCAAAAAATATTAACTTGGATCAGAAGCTGTCTAAACTTTGGCAAAAGTTAGACAAAACATTGGCAAAACTTGGATTCAAGCTTTACCAAAGTCTTGCCTAACTT	120	2	21	9.52	Positive
I	9534665^9534666	Insertion	AAA	3	2	24	8.33
I	9534665^9534666	Insertion	AA	2	5	24	20.83
I	9534665^9534666	Insertion	A	1	4	24	16.67
I	9534665^9534666	Insertion	AAAA	4	1	24	4.17
I	11368889^11368890	Insertion	ATTTTTTTTTTGGAATTTTTTTGGT	25	2	6	33.33
I	11368889^11368890	Insertion	ATTTTTTTTTTTGGAATTTTTTTGGT	26	3	6	50
I	14124799^14124800	Insertion	A	1	12	20	60
I	14124799^14124800	Insertion	AAA	3	2	20	10
I	14124799^14124800	Insertion	AA	2	6	20	30
II	451853^451854	Insertion	GGGTCTCGCCACGAA	15	1	5	20	Positive
II	2551926^2551927	Insertion	GA	2	1	5	20	Positive
II	5494341^5494342	Insertion	ACCATACAAGCG	12	1	5	20
II	7674024^7674025	Insertion	TGTGTG	6	10	26	38.46
II	7674024^7674025	Insertion	TGTG	4	10	26	38.46
II	7674024^7674025	Insertion	TG	2	2	26	7.69
II	9457506^9457507	Insertion	TC	2	2	8	25		Positive
II	9457506^9457507	Insertion	TTC	3	4	8	50		Positive
II	9457617^9457618	Insertion	TC	2	4	7	57.14		Positive
II	9457617^9457618	Insertion	TTC	3	2	7	28.57		Positive
IV	2407644^2407645	Insertion	GGATTTCCAATATTTTATTCCAGTTGGGCATCCTAGTCTATTTTTCGGGCCCTTAGGCTGGTTGGATTG	69	1	5	20	Positive
IV	2407644^2407645	Insertion	GGATTTCCAATGTTTTATTCCAGTTGGGCATCCTAGTTTTTTTTTCGGGCCCTTAGGCTTAAGTGTGTCATAAGGATTTCCAATATTTTATTCCAGTTGGGCATCCTAGTATGTTTTTCGGGCCCTTAGGCTGGTTGGATTG	142	1	5	20	Positive
IV	3154005^3154006	Insertion	TG	2	1	5	20	Positive	Positive
IV	6676172^6676173	Insertion	CCAGTT	6	1	5	20		Positive
IV	11610062^11610063	Insertion	TCGGGATGGATCGAGGTGGATCGGGATGGATCGGGATGGATCGAGGTTAATCGAGGTGGATCGGGATGGATCGGGATGGATCGGGATGGATCGGGATGGATCGGGATGGATCGAGGTGGATCGAGGTGGATCGGGATGGA	140	3	13	23.08	Positive	Positive
IV	11610062^11610063	Insertion	TCGGGATGGATCGAGGTGGATCGGGATGGATCGGGATGGATCGAGGTTAATCGAGGTGGATCGGGATGGATCGGGATGGATCGGGATGGATCGGGATGGATCGGGATGGATCGAGGTGGATCGAGGTGGA	130	1	13	7.69	Positive	Positive
IV	11610062^11610063	Insertion	TCGGGATGGATCGAGGTGGATCGGGATGGATCGGGATGGATCGAGGTTAATCGAGGTGGATCGGGATGGATCGGGATGGATCGGGATGGATCGGGATGGATCGGGATGGATCGGGATGGATCGGGATGGATCGAGGTGGATCGAGGTGGATCGGGATGGA	160	1	13	7.69	Positive	Positive
IV	11610062^11610063	Insertion	TCGGGATGGATCGAGGTGGATCGGGATGGATCGGGATGGATCGAGGTTAATCGAGGTGGATCGGGATGGATCGGGATGGATCGGGATGGATCGGGATGGATCGGGATGGATCGAGGTGGATCGGGATGGA	130	1	13	7.69	Positive	Positive
IV	11616695^11616696	Insertion	CGATCCACCTCGATCCATCCCGATCCATCCCGATCCACCT	40	2	20	10	Positive	Positive
IV	11616695^11616696	Insertion	CGATCCACCTCGATCCATCCCGATCCATCCCGATCCACCTCGATCCATCCCGATCCATCCCGATCCACCT	70	8	20	40	Positive	Positive
IV	14429802^14429803	Insertion	TT	2	3	13	23.08
IV	14429802^14429803	Insertion	TTTT	4	2	13	15.38
IV	14429802^14429803	Insertion	TTTTTT	6	1	13	7.69
V	3145470^3145471	Insertion	GTAGCGGGCGGTAGCGGGTGGTAGCGGGCGTTAGCGGGCGGTAGCGGGCGGTAGCGGGCAGTAGCGGGCAGTAGCGGGTGGTAGCGCGCGGTAACGGGGA	100	1	20	5	Positive	Positive
V	3145470^3145471	Insertion	GTAACGGGGA	10	6	20	30	Positive	Positive
V	3145470^3145471	Insertion	GTAGCGGGCGGTAGCGGGCGGTAGCGGGCAGTAGCGGGTGGTAGCGCGCGGTAACGGGGA	60	1	20	5	Positive	Positive
V	3145470^3145471	Insertion	GTAGCGGGCGGTAGCGGGCGGTAGCGGGCGGTAGCGGGCGGTAGCGGGCGGTAGCGGGCGGTAGCGGGCAGTAGCGGGCGGTAGCGGGTGGTAGCGCGCGGTAACGGGGA	110	1	20	5	Positive	Positive
V	3145470^3145471	Insertion	GTAGCGGGCGGTAGCGGGCGGTAGCGGGCGGTAGCGGGCGGTAGCGGGCGGTAGCGGGCAGTAGCGGGCAGTAGCGGGTGGTAGCGCGCGGTAACGGGGA	100	1	20	5	Positive	Positive
V	3145470^3145471	Insertion	GTAGCGGGCGGTAGCGGGCAGTAGCGGGCAGTAGCGGGTGGTAGCGCGCGGTAACGGGGA	60	1	20	5	Positive	Positive
V	3145470^3145471	Insertion	GTAGCGGGCAGTAGCGGGCAGTAGCGGGTGGTAGCGCGCGGTAACGGGGA	50	1	20	5	Positive	Positive
V	3145470^3145471	Insertion	GTAGCGGGCGGTAGCGGGCGGTAGCGGGCGGTAGCGGGCGGTAGCGGGCAGTAGCGGGTGGTAGCGCGCGGTAACGGGGA	80	1	20	5	Positive	Positive
V	3145470^3145471	Insertion	GTAGCGGGCGGTAGCGGGTGGTAGCGGGCGTTAGCGGGCGTTAGCGGGCGTTAGCGGGCGTTAGCGGGTGGTAGCGGGTGGTAGCGGGTGGTAGCGGGCGGTAGCGGGCGTTAGCGGGCGGTAGCGGGCGTTAGCGGGCGTTAGCGGGCGTTAGCGGGTGGTAGCGGGCGGTAGCGGGCGGTAGCGGGCGGTAGCGGGCGGTAGCGGGCAGTAGCGGGCAGTAGCGGGTGGTAGCGCGCGGTAACGGGGA	250	1	20	5	Positive	Positive
V	3145470^3145471	Insertion	GTAGCGGGCGGTAGCGGGCGGTAGCGGGTGGTAGCGGGCGGTAGCGGGCGGTAGCGGGCGGTAGCGGGCGGTAGCGGGCGGTAGCGGGCAGTAGCGGGCAGTAGCGGGTGGTAGCGCGCGGTAACGGGGA	130	1	20	5	Positive	Positive
V	3145470^3145471	Insertion	GTAGCGGGCGGTAGCGGGCAGTAGCGGGTGGTAGCGCGCGGTAACGGGGA	50	1	20	5	Positive	Positive
V	3145470^3145471	Insertion	GTAGCGGGCGGTAGCGGGCGGTAGCGGGCGGTAGCGGGCGGTAGCGGGCGGTAGCGGGCGGTAGCGGGCGGTAGCGGGTGGTAGCGCGCGGTAACGGGGA	100	1	20	5	Positive	Positive
V	9338872^9338873	Insertion	CAATAATAAATTTATTTAATGATAATAATAATACAAGTTAAACACTTAAAATTCAATCA	59	1	6	16.67		Positive
V	9338872^9338873	Insertion	CAATAATA	8	1	6	16.67		Positive
V	9338872^9338873	Insertion	C	1	4	6	66.67		Positive
V	18218669^18218670	Insertion	CCGTCCAACTTCTATAAGACCCCCAGTTTTTTGAAATTTTATCGAAAAAAGCA	53	1	5	20	Positive
V	9339070^9339071	Insertion	GGAA	4	1	6	16.67		Positive
V	9339256^9339257	Insertion	GAAAGGCGAG	10	1	6	16.67		Positive
V	9339526^9339527	Insertion	GGA	3	1	5	20		Positive
V	13647362^13647363	Insertion	CGATCCCG	8	2	12	16.67	Positive	Positive
V	13647362^13647363	Insertion	CG	2	1	12	8.33	Positive	Positive
V	13647362^13647363	Insertion	ATCCCGATCCCGATCCAGCCCGATCCCGATCCATCCCGATCCCGATCCATCCCGATCCATCCCGATCCCGATCCATCCCGATCCCGATCCCGATCCCG	98	7	12	58.33	Positive	Positive
V	17860114^17860115	Insertion	G	1	1	2	50	Positive	Positive
V	17860114^17860115	Insertion	AA	2	1	2	50	Positive	Positive
V	18679936^18679937	Insertion	AAATTTTCAAACTTTC	16	1	5	20	Positive	Positive
V	19639199^19639200	Insertion	TTTT	4	6	9	66.67
V	19639199^19639200	Insertion	TTT	3	3	9	33.33
V	20401358^20401359	Insertion	T	1	1	3	33.33
V	20401358^20401359	Insertion	TT	2	1	3	33.33
X	1607706^1607707	Insertion	TATT	4	1	5	20	Positive
X	2833119^2833120	Insertion	CAGGTGGGAGAAAAGGGTGGGA	22	1	5	20	Positive
X	3479048^3479049	Insertion	AAAAA	5	1	22	4.55	Positive
X	3479048^3479049	Insertion	AAAAAAAAAAAA	12	1	22	4.55	Positive
X	3479048^3479049	Insertion	A	1	7	22	31.82	Positive
X	3479048^3479049	Insertion	AA	2	2	22	9.09	Positive
X	3479048^3479049	Insertion	AAAAAAAAAAAAAAAA	16	1	22	4.55	Positive
X	3479048^3479049	Insertion	AAA	3	2	22	9.09	Positive
X	3479048^3479049	Insertion	AAAAAAAAA	9	1	22	4.55	Positive
X	7718103^7718104	Insertion	AAAAAAAAA	9	1	17	5.88	Positive	Positive
X	7718103^7718104	Insertion	AAAAAAAAAAAAAAAAAAAAA	21	1	17	5.88	Positive	Positive
X	7718103^7718104	Insertion	A	1	2	17	11.76	Positive	Positive
X	7718103^7718104	Insertion	AA	2	1	17	5.88	Positive	Positive
X	8429683^8429684	Insertion	CGTCCGGTCGTCCGAACCGGACGCACATGCGTCCGGTTGGGGGTAGGTTCCCACGGCGGCCGACAATTTCCGAGTTTCGCCACTCACTATACTTAATCAGTAATTTTATAGTGAGTGGCGAAACTCGGAAATTGTCGGCCGTCGTGGATAGCTACCCCCAACCGGACGCATGTGCGTCCGGTTCGGACGACCGGA	195	1	25	4
X	8429683^8429684	Insertion	CGTCCGGTTCGGACGACCGGA	21	12	25	48
X	8429683^8429684	Insertion	CGTCCGGTCGTCCGAACCGGA	21	5	25	20
X	8429683^8429684	Insertion	CGTCCGGTTCGTCCGAACCGGA	22	1	25	4
X	8429683^8429684	Insertion	A	1	1	25	4
X	11260555^11260556	Insertion	TTT	3	4	21	19.05		Positive
X	11260555^11260556	Insertion	TT	2	1	21	4.76		Positive
X	11260555^11260556	Insertion	T	1	4	21	19.05		Positive
X	11260555^11260556	Insertion	TTTTTTTTT	9	1	21	4.76		Positive
X	11260555^11260556	Insertion	TTTTTTT	7	1	21	4.76		Positive
X	11260555^11260556	Insertion	TTTTTT	6	2	21	9.52		Positive
I	15776^15777	Insertion	G	1	4	21	19.05	Positive
I	221154^221155	Insertion	C	1	6	6	100	Positive
I	256855^256856	Insertion	AG	2	1	1	100	Positive
I	318201^318202	Insertion	C	1	18	18	100
I	318213^318214	Insertion	G	1	18	18	100
I	594567^594568	Insertion	T	1	1	4	25	Positive	Positive
I	609961^609962	Insertion	G	1	2	8	25		Positive
I	610072^610073	Insertion	G	1	1	3	33.33		Positive
I	610303^610304	Insertion	T	1	1	1	100		Positive
I	610314^610315	Insertion	C	1	1	1	100		Positive
I	610406^610407	Insertion	C	1	1	1	100		Positive
I	651174^651175	Insertion	T	1	1	2	50	Positive	Positive
I	651290^651291	Insertion	T	1	1	3	33.33	Positive	Positive
I	651337^651338	Insertion	G	1	1	5	20	Positive	Positive
I	651349^651350	Insertion	T	1	1	5	20	Positive	Positive
I	651658^651659	Insertion	T	1	3	13	23.08	Positive	Positive
I	774903^774904	Insertion	T	1	26	26	100
I	859537^859538	Insertion	A	1	1	3	33.33	Positive
I	893226^893227	Insertion	A	1	1	1	100	Positive	Positive
I	893900^893901	Insertion	ATCGATATTTTTAGCAAAAAG	21	1	3	33.33	Positive	Positive
I	894029^894030	Insertion	A	1	1	3	33.33	Positive	Positive
I	894050^894051	Insertion	AA	2	1	3	33.33	Positive	Positive
I	894069^894070	Insertion	T	1	1	3	33.33	Positive	Positive
I	894100^894101	Insertion	AT	2	1	3	33.33	Positive	Positive
I	894165^894166	Insertion	CGCTAGTTCAGCCAAAAAAACC	22	1	3	33.33	Positive	Positive
I	894177^894178	Insertion	CA	2	1	3	33.33	Positive	Positive
I	905510^905511	Insertion	TAAA	4	2	2	100	Positive
I	918053^918054	Insertion	GAAAATTTGAATTCCCGCCAAGATTTTTTACAGAAAATTTGAATTTCCGCCTAAAATATTCTCG	64	8	8	100	Positive	Positive
I	924696^924697	Insertion	TTTG	4	1	1	100	Positive	Positive
I	924771^924772	Insertion	TTTG	4	1	1	100	Positive	Positive
I	924813^924814	Insertion	AAGTTTTTAGGTCATCAA	18	1	1	100	Positive	Positive
I	924847^924848	Insertion	ACG	3	1	1	100	Positive	Positive
I	934499^934500		A	1	1	1	100		Positive
I	934634^934635	Insertion	A	1	1	1	100		Positive
I	967144^967145	Insertion	TTCCTC	6	1	3	33.33	Positive
I	1028252^1028253	Insertion	G	1	1	1	100		Positive
I	1066053^1066054	Insertion	T	1	2	13	15.38
I	1117001^1117002	Insertion	TCGG	4	1	1	100	Positive	Positive
I	1124300^1124301	Insertion	A	1	1	2	50	Positive
I	1144306^1144307	Insertion	TT	2	1	1	100	Positive
I	1146685^1146686	Insertion	G	1	2	2	100	Positive
I	1172416^1172417	Insertion	AATATT	6	1	2	50	Positive
I	1172445^1172446	Insertion	G	1	1	2	50	Positive
I	1172494^1172495	Insertion	GGTTTTTT	8	1	2	50	Positive
I	1172578^1172579	Insertion	TTAAA	5	1	2	50	Positive
I	1172619^1172620	Insertion	A	1	1	1	100	Positive
I	1172682^1172683	Insertion	G	1	1	1	100	Positive
I	1173197^1173198	Insertion	AAC	3	1	3	33.33
I	1173218^1173219	Insertion	TT	2	1	3	33.33
I	1206623^1206624	Insertion	G	1	1	3	33.33	Positive
I	1206942^1206943	Insertion	T	1	1	2	50	Positive
I	1236629^1236630	Insertion	AAA	3	1	2	50
I	1236833^1236834	Insertion	A	1	1	1	100
I	1381861^1381862	Insertion	CT	2	6	6	100	Positive
I	1390274^1390275	Insertion	T	1	1	2	50
I	1394879^1394880	Insertion	C	1	1	5	20
I	1430083^1430084	Insertion	G	1	1	3	33.33	Positive	Positive
I	1441964^1441965	Insertion	A	1	8	8	100
I	1471789^1471790	Insertion	ACTT	4	1	3	33.33	Positive
I	1494067^1494068	Insertion	GC	2	1	4	25	Positive
I	1494340^1494341	Insertion	AAA	3	1	3	33.33	Positive
I	1576683^1576684	Insertion	A	1	3	16	18.75
I	1604346^1604347	Insertion	A	1	2	11	18.18	Positive
I	1693821^1693822	Insertion	GGCTATTGCCGGTTTTGGAAACTTTTGGCAATTGGCAATTTT	42	4	17	23.53	Positive	Positive
I	1696287^1696288	Insertion	A	1	18	26	69.23	Positive
I	1724924^1724925	Insertion	AT	2	1	2	50	Positive	Positive
I	1746559^1746560	Insertion	A	1	1	5	20	Positive	Positive
I	1748221^1748222	Insertion	T	1	10	10	100
I	1888597^1888598	Insertion	T	1	1	2	50	Positive
I	1903501^1903502	Insertion	ACC	3	1	3	33.33
I	1903555^1903556	Insertion	AAA	3	1	3	33.33
I	1909072^1909073	Insertion	A	1	1	1	100	Positive
I	1934226^1934227	Insertion	TTTTTTTTCAAGTTACAAAGTTAAAAT	27	2	8	25	Positive
I	1954102^1954103	Insertion	A	1	1	2	50
I	1969007^1969008	Insertion	TGTTTTCCGCC	11	1	1	100	Positive
I	1977047^1977048	Insertion	T	1	1	4	25	Positive
I	2018339^2018340	Insertion	T	1	2	3	66.67	Positive
I	2026528^2026529	Insertion	TA	2	4	18	22.22
I	2033983^2033984	Insertion	A	1	13	15	86.67
I	2040375^2040376	Insertion	A	1	1	4	25	Positive
I	2144377^2144378	Insertion	A	1	2	13	15.38
I	2171426^2171427	Insertion	C	1	1	3	33.33	Positive
I	2191219^2191220	Insertion	A	1	1	4	25	Positive
I	2263912^2263913	Insertion	GAAA	4	1	1	100	Positive	Positive
I	2263931^2263932	Insertion	AATTCTGGTTTCGCACTCTTTTGGAAATTTCAGAATTTCAATTTT	45	1	1	100	Positive	Positive
I	2263938^2263939	Insertion	AAAATTGTACGCATCCTATGAATGTTCCTACATCTATTTTAAA	43	1	1	100	Positive	Positive
I	2282596^2282597	Insertion	G	1	1	2	50	Positive
I	2336670^2336671	Insertion	TA	2	1	1	100	Positive
I	2385295^2385296	Insertion	G	1	3	4	75	Positive
I	2385970^2385971	Insertion	C	1	2	2	100	Positive
I	2399485^2399486	Insertion	G	1	1	3	33.33
I	2399748^2399749	Insertion	G	1	1	5	20		Positive
I	2399760^2399761	Insertion	A	1	1	5	20		Positive
I	2652463^2652464	Insertion	GTGGTAGAAAGGTGGCAAAAAGGTGAGAGGAAGGTGGCAAAAAGGTGTACAGAAGGTGGGAAGGTCAAAAATCGGCGGATCCACTGTTTTTTGGGCTTCCCACCTTCTGTACACCTTTTTGCCACCTTCCTCTCACCTTTTTGCCACCTTTCTACCACCTTTTTGCCGCCTAGTTATGGCCATTTTTCGCCTTCCGGCAAAAAG	204	12	23	52.17	Positive
I	2773233^2773234	Insertion	G	1	1	1	100	Positive
I	2786703^2786704	Insertion	C	1	2	11	18.18
I	2930516^2930517	Insertion	T	1	1	4	25	Positive
I	2996047^2996048	Insertion	A	1	3	11	27.27		Positive
I	3000262^3000263	Insertion	G	1	2	4	50	Positive	Positive
I	3000723^3000724	Insertion	G	1	2	9	22.22	Positive	Positive
I	3016825^3016826	Insertion	TTACC	5	3	3	100	Positive
I	3062017^3062018	Insertion	A	1	16	21	76.19	Positive	Positive
I	3063963^3063964	Insertion	A	1	1	2	50		Positive
I	3064017^3064018	Insertion	TCA	3	2	2	100		Positive
I	3064020^3064021	Insertion	TTA	3	2	2	100		Positive
I	3064186^3064187	Insertion	C	1	1	2	50		Positive
I	3064211^3064212	Insertion	C	1	1	2	50		Positive
I	3149432^3149433	Insertion	A	1	2	10	20
I	3156307^3156308	Insertion	ATA	3	1	2	50
I	3156479^3156480	Insertion	TA	2	1	4	25
I	3584985^3584986	Insertion	TTTGACTGAATTTCCTCCAAAATTAGAACTGCGACCAATCAGCGATTCGCTCCGCCAACTTCATCTGATTCGTTGAAAAGTGGGCGGAGCAAATCGCTGATTGGTCACAGTTTTCATTTTGGAGGAAATTCAGCCAAAATCGAAAAATTGTATTTTTAAAAGTTGAATTTTTCAGTCTTTCGTGATTTTTTTTTGTTTTTTCTTTTGTGGCATTTTTAATTTAAGACAAACAATAGGCTAATACGAATTTGTAAATGGGGATTTTGCTTCAAAAAAAACAAAATAATTCAAAAATTCACAAAAATCACAATAAAACTCCGAAAATATCGTAATTTTTCAAT	341	29	29	100
I	3644201^3644202	Insertion	A	1	1	2	50	Positive
I	3690733^3690734	Insertion	T	1	33	36	91.67	Positive
I	3929758^3929759	Insertion	T	1	23	23	100
I	3934997^3934998	Insertion	G	1	22	22	100
I	4113878^4113879	Insertion	CGTACG	6	3	9	33.33	Positive
I	4185824^4185825	Insertion	C	1	9	9	100
I	4260705^4260706	Insertion	A	1	14	17	82.35	Positive
I	4280598^4280599	Insertion	A	1	2	4	50	Positive	Positive
I	4280650^4280651	Insertion	C	1	2	2	100	Positive	Positive
I	4525952^4525953	Insertion	A	1	1	3	33.33
I	4537128^4537129	Insertion	C	1	15	15	100
I	4765792^4765793	Insertion	CGCCCACATAACCGTGGCTTGCAATACGCCCATTTCTGCAACTGCCGCACGGTTTTAAAACTGTATTTTTCTCAATAGAGCGAGAATTAACAAGAAAGAATAATTTTAAAACCGTGCGGCAGTTGCAGAAATGGGCGTATTGCTAGCCATGGTTCTGTGGGCGGGCCAATCCCCCGAGTTGGTAATCCCCCCAATTGGACATCCCCCGAGACCCGAAGAACTCGGGGGATATCCAACTGGGGGGATTCCCAACTCGGGGGATTGGCCA	268	5	16	31.25
I	4767894^4767895	Insertion	G	1	5	23	21.74		Positive
I	4785680^4785681	Insertion	GGGGGTAGCTATCCACGACGGCCGACAATTTCCAAGTTTCGCCACTCACTATAAAATTGCTGATTAAGTATAGTGAGTGGCGAAACTCGGAAATTGTCGGCCGCCGTGGAAACCTACCCCAAACC	125	14	14	100	Positive	Positive
I	4807828^4807829	Insertion	A	1	25	25	100
I	4909098^4909099	Insertion	GT	2	23	39	58.97	Positive	Positive
I	5056748^5056749	Insertion	A	1	19	27	70.37
I	5149686^5149687	Insertion	ATTGA	5	2	8	25
I	5149703^5149704	Insertion	TAGG	4	2	8	25
I	5185162^5185163	Insertion	ATCGAAAAAATACGATCGCACAAATTTCTCATAATTTATTTTTGATCTACCTTGTTGACTAGGCTCCTCCCCTTCCTTCGAGACAGCCACAACAAAATAACAACGGCAACAAGATTGGGGCGGAGTCAAGTTCAACAGGTAGATCAAAAATTAATTATGATAAATTTGTGCGATCGTATTTTTTCGATAATA	192	20	25	80	Positive
I	5369484^5369485	Insertion	A	1	3	11	27.27	Positive
I	5590734^5590735	Insertion	C	1	31	31	100
I	5621570^5621571	Insertion	T	1	3	7	42.86
I	5621626^5621627	Insertion	A	1	1	3	33.33	Positive
I	5621681^5621682	Insertion	TGCGTTTG	8	1	3	33.33
I	6066247^6066248	Insertion	GATCTCCAATTACAATCAAAA	21	30	30	100
I	6232257^6232258	Insertion	ATTCAG	6	8	19	42.11
I	6235375^6235376	Insertion	CTATAGACAATAG	13	8	24	33.33
I	6350543^6350544	Insertion	C	1	29	29	100
I	6521294^6521295	Insertion	GATCGAAACAATTATTGGAAATGTATTAAATGAAATGAAATCAGAATTGCATTTAGGGGGTAGTAGTCGCATCTTTAGTCAGATTATTCAGATATAGTATGAAGTTTTTAGATAATAAATCAATTCTTTCAGACGTTTCTTGTGGAGTGGGCATCATTTATTTTGGCCAAAACGTTTTCTCACTCACACGAAAGAATAGGAACAAACTGTGCAAATCCAATAGATTCTTGTT	232	29	29	100
I	7666742^7666743	Insertion	G	1	21	21	100
I	7666756^7666757	Insertion	G	1	21	21	100
I	7666785^7666786	Insertion	G	1	23	23	100
I	7666803^7666804	Insertion	G	1	24	24	100		Positive
I	7666818^7666819	Insertion	G	1	24	24	100		Positive
I	7741012^7741013	Insertion	A	1	1	2	50	Positive	Positive
I	7781355^7781356	Insertion	CCATCCCGATCGTTCATCGTCGCACTCGTCGGCAATCTGTAAAAAATCAGTTCAGCTGAAAGCATCGTCCGAATCTTTTCTTACCGTTTTCCGAACTTTTGGATTGCCTCCATTCATCGCGATCCTTCGTTGTCGTCGTCGTCGTCGCCTTCTCCCGATCCATCCCAATCCCTCCCAATCCCTCCCGATCCATCCCGATCCATCCCGATCCATCCCGATCCATCCCGATCCATCCCGATTCACCTCGATCCATCCCGATCCACCTCGAA	269	1	1	100	Positive	Positive
I	7869010^7869011	Insertion	T	1	1	1	100	Positive	Positive
I	7869033^7869034	Insertion	T	1	1	1	100	Positive	Positive
I	7879125^7879126	Insertion	T	1	28	28	100
I	7950020^7950021	Insertion	C	1	28	28	100	Positive
I	8213714^8213715	Insertion	G	1	5	23	21.74		Positive
I	8213898^8213899	Insertion	C	1	29	29	100
I	8359112^8359113	Insertion	T	1	25	26	96.15	Positive
I	8392218^8392219	Insertion	C	1	10	10	100
I	8392260^8392261	Insertion	GTTTTCCGCAGACTATGGACGCTTCCGCACGCGGGAAATTCCC	43	10	10	100
I	8420797^8420798	Insertion	GTATATAAAAACATGTATTTAAATACATTTGTGACGTCACAAATGTATTTAAATACATGTTTTTAT	66	32	32	100	Positive
I	8660474^8660475	Insertion	CGAAACCCAAGTGGACCGCGACATGACTGGTTTGGGTTTTCCGTGGGATCCGCTTGGGTTTTGAGTGGGATCCACTTGGGTTTCGCATGGGAACCACGTGGGTAAAGTGGGATCCACTTGGGTTTCGTATGGGATCCACGGGGGTAGAGTGGGATCCACTTGGGTTTTACATGGGATCCATTTGGTGGTTCGGACACCCAAATGGATCCATGTAAAACCCAAGTGGATCCCACTCTACCCACGTGGTTCCCATG	254	8	22	36.36
I	8699352^8699353	Insertion	G	1	26	26	100
I	9206300^9206301	Insertion	T	1	1	4	25
I	9346207^9346208	Insertion	GAGCTT	6	5	5	100	Positive
I	9346215^9346216	Insertion	A	1	1	5	20	Positive
I	9494590^9494591	Insertion	AAG	3	25	25	100
I	9577792^9577793	Insertion	G	1	1	5	20
I	9696388^9696389	Insertion	TTTT	4	3	15	20		Positive
I	9903076^9903077	Insertion	G	1	29	29	100
I	10219093^10219094	Insertion	TT	2	1	1	100		Positive
I	10229811^10229812	Insertion	T	1	31	32	96.88
I	10239262^10239263	Insertion	G	1	20	20	100	Positive
I	10315632^10315633	Insertion	A	1	14	14	100
I	10315734^10315735	Insertion	A	1	14	14	100
I	10415231^10415232	Insertion	A	1	1	3	33.33	Positive	Positive
I	10417254^10417255	Insertion	A	1	1	1	100	Positive	Positive
I	10462803^10462804	Insertion	C	1	15	17	88.24	Positive	Positive
I	11163380^11163381	Insertion	A	1	1	1	100	Positive
I	11175582^11175583	Insertion	CTCGTGGATTACACGAGCACTGCGTAAATCGACACATGACTAATATTGGGCTTTTCCAATTTAAATCGACTATTTTAAGCTAAAAGTTGCTTGATTTTTAAGAAAAAAAAAGAAGAATTTATGTTAAAAACTACAAATGACCGAATATCATGAAAAAAATTTAAAAAAATATTCTAGATTTTATATGATGTTTTGAAAATTGGAAAAATCTCAGTTTTCCCCTAATTCCTATTTAAATTTCCGCCAATTGGATTTGTTCGATTGAGCGCGCATACTTTATTTTAATTAATTAATTTTATTTATTCTCATTATTTCACTGATTTTCTTAATTTTTGGGGTTTTTTAGTCGGAAAATGAAAGAAATATACAAGAAAAATGCAAAAACTTCATGAAAAAATC…	833	2	11	18.18
I	11229019^11229020	Insertion	T	1	1	4	25	Positive
I	11230591^11230592	Insertion	T	1	1	2	50	Positive
I	11313803^11313804	Insertion	T	1	1	3	33.33		Positive
I	11313899^11313900	Insertion	T	1	1	2	50		Positive
I	11314832^11314833	Insertion	T	1	1	1	100		Positive
I	11349385^11349386	Insertion	A	1	1	1	100	Positive	Positive
I	11368904^11368905	Insertion	TTT	3	6	6	100
I	11399031^11399032	Insertion	G	1	1	1	100	Positive	Positive
I	11399036^11399037	Insertion	TCA	3	1	1	100	Positive	Positive
I	11408109^11408110	Insertion	T	1	11	11	100
I	11665172^11665173	Insertion	T	1	7	8	87.5	Positive
I	11713575^11713576	Insertion	A	1	10	12	83.33	Positive	Positive
I	11723048^11723049	Insertion	G	1	2	13	15.38
I	11764548^11764549	Insertion	C	1	30	30	100
I	11837057^11837058	Insertion	T	1	1	4	25	Positive
I	11839879^11839880	Insertion	T	1	1	4	25
I	11868454^11868455	Insertion	C	1	11	11	100	Positive
I	11880762^11880763	Insertion	GAGC	4	19	19	100	Positive
I	11949196^11949197	Insertion	A	1	29	29	100
I	12093948^12093949	Insertion	TTTTTGCACATTTTTTACACAA	22	4	16	25		Positive
I	12263126^12263127	Insertion	T	1	16	33	48.48	Positive
I	12265126^12265127	Insertion	A	1	9	30	30
I	12270539^12270540	Insertion	T	1	21	23	91.3
I	12278976^12278977	Insertion	ATC	3	15	36	41.67
I	12281081^12281082	Insertion	TCTTTTTTTTTC	12	12	33	36.36
I	12344922^12344923	Insertion	T	1	37	37	100	Positive
I	12467596^12467597	Insertion	A	1	1	1	100	Positive
I	12724444^12724445	Insertion	A	1	31	33	93.94	Positive
I	12736818^12736819	Insertion	GA	2	20	20	100	Positive	Positive
I	12738722^12738723	Insertion	ATCCTTATGATCCTCATCTGGGTAGCCTAGGATAAACATCGGAACGGGAGGATCTGCTTCAAAGATCTTTGGGATCCTCGGCCATACCACTTGAGCTATGAATCTTCAGAAAGATCTGTAGGATCCAGGGGCTACGATCTTCATGGCAAGCTAGGATCCTGAACTAGGTCACTCCCGCTCCTCCAGAATTTTCACTAGGAAAACCAGGTTCCGAAGATCCGTGGAATCTTATGAAGCTGCTCTTCAATCTCTTCAATCAGTATGGGTGATGCTGATGCTGAAGATCTGATAATTGACAGAGG	302	24	24	100
I	12856671^12856672	Insertion	T	1	6	6	100
I	12864614^12864615	Insertion	AAATGCGTACGTGGAGCATTTTATTTGACGCGCAATATCTCTTAGCGAAAACTCCAGTAAGAACTCAAATAACTATTGTTATTTAAGATCTTACTGTAGTTTTCGCTAAGAGATATCGCGCGTCAAATA	129	1	1	100
I	12880373^12880374	Insertion	C	1	14	14	100	Positive
I	12912107^12912108	Insertion	CTTGTTAATTCTCG	14	1	4	25
I	12971090^12971091	Insertion	AAA	3	3	15	20	Positive	Positive
I	13016544^13016545	Insertion	AATTGGCG	8	2	2	100	Positive	Positive
I	13018816^13018817	Insertion	G	1	1	1	100	Positive	Positive
I	13221316^13221317	Insertion	GC	2	20	20	100	Positive
I	13230626^13230627	Insertion	T	1	4	7	57.14	Positive	Positive
I	13458100^13458101	Insertion	A	1	1	5	20	Positive
I	13462799^13462800	Insertion	AAAATGCGTACGTGGAGCATTTTATTTGACGCGCGATATCTCTTAGCGAAAACTACATTAAGAACTCAAATAACTATAGTTATTTAAATTCTTACTGTAGTTTTCGCTAAGTGATATCGCGCGTCAAAT	129	20	20	100	Positive
I	13478418^13478419	Insertion	T	1	1	2	50
I	13491133^13491134	Insertion	T	1	14	14	100
I	13533718^13533719	Insertion	AGGGGCGTCTC	11	1	3	33.33	Positive
I	13617742^13617743	Insertion	T	1	22	22	100		Positive
I	13660828^13660829	Insertion	G	1	1	3	33.33	Positive
I	13793512^13793513	Insertion	A	1	2	11	18.18		Positive
I	13826006^13826007	Insertion	TT	2	2	10	20	Positive
I	13826058^13826059	Insertion	TATCCGTAG	9	2	10	20	Positive	Positive
I	13876487^13876488	Insertion	GCCGAGCAACATCG	14	1	3	33.33	Positive
I	13876490^13876491	Insertion	A	1	1	3	33.33	Positive
I	13878140^13878141	Insertion	G	1	3	3	100	Positive
I	13885161^13885162	Insertion	TT	2	3	3	100	Positive	Positive
I	13935662^13935663	Insertion	T	1	3	18	16.67	Positive	Positive
I	13988930^13988931	Insertion	AACTGTTC	8	1	4	25	Positive
I	14048835^14048836	Insertion	CCAGG	5	9	34	26.47
I	14105472^14105473	Insertion	ATTTTCAAATTTCCAA	16	5	14	35.71
I	14123743^14123744	Insertion	AAA	3	4	6	66.67		Positive
I	14169356^14169357	Insertion	C	1	21	21	100	Positive
I	14202286^14202287	Insertion	T	1	2	12	16.67	Positive
I	14279597^14279598	Insertion	AAGGATCTATTCCTAAATACCTATGACGTATTTAGGAATAGATCCTTAGGAATTCACGAACAGGTTTTTAGTAGTTTCTAGTCTTAAAGGGACATGGTGCATCGGTGGGAACCTTTGACACCGTGGCGTAGTTCTTAAGTTTATAGTTTGTAGTTTTTGGTACAAGAAACCCCCATGTTAACGTGGTAAGCTACTGTAAATTTGTAATTTCGTAGTCTTAAAGGGACATGGTGCATTGATGGAAACCTTTGACGCCGTGGTGTAGTTTTTAAGATTGTAGTTTGTAGTTTTTAGTTGGTAGCTTTGAGTTTCTGGGACATGGTGCATCGACCGAAATAATACAGGAAACCCCAAGTTGATGTGTCAAGCTACCGAAGGCTTGTAGTTTGTAGTCTTTGA…	530	7	7	100
I	14393074^14393075	Insertion	T	1	1	3	33.33	Positive	Positive
I	14402081^14402082	Insertion	A	1	2	12	16.67	Positive	Positive
I	14448378^14448379	Insertion	CGTCCGGTTTTGGGGTAGGTTTCCACGGCGGCCGACAATTTCCGAGTTTCGCCACTCACTATACTTAATCAGCAATTTTATAGTGAGTTGCGAAACTCGGAAATTGTCGGCCGTCGTGGATAACTACCCCAAAACCGGACGACCGGA	147	2	7	28.57	Positive
I	14503280^14503281	Insertion	T	1	1	5	20
I	14511579^14511580	Insertion	A	1	2	5	40
I	14618222^14618223	Insertion	T	1	1	3	33.33	Positive
I	14618289^14618290	Insertion	ACG	3	1	3	33.33	Positive
I	14639808^14639809	Insertion	TTCTC	5	2	6	33.33
I	14639979^14639980	Insertion	C	1	2	4	50	Positive
I	14640045^14640046	Insertion	TACA	4	2	4	50	Positive
I	14640147^14640148	Insertion	TCAAA	5	1	3	33.33	Positive
I	14771928^14771929	Insertion	T	1	1	4	25	Positive
I	14876656^14876657	Insertion	T	1	3	18	16.67	Positive
I	15059877^15059878	Insertion	A	1	10	17	58.82		Positive
I	15061209^15061210	Insertion	A	1	41	121	33.88
II	86562^86563	Insertion	G	1	25	31	80.65
II	455419^455420	Insertion	T	1	2	13	15.38
II	505420^505421	Insertion	GC	2	5	5	100
II	533596^533597	Insertion	A	1	1	3	33.33
II	677188^677189	Insertion	G	1	4	21	19.05
II	693654^693655	Insertion	GT	2	1	4	25	Positive	Positive
II	751033^751034	Insertion	A	1	15	15	100
II	846678^846679	Insertion	G	1	32	32	100
II	863866^863867	Insertion	GGGACTCTCGTTTGTCCG	18	2	2	100		Positive
II	1109658^1109659	Insertion	A	1	10	25	40
II	1138106^1138107	Insertion	A	1	3	17	17.65
II	1214967^1214968	Insertion	A	1	21	22	95.45
II	1221566^1221567	Insertion	A	1	16	17	94.12
II	1304158^1304159	Insertion	G	1	2	7	28.57	Positive	Positive
II	1304315^1304316	Insertion	A	1	2	13	15.38	Positive	Positive
II	1341485^1341486	Insertion	A	1	27	27	100
II	1388535^1388536	Insertion	A	1	22	25	88
II	1424921^1424922	Insertion	G	1	3	4	75	Positive	Positive
II	1448906^1448907	Insertion	ATGGATCGGGATGGATCGGGATGGGTCGGG	30	12	20	60	Positive	Positive
II	1450627^1450628	Insertion	T	1	1	1	100	Positive	Positive
II	1450725^1450726	Insertion	TC	2	1	1	100	Positive	Positive
II	1450745^1450746	Insertion	T	1	1	1	100	Positive	Positive
II	1458689^1458690	Insertion	A	1	1	1	100	Positive	Positive
II	1458761^1458762	Insertion	T	1	1	1	100	Positive	Positive
II	1458774^1458775	Insertion	A	1	1	1	100	Positive	Positive
II	1514801^1514802	Insertion	ACGTCGCACCACGCCGCCCTC	21	1	1	100
II	1565529^1565530	Insertion	CCT	3	19	19	100	Positive
II	1580398^1580399	Insertion	GA	2	25	25	100
II	1592013^1592014	Insertion	T	1	23	30	76.67	Positive
[truncated: 1,509 more rows]

## Sheet: table S6
Supplemental Table 6. Details on the PCR validation results for long indels
[truncated: 74 more rows]

[truncated: 2 more sheets: table S7, table S8]
